# Supplementary material for: Depletion of the Protein Hydration Shell with Increasing Temperature Observed by Small-Angle X‑ray Scattering and Molecular Simulations
Source: J Am Chem Soc. 2025 Dec 11;147(51):47117–25. doi: 10.1021/jacs.5c13497 (PMC12750538; doi:10.1021/jacs.5c13497)
Supplement: Supplementary file 6 [file ja5c13497_si_006.zip]

Archive with 216 entries (211 files):
- pymol-density-visualization/
- pymol-density-visualization/villin-diff-to-300K/
- pymol-density-visualization/villin-diff-to-300K/density-diff-to-300K_T370.cube
- pymol-density-visualization/villin-diff-to-300K/density-diff-to-300K_T337.5.cube
- pymol-density-visualization/villin-diff-to-300K/density-diff-to-300K_T350.cube
- pymol-density-visualization/villin-diff-to-300K/density-diff-to-300K_T362.5.cube
- pymol-density-visualization/villin-diff-to-300K/density-diff-to-300K_T262.5.cube
- pymol-density-visualization/villin-diff-to-300K/density-diff-to-300K_T255.cube
- pymol-density-visualization/villin-diff-to-300K/density-diff-to-300K_T310.cube
- pymol-density-visualization/villin-diff-to-300K/density-diff-to-300K_T327.5.cube
- pymol-density-visualization/villin-diff-to-300K/density-diff-to-300K_T280.cube
- pymol-density-visualization/villin-diff-to-300K/density-diff-to-300K_T272.5.cube
- pymol-density-visualization/villin-diff-to-300K/density-diff-to-300K_T372.5.cube
- pymol-density-visualization/villin-diff-to-300K/density-diff-to-300K_T330.cube
- pymol-density-visualization/villin-diff-to-300K/density-diff-to-300K_T275.cube
- pymol-density-visualization/villin-diff-to-300K/density-diff-to-300K_T307.5.cube
- pymol-density-visualization/villin-diff-to-300K/density-diff-to-300K_T352.5.cube
- pymol-density-visualization/villin-diff-to-300K/density-diff-to-300K_T252.5.cube
- pymol-density-visualization/villin-diff-to-300K/density-diff-to-300K_T340.cube
- pymol-density-visualization/villin-diff-to-300K/frame.pdb
- pymol-density-visualization/villin-diff-to-300K/density-diff-to-300K_T360.cube
- pymol-density-visualization/villin-diff-to-300K/density-diff-to-300K_T297.5.cube
- pymol-density-visualization/villin-diff-to-300K/density-diff-to-300K_T287.5.cube
- pymol-density-visualization/villin-diff-to-300K/density-diff-to-300K_T320.cube
- pymol-density-visualization/villin-diff-to-300K/density-diff-to-300K_T265.cube
- pymol-density-visualization/villin-diff-to-300K/density-diff-to-300K_T317.5.cube
- pymol-density-visualization/villin-diff-to-300K/density-diff-to-300K_T300.cube
- pymol-density-visualization/villin-diff-to-300K/density-diff-to-300K_T342.5.cube
- pymol-density-visualization/villin-diff-to-300K/density-diff-to-300K_T290.cube
- pymol-density-visualization/villin-diff-to-300K/density-diff-to-300K_T312.5.cube
- pymol-density-visualization/villin-diff-to-300K/density-diff-to-300K_T315.cube
- pymol-density-visualization/villin-diff-to-300K/density-diff-to-300K_T250.cube
- pymol-density-visualization/villin-diff-to-300K/density-diff-to-300K_T285.cube
- pymol-density-visualization/villin-diff-to-300K/density-diff-to-300K_T347.5.cube
- pymol-density-visualization/villin-diff-to-300K/density-diff-to-300K_T282.5.cube
- pymol-density-visualization/villin-diff-to-300K/density-diff-to-300K_T270.cube
- pymol-density-visualization/villin-diff-to-300K/density-diff-to-300K_T335.cube
- pymol-density-visualization/villin-diff-to-300K/density-diff-to-300K_T292.5.cube
- pymol-density-visualization/villin-diff-to-300K/density-diff-to-300K_T375.cube
- pymol-density-visualization/villin-diff-to-300K/density-diff-to-300K_T302.5.cube
- pymol-density-visualization/villin-diff-to-300K/density-diff-to-300K_T355.cube
- pymol-density-visualization/villin-diff-to-300K/density-diff-to-300K_T257.5.cube
- pymol-density-visualization/villin-diff-to-300K/density-diff-to-300K_T357.5.cube
- pymol-density-visualization/villin-diff-to-300K/density-diff-to-300K_T260.cube
- pymol-density-visualization/villin-diff-to-300K/density-diff-to-300K_T325.cube
- pymol-density-visualization/villin-diff-to-300K/density-diff-to-300K_T305.cube
- pymol-density-visualization/villin-diff-to-300K/density-diff-to-300K_T322.5.cube
- pymol-density-visualization/villin-diff-to-300K/density-diff-to-300K_T277.5.cube
- pymol-density-visualization/villin-diff-to-300K/density-diff-to-300K_T295.cube
- pymol-density-visualization/villin-diff-to-300K/density-diff-to-300K_T332.5.cube
- pymol-density-visualization/villin-diff-to-300K/density-diff-to-300K_T267.5.cube
- pymol-density-visualization/villin-diff-to-300K/density-diff-to-300K_T367.5.cube
- pymol-density-visualization/villin-diff-to-300K/density-diff-to-300K_T345.cube
- pymol-density-visualization/villin-diff-to-300K/density-diff-to-300K_T365.cube
- pymol-density-visualization/gb3-diff-to-300K/
- pymol-density-visualization/gb3-diff-to-300K/density-diff-to-300K_T370.cube
- pymol-density-visualization/gb3-diff-to-300K/density-diff-to-300K_T337.5.cube
- pymol-density-visualization/gb3-diff-to-300K/density-diff-to-300K_T350.cube
- pymol-density-visualization/gb3-diff-to-300K/density-diff-to-300K_T362.5.cube
- pymol-density-visualization/gb3-diff-to-300K/density-diff-to-300K_T262.5.cube
- pymol-density-visualization/gb3-diff-to-300K/density-diff-to-300K_T255.cube
- pymol-density-visualization/gb3-diff-to-300K/density-diff-to-300K_T310.cube
- pymol-density-visualization/gb3-diff-to-300K/density-diff-to-300K_T327.5.cube
- pymol-density-visualization/gb3-diff-to-300K/density-diff-to-300K_T280.cube
- pymol-density-visualization/gb3-diff-to-300K/density-diff-to-300K_T272.5.cube
- pymol-density-visualization/gb3-diff-to-300K/density-diff-to-300K_T372.5.cube
- pymol-density-visualization/gb3-diff-to-300K/density-diff-to-300K_T330.cube
- pymol-density-visualization/gb3-diff-to-300K/density-diff-to-300K_T275.cube
- pymol-density-visualization/gb3-diff-to-300K/density-diff-to-300K_T307.5.cube
- pymol-density-visualization/gb3-diff-to-300K/density-diff-to-300K_T352.5.cube
- pymol-density-visualization/gb3-diff-to-300K/density-diff-to-300K_T252.5.cube
- pymol-density-visualization/gb3-diff-to-300K/density-diff-to-300K_T340.cube
- pymol-density-visualization/gb3-diff-to-300K/frame.pdb
- pymol-density-visualization/gb3-diff-to-300K/density-diff-to-300K_T360.cube
- pymol-density-visualization/gb3-diff-to-300K/density-diff-to-300K_T297.5.cube
- pymol-density-visualization/gb3-diff-to-300K/density-diff-to-300K_T287.5.cube
- pymol-density-visualization/gb3-diff-to-300K/density-diff-to-300K_T320.cube
- pymol-density-visualization/gb3-diff-to-300K/density-diff-to-300K_T265.cube
- pymol-density-visualization/gb3-diff-to-300K/density-diff-to-300K_T317.5.cube
- pymol-density-visualization/gb3-diff-to-300K/density-diff-to-300K_T300.cube
- pymol-density-visualization/gb3-diff-to-300K/density-diff-to-300K_T342.5.cube
- pymol-density-visualization/gb3-diff-to-300K/density-diff-to-300K_T290.cube
- pymol-density-visualization/gb3-diff-to-300K/density-diff-to-300K_T312.5.cube
- pymol-density-visualization/gb3-diff-to-300K/density-diff-to-300K_T315.cube
- pymol-density-visualization/gb3-diff-to-300K/density-diff-to-300K_T250.cube
- pymol-density-visualization/gb3-diff-to-300K/density-diff-to-300K_T285.cube
- pymol-density-visualization/gb3-diff-to-300K/density-diff-to-300K_T347.5.cube
- pymol-density-visualization/gb3-diff-to-300K/density-diff-to-300K_T282.5.cube
- pymol-density-visualization/gb3-diff-to-300K/density-diff-to-300K_T270.cube
- pymol-density-visualization/gb3-diff-to-300K/density-diff-to-300K_T335.cube
- pymol-density-visualization/gb3-diff-to-300K/density-diff-to-300K_T292.5.cube
- pymol-density-visualization/gb3-diff-to-300K/density-diff-to-300K_T375.cube
- pymol-density-visualization/gb3-diff-to-300K/density-diff-to-300K_T302.5.cube
- pymol-density-visualization/gb3-diff-to-300K/density-diff-to-300K_T355.cube
- pymol-density-visualization/gb3-diff-to-300K/density-diff-to-300K_T257.5.cube
- pymol-density-visualization/gb3-diff-to-300K/density-diff-to-300K_T357.5.cube
- pymol-density-visualization/gb3-diff-to-300K/density-diff-to-300K_T260.cube
- pymol-density-visualization/gb3-diff-to-300K/density-diff-to-300K_T325.cube
- pymol-density-visualization/gb3-diff-to-300K/density-diff-to-300K_T305.cube
- pymol-density-visualization/gb3-diff-to-300K/density-diff-to-300K_T322.5.cube
- pymol-density-visualization/gb3-diff-to-300K/density-diff-to-300K_T277.5.cube
- pymol-density-visualization/gb3-diff-to-300K/density-diff-to-300K_T295.cube
- pymol-density-visualization/gb3-diff-to-300K/density-diff-to-300K_T332.5.cube
- pymol-density-visualization/gb3-diff-to-300K/density-diff-to-300K_T267.5.cube
- pymol-density-visualization/gb3-diff-to-300K/density-diff-to-300K_T367.5.cube
- pymol-density-visualization/gb3-diff-to-300K/density-diff-to-300K_T345.cube
- pymol-density-visualization/gb3-diff-to-300K/density-diff-to-300K_T365.cube
- pymol-density-visualization/gb3/
- pymol-density-visualization/gb3/density_T320.cube
- pymol-density-visualization/gb3/density_T265.cube
- pymol-density-visualization/gb3/density_T290.cube
- pymol-density-visualization/gb3/density_T272.5.cube
- pymol-density-visualization/gb3/density_T372.5.cube
- pymol-density-visualization/gb3/density_T327.5.cube
- pymol-density-visualization/gb3/density_T300.cube
- pymol-density-visualization/gb3/density_T340.cube
- pymol-density-visualization/gb3/density_T362.5.cube
- pymol-density-visualization/gb3/density_T262.5.cube
- pymol-density-visualization/gb3/density_T337.5.cube
- pymol-density-visualization/gb3/density_T360.cube
- pymol-density-visualization/gb3/density_T342.5.cube
- pymol-density-visualization/gb3/density_T280.cube
- pymol-density-visualization/gb3/density_T255.cube
- pymol-density-visualization/gb3/density_T310.cube
- pymol-density-visualization/gb3/density_T317.5.cube
- pymol-density-visualization/gb3/frame.pdb
- pymol-density-visualization/gb3/density_T330.cube
- pymol-density-visualization/gb3/density_T275.cube
- pymol-density-visualization/gb3/density_T287.5.cube
- pymol-density-visualization/gb3/density_T370.cube
- pymol-density-visualization/gb3/density_T297.5.cube
- pymol-density-visualization/gb3/density_T352.5.cube
- pymol-density-visualization/gb3/density_T252.5.cube
- pymol-density-visualization/gb3/density_T350.cube
- pymol-density-visualization/gb3/density_T307.5.cube
- pymol-density-visualization/gb3/density_T345.cube
- pymol-density-visualization/gb3/density_T257.5.cube
- pymol-density-visualization/gb3/density_T357.5.cube
- pymol-density-visualization/gb3/density_T302.5.cube
- pymol-density-visualization/gb3/density_T365.cube
- pymol-density-visualization/gb3/density_T292.5.cube
- pymol-density-visualization/gb3/density_T260.cube
- pymol-density-visualization/gb3/density_T325.cube
- pymol-density-visualization/gb3/density_T282.5.cube
- pymol-density-visualization/gb3/density_T295.cube
- pymol-density-visualization/gb3/density_T347.5.cube
- pymol-density-visualization/gb3/density_T305.cube
- pymol-density-visualization/gb3/density_T312.5.cube
- pymol-density-visualization/gb3/density_T375.cube
- pymol-density-visualization/gb3/density_T267.5.cube
- pymol-density-visualization/gb3/density_T367.5.cube
- pymol-density-visualization/gb3/density_T355.cube
- pymol-density-visualization/gb3/density_T332.5.cube
- pymol-density-visualization/gb3/density_T277.5.cube
- pymol-density-visualization/gb3/density_T285.cube
- pymol-density-visualization/gb3/density_T315.cube
- pymol-density-visualization/gb3/density_T322.5.cube
- pymol-density-visualization/gb3/density_T250.cube
- pymol-density-visualization/gb3/density_T270.cube
- pymol-density-visualization/gb3/density_T335.cube
- pymol-density-visualization/README.TXT
- pymol-density-visualization/villin/
- pymol-density-visualization/villin/density_T320.cube
- pymol-density-visualization/villin/density_T265.cube
- pymol-density-visualization/villin/density_T290.cube
- pymol-density-visualization/villin/density_T272.5.cube
- pymol-density-visualization/villin/density_T372.5.cube
- pymol-density-visualization/villin/density_T327.5.cube
- pymol-density-visualization/villin/density_T300.cube
- pymol-density-visualization/villin/density_T340.cube
- pymol-density-visualization/villin/density_T362.5.cube
- pymol-density-visualization/villin/density_T262.5.cube
- pymol-density-visualization/villin/density_T337.5.cube
- pymol-density-visualization/villin/density_T360.cube
- pymol-density-visualization/villin/density_T342.5.cube
- pymol-density-visualization/villin/density_T280.cube
- pymol-density-visualization/villin/density_T255.cube
- pymol-density-visualization/villin/density_T310.cube
- pymol-density-visualization/villin/density_T317.5.cube
- pymol-density-visualization/villin/frame.pdb
- pymol-density-visualization/villin/density_T330.cube
- pymol-density-visualization/villin/density_T275.cube
- pymol-density-visualization/villin/density_T287.5.cube
- pymol-density-visualization/villin/density_T370.cube
- pymol-density-visualization/villin/density_T297.5.cube
- pymol-density-visualization/villin/density_T352.5.cube
- pymol-density-visualization/villin/density_T252.5.cube
- pymol-density-visualization/villin/density_T350.cube
- pymol-density-visualization/villin/density_T307.5.cube
- pymol-density-visualization/villin/density_T345.cube
- pymol-density-visualization/villin/density_T257.5.cube
- pymol-density-visualization/villin/density_T357.5.cube
- pymol-density-visualization/villin/density_T302.5.cube
- pymol-density-visualization/villin/density_T365.cube
- pymol-density-visualization/villin/density_T292.5.cube
- pymol-density-visualization/villin/density_T260.cube
- pymol-density-visualization/villin/density_T325.cube
- pymol-density-visualization/villin/density_T282.5.cube
- pymol-density-visualization/villin/density_T295.cube
- pymol-density-visualization/villin/density_T347.5.cube
- pymol-density-visualization/villin/density_T305.cube
- pymol-density-visualization/villin/density_T312.5.cube
- pymol-density-visualization/villin/density_T375.cube
- pymol-density-visualization/villin/density_T267.5.cube
- pymol-density-visualization/villin/density_T367.5.cube
- pymol-density-visualization/villin/density_T355.cube
- pymol-density-visualization/villin/density_T332.5.cube
- pymol-density-visualization/villin/density_T277.5.cube
- pymol-density-visualization/villin/density_T285.cube
- pymol-density-visualization/villin/density_T315.cube
- pymol-density-visualization/villin/density_T322.5.cube
- pymol-density-visualization/villin/density_T250.cube
- pymol-density-visualization/villin/density_T270.cube
- pymol-density-visualization/villin/density_T335.cube
- pymol-density-visualization/show-density-difference-around-protein.py
- pymol-density-visualization/show-density-around-protein.py
