# Supplementary material for: Depletion of the Protein Hydration Shell with Increasing Temperature Observed by Small-Angle X‑ray Scattering and Molecular Simulations
Source: J Am Chem Soc. 2025 Dec 11;147(51):47117–25. doi: 10.1021/jacs.5c13497 (PMC12750538; doi:10.1021/jacs.5c13497)
Supplement: Supplementary file 6 [file ja5c13497_si_006.zip › pymol-density-visualization/villin-diff-to-300K/frame.pdb]

TITLE     Protein/Solute within the envelope
REMARK    THIS IS A SIMULATION BOX
CRYST1   73.429   73.429   73.429  60.00  60.00  90.00 P 1           1
MODEL        1
ATOM      1  N   LEU    42       1.454  -9.577   4.913  1.00  0.00           N
ATOM      2  H1  LEU    42       0.520  -9.635   4.534  1.00  0.00           H
ATOM      3  H2  LEU    42       1.487 -10.293   5.626  1.00  0.00           H
ATOM      4  H3  LEU    42       1.612  -8.690   5.369  1.00  0.00           H
ATOM      5  CA  LEU    42       2.488  -9.748   3.881  1.00  0.00           C
ATOM      6  HA  LEU    42       2.591 -10.768   3.512  1.00  0.00           H
ATOM      7  CB  LEU    42       2.349  -8.803   2.691  1.00  0.00           C
ATOM      8  HB1 LEU    42       3.267  -8.944   2.121  1.00  0.00           H
ATOM      9  HB2 LEU    42       2.358  -7.788   3.087  1.00  0.00           H
ATOM     10  CG  LEU    42       1.148  -8.890   1.753  1.00  0.00           C
ATOM     11  HG  LEU    42       0.263  -8.868   2.389  1.00  0.00           H
ATOM     12  CD1 LEU    42       1.194  -7.764   0.724  1.00  0.00           C
ATOM     13 HD11 LEU    42       1.286  -6.785   1.195  1.00  0.00           H
ATOM     14 HD12 LEU    42       1.996  -7.935   0.006  1.00  0.00           H
ATOM     15 HD13 LEU    42       0.226  -7.671   0.231  1.00  0.00           H
ATOM     16  CD2 LEU    42       1.049 -10.250   1.067  1.00  0.00           C
ATOM     17 HD21 LEU    42       1.145 -11.132   1.700  1.00  0.00           H
ATOM     18 HD22 LEU    42       0.077 -10.280   0.573  1.00  0.00           H
ATOM     19 HD23 LEU    42       1.790 -10.274   0.269  1.00  0.00           H
ATOM     20  C   LEU    42       3.820  -9.561   4.593  1.00  0.00           C
ATOM     21  O   LEU    42       3.830  -8.919   5.642  1.00  0.00           O
ATOM     22  N   SER    43       4.971 -10.026   4.105  1.00  0.00           N
ATOM     23  H   SER    43       4.981 -10.803   3.459  1.00  0.00           H
ATOM     24  CA  SER    43       6.311  -9.523   4.330  1.00  0.00           C
ATOM     25  HA  SER    43       6.450  -9.355   5.398  1.00  0.00           H
ATOM     26  CB  SER    43       7.334 -10.572   3.901  1.00  0.00           C
ATOM     27  HB1 SER    43       7.267 -11.382   4.627  1.00  0.00           H
ATOM     28  HB2 SER    43       8.300 -10.072   3.974  1.00  0.00           H
ATOM     29  OG  SER    43       7.103 -10.951   2.563  1.00  0.00           O
ATOM     30  HG  SER    43       7.701 -11.691   2.435  1.00  0.00           H
ATOM     31  C   SER    43       6.675  -8.289   3.517  1.00  0.00           C
ATOM     32  O   SER    43       5.879  -7.858   2.685  1.00  0.00           O
ATOM     33  N   ASP    44       7.797  -7.643   3.841  1.00  0.00           N
ATOM     34  H   ASP    44       8.325  -7.931   4.652  1.00  0.00           H
ATOM     35  CA  ASP    44       8.143  -6.378   3.224  1.00  0.00           C
ATOM     36  HA  ASP    44       7.294  -5.702   3.325  1.00  0.00           H
ATOM     37  CB  ASP    44       9.280  -5.643   3.928  1.00  0.00           C
ATOM     38  HB1 ASP    44       9.393  -4.647   3.500  1.00  0.00           H
ATOM     39  HB2 ASP    44      10.124  -6.298   3.712  1.00  0.00           H
ATOM     40  CG  ASP    44       9.102  -5.482   5.431  1.00  0.00           C
ATOM     41  OD1 ASP    44       8.045  -5.007   5.897  1.00  0.00           O
ATOM     42  OD2 ASP    44      10.083  -5.741   6.161  1.00  0.00           O
ATOM     43  C   ASP    44       8.463  -6.595   1.752  1.00  0.00           C
ATOM     44  O   ASP    44       8.218  -5.656   0.998  1.00  0.00           O
ATOM     45  N   GLU    45       8.792  -7.825   1.352  1.00  0.00           N
ATOM     46  H   GLU    45       8.870  -8.446   2.145  1.00  0.00           H
ATOM     47  CA  GLU    45       9.174  -8.058  -0.026  1.00  0.00           C
ATOM     48  HA  GLU    45       9.648  -7.161  -0.427  1.00  0.00           H
ATOM     49  CB  GLU    45      10.184  -9.202  -0.042  1.00  0.00           C
ATOM     50  HB1 GLU    45      10.235  -9.706  -1.007  1.00  0.00           H
ATOM     51  HB2 GLU    45       9.900  -9.940   0.709  1.00  0.00           H
ATOM     52  CG  GLU    45      11.605  -8.703   0.200  1.00  0.00           C
ATOM     53  HG1 GLU    45      12.240  -9.532   0.512  1.00  0.00           H
ATOM     54  HG2 GLU    45      11.623  -8.072   1.089  1.00  0.00           H
ATOM     55  CD  GLU    45      12.317  -8.048  -0.976  1.00  0.00           C
ATOM     56  OE1 GLU    45      12.140  -8.438  -2.150  1.00  0.00           O
ATOM     57  OE2 GLU    45      12.910  -6.966  -0.779  1.00  0.00           O
ATOM     58  C   GLU    45       7.938  -8.326  -0.872  1.00  0.00           C
ATOM     59  O   GLU    45       7.851  -7.920  -2.028  1.00  0.00           O
ATOM     60  N   ASP    46       6.944  -9.056  -0.360  1.00  0.00           N
ATOM     61  H   ASP    46       7.061  -9.314   0.609  1.00  0.00           H
ATOM     62  CA  ASP    46       5.635  -9.158  -0.973  1.00  0.00           C
ATOM     63  HA  ASP    46       5.797  -9.484  -2.000  1.00  0.00           H
ATOM     64  CB  ASP    46       4.745 -10.210  -0.316  1.00  0.00           C
ATOM     65  HB1 ASP    46       3.710 -10.119  -0.648  1.00  0.00           H
ATOM     66  HB2 ASP    46       4.669 -10.099   0.766  1.00  0.00           H
ATOM     67  CG  ASP    46       5.218 -11.610  -0.678  1.00  0.00           C
ATOM     68  OD1 ASP    46       5.913 -11.795  -1.700  1.00  0.00           O
ATOM     69  OD2 ASP    46       4.817 -12.560   0.029  1.00  0.00           O
ATOM     70  C   ASP    46       4.887  -7.833  -0.980  1.00  0.00           C
ATOM     71  O   ASP    46       4.311  -7.462  -2.000  1.00  0.00           O
ATOM     72  N   PHE    47       5.129  -6.921  -0.036  1.00  0.00           N
ATOM     73  H   PHE    47       5.796  -7.211   0.665  1.00  0.00           H
ATOM     74  CA  PHE    47       4.620  -5.565  -0.082  1.00  0.00           C
ATOM     75  HA  PHE    47       3.558  -5.677  -0.302  1.00  0.00           H
ATOM     76  CB  PHE    47       4.719  -4.939   1.306  1.00  0.00           C
ATOM     77  HB1 PHE    47       5.722  -4.770   1.698  1.00  0.00           H
ATOM     78  HB2 PHE    47       4.185  -5.557   2.028  1.00  0.00           H
ATOM     79  CG  PHE    47       4.030  -3.597   1.375  1.00  0.00           C
ATOM     80  CD1 PHE    47       4.615  -2.408   0.923  1.00  0.00           C
ATOM     81  HD1 PHE    47       5.649  -2.491   0.625  1.00  0.00           H
ATOM     82  CE1 PHE    47       3.930  -1.187   0.908  1.00  0.00           C
ATOM     83  HE1 PHE    47       4.450  -0.288   0.610  1.00  0.00           H
ATOM     84  CZ  PHE    47       2.681  -1.145   1.539  1.00  0.00           C
ATOM     85  HZ  PHE    47       2.168  -0.194   1.524  1.00  0.00           H
ATOM     86  CE2 PHE    47       2.056  -2.326   1.957  1.00  0.00           C
ATOM     87  HE2 PHE    47       1.017  -2.229   2.236  1.00  0.00           H
ATOM     88  CD2 PHE    47       2.737  -3.548   1.911  1.00  0.00           C
ATOM     89  HD2 PHE    47       2.306  -4.444   2.332  1.00  0.00           H
ATOM     90  C   PHE    47       5.175  -4.694  -1.200  1.00  0.00           C
ATOM     91  O   PHE    47       4.368  -4.102  -1.914  1.00  0.00           O
ATOM     92  N   LYS    48       6.503  -4.617  -1.316  1.00  0.00           N
ATOM     93  H   LYS    48       7.053  -5.095  -0.617  1.00  0.00           H
ATOM     94  CA  LYS    48       7.211  -3.988  -2.413  1.00  0.00           C
ATOM     95  HA  LYS    48       6.861  -2.956  -2.450  1.00  0.00           H
ATOM     96  CB  LYS    48       8.699  -4.141  -2.115  1.00  0.00           C
ATOM     97  HB1 LYS    48       8.806  -5.225  -2.122  1.00  0.00           H
ATOM     98  HB2 LYS    48       8.807  -3.839  -1.073  1.00  0.00           H
ATOM     99  CG  LYS    48       9.627  -3.336  -3.021  1.00  0.00           C
ATOM    100  HG1 LYS    48       9.414  -2.306  -2.735  1.00  0.00           H
ATOM    101  HG2 LYS    48       9.274  -3.525  -4.035  1.00  0.00           H
ATOM    102  CD  LYS    48      11.117  -3.634  -2.881  1.00  0.00           C
ATOM    103  HD1 LYS    48      11.290  -4.710  -2.856  1.00  0.00           H
ATOM    104  HD2 LYS    48      11.491  -3.155  -1.976  1.00  0.00           H
ATOM    105  CE  LYS    48      11.917  -2.933  -3.975  1.00  0.00           C
ATOM    106  HE1 LYS    48      11.887  -1.849  -3.869  1.00  0.00           H
ATOM    107  HE2 LYS    48      11.367  -3.200  -4.878  1.00  0.00           H
ATOM    108  NZ  LYS    48      13.291  -3.452  -3.904  1.00  0.00           N
ATOM    109  HZ1 LYS    48      13.766  -3.096  -4.721  1.00  0.00           H
ATOM    110  HZ2 LYS    48      13.684  -3.161  -3.020  1.00  0.00           H
ATOM    111  HZ3 LYS    48      13.272  -4.459  -3.982  1.00  0.00           H
ATOM    112  C   LYS    48       6.812  -4.648  -3.725  1.00  0.00           C
ATOM    113  O   LYS    48       6.595  -3.931  -4.699  1.00  0.00           O
ATOM    114  N   ALA    49       6.540  -5.950  -3.834  1.00  0.00           N
ATOM    115  H   ALA    49       6.864  -6.585  -3.119  1.00  0.00           H
ATOM    116  CA  ALA    49       6.052  -6.553  -5.058  1.00  0.00           C
ATOM    117  HA  ALA    49       6.652  -6.303  -5.933  1.00  0.00           H
ATOM    118  CB  ALA    49       5.937  -8.048  -4.775  1.00  0.00           C
ATOM    119  HB1 ALA    49       5.143  -8.147  -4.035  1.00  0.00           H
ATOM    120  HB2 ALA    49       5.519  -8.500  -5.674  1.00  0.00           H
ATOM    121  HB3 ALA    49       6.897  -8.492  -4.511  1.00  0.00           H
ATOM    122  C   ALA    49       4.679  -6.087  -5.520  1.00  0.00           C
ATOM    123  O   ALA    49       4.426  -6.040  -6.722  1.00  0.00           O
ATOM    124  N   VAL    50       3.719  -5.884  -4.615  1.00  0.00           N
ATOM    125  H   VAL    50       4.038  -5.994  -3.663  1.00  0.00           H
ATOM    126  CA  VAL    50       2.334  -5.582  -4.915  1.00  0.00           C
ATOM    127  HA  VAL    50       2.104  -6.133  -5.826  1.00  0.00           H
ATOM    128  CB  VAL    50       1.348  -6.098  -3.871  1.00  0.00           C
ATOM    129  HB  VAL    50       1.688  -5.898  -2.855  1.00  0.00           H
ATOM    130  CG1 VAL    50      -0.058  -5.507  -3.853  1.00  0.00           C
ATOM    131 HG11 VAL    50      -0.712  -5.903  -3.076  1.00  0.00           H
ATOM    132 HG12 VAL    50       0.031  -4.423  -3.775  1.00  0.00           H
ATOM    133 HG13 VAL    50      -0.539  -5.807  -4.784  1.00  0.00           H
ATOM    134  CG2 VAL    50       1.226  -7.618  -3.927  1.00  0.00           C
ATOM    135 HG21 VAL    50       0.770  -7.999  -3.013  1.00  0.00           H
ATOM    136 HG22 VAL    50       0.606  -7.950  -4.760  1.00  0.00           H
ATOM    137 HG23 VAL    50       2.222  -8.004  -4.145  1.00  0.00           H
ATOM    138  C   VAL    50       2.146  -4.084  -5.110  1.00  0.00           C
ATOM    139  O   VAL    50       1.459  -3.693  -6.051  1.00  0.00           O
ATOM    140  N   PHE    51       2.695  -3.276  -4.200  1.00  0.00           N
ATOM    141  H   PHE    51       3.241  -3.691  -3.459  1.00  0.00           H
ATOM    142  CA  PHE    51       2.526  -1.838  -4.148  1.00  0.00           C
ATOM    143  HA  PHE    51       1.580  -1.621  -4.645  1.00  0.00           H
ATOM    144  CB  PHE    51       2.207  -1.380  -2.728  1.00  0.00           C
ATOM    145  HB1 PHE    51       2.117  -0.294  -2.746  1.00  0.00           H
ATOM    146  HB2 PHE    51       3.033  -1.630  -2.061  1.00  0.00           H
ATOM    147  CG  PHE    51       0.929  -1.935  -2.147  1.00  0.00           C
ATOM    148  CD1 PHE    51      -0.312  -1.514  -2.639  1.00  0.00           C
ATOM    149  HD1 PHE    51      -0.342  -0.613  -3.233  1.00  0.00           H
ATOM    150  CE1 PHE    51      -1.469  -2.081  -2.092  1.00  0.00           C
ATOM    151  HE1 PHE    51      -2.481  -1.851  -2.393  1.00  0.00           H
ATOM    152  CZ  PHE    51      -1.341  -3.080  -1.119  1.00  0.00           C
ATOM    153  HZ  PHE    51      -2.257  -3.458  -0.690  1.00  0.00           H
ATOM    154  CE2 PHE    51      -0.097  -3.552  -0.685  1.00  0.00           C
ATOM    155  HE2 PHE    51      -0.127  -4.138   0.222  1.00  0.00           H
ATOM    156  CD2 PHE    51       1.061  -2.944  -1.185  1.00  0.00           C
ATOM    157  HD2 PHE    51       1.992  -3.304  -0.773  1.00  0.00           H
ATOM    158  C   PHE    51       3.634  -1.066  -4.852  1.00  0.00           C
ATOM    159  O   PHE    51       3.464   0.125  -5.103  1.00  0.00           O
ATOM    160  N   GLY    52       4.709  -1.706  -5.317  1.00  0.00           N
ATOM    161  H   GLY    52       4.889  -2.643  -4.984  1.00  0.00           H
ATOM    162  CA  GLY    52       5.801  -1.145  -6.087  1.00  0.00           C
ATOM    163  HA1 GLY    52       5.477  -0.622  -6.987  1.00  0.00           H
ATOM    164  HA2 GLY    52       6.414  -1.964  -6.463  1.00  0.00           H
ATOM    165  C   GLY    52       6.647  -0.129  -5.334  1.00  0.00           C
ATOM    166  O   GLY    52       7.307   0.686  -5.975  1.00  0.00           O
ATOM    167  N   MET    53       6.571  -0.040  -4.004  1.00  0.00           N
ATOM    168  H   MET    53       5.888  -0.648  -3.576  1.00  0.00           H
ATOM    169  CA  MET    53       7.311   0.810  -3.092  1.00  0.00           C
ATOM    170  HA  MET    53       8.332   0.828  -3.472  1.00  0.00           H
ATOM    171  CB  MET    53       6.644   2.181  -3.160  1.00  0.00           C
ATOM    172  HB1 MET    53       6.577   2.518  -4.194  1.00  0.00           H
ATOM    173  HB2 MET    53       7.309   2.986  -2.846  1.00  0.00           H
ATOM    174  CG  MET    53       5.331   2.295  -2.391  1.00  0.00           C
ATOM    175  HG1 MET    53       5.567   2.088  -1.347  1.00  0.00           H
ATOM    176  HG2 MET    53       4.701   1.486  -2.762  1.00  0.00           H
ATOM    177  SD  MET    53       4.495   3.887  -2.597  1.00  0.00           S
ATOM    178  CE  MET    53       4.160   3.905  -4.375  1.00  0.00           C
ATOM    179  HE1 MET    53       3.913   4.891  -4.768  1.00  0.00           H
ATOM    180  HE2 MET    53       4.941   3.412  -4.955  1.00  0.00           H
ATOM    181  HE3 MET    53       3.260   3.307  -4.518  1.00  0.00           H
ATOM    182  C   MET    53       7.360   0.235  -1.684  1.00  0.00           C
ATOM    183  O   MET    53       6.443  -0.526  -1.384  1.00  0.00           O
ATOM    184  N   THR    54       8.342   0.590  -0.853  1.00  0.00           N
ATOM    185  H   THR    54       9.015   1.268  -1.180  1.00  0.00           H
ATOM    186  CA  THR    54       8.343   0.185   0.538  1.00  0.00           C
ATOM    187  HA  THR    54       8.348  -0.900   0.641  1.00  0.00           H
ATOM    188  CB  THR    54       9.659   0.631   1.170  1.00  0.00           C
ATOM    189  HB  THR    54       9.567   0.454   2.241  1.00  0.00           H
ATOM    190  CG2 THR    54      10.818  -0.141   0.546  1.00  0.00           C
ATOM    191 HG21 THR    54      10.803  -0.023  -0.537  1.00  0.00           H
ATOM    192 HG22 THR    54      11.800   0.128   0.938  1.00  0.00           H
ATOM    193 HG23 THR    54      10.559  -1.175   0.775  1.00  0.00           H
ATOM    194  OG1 THR    54      10.023   1.991   1.090  1.00  0.00           O
ATOM    195  HG1 THR    54       9.826   2.190   0.172  1.00  0.00           H
ATOM    196  C   THR    54       7.171   0.727   1.343  1.00  0.00           C
ATOM    197  O   THR    54       6.522   1.699   0.962  1.00  0.00           O
ATOM    198  N   ARG    55       6.995   0.118   2.518  1.00  0.00           N
ATOM    199  H   ARG    55       7.311  -0.835   2.627  1.00  0.00           H
ATOM    200  CA  ARG    55       6.013   0.572   3.482  1.00  0.00           C
ATOM    201  HA  ARG    55       5.060   0.554   2.953  1.00  0.00           H
ATOM    202  CB  ARG    55       6.000  -0.472   4.595  1.00  0.00           C
ATOM    203  HB1 ARG    55       5.477  -0.143   5.493  1.00  0.00           H
ATOM    204  HB2 ARG    55       6.996  -0.517   5.036  1.00  0.00           H
ATOM    205  CG  ARG    55       5.545  -1.917   4.414  1.00  0.00           C
ATOM    206  HG1 ARG    55       6.071  -2.531   3.683  1.00  0.00           H
ATOM    207  HG2 ARG    55       4.523  -1.834   4.044  1.00  0.00           H
ATOM    208  CD  ARG    55       5.613  -2.691   5.728  1.00  0.00           C
ATOM    209  HD1 ARG    55       5.005  -2.174   6.470  1.00  0.00           H
ATOM    210  HD2 ARG    55       6.618  -2.724   6.148  1.00  0.00           H
ATOM    211  NE  ARG    55       5.098  -4.054   5.597  1.00  0.00           N
ATOM    212  HE  ARG    55       5.768  -4.804   5.690  1.00  0.00           H
ATOM    213  CZ  ARG    55       3.833  -4.437   5.376  1.00  0.00           C
ATOM    214  NH1 ARG    55       2.789  -3.607   5.511  1.00  0.00           N
ATOM    215 HH11 ARG    55       2.953  -2.625   5.680  1.00  0.00           H
ATOM    216 HH12 ARG    55       1.828  -3.913   5.460  1.00  0.00           H
ATOM    217  NH2 ARG    55       3.518  -5.723   5.166  1.00  0.00           N
ATOM    218 HH21 ARG    55       4.291  -6.367   5.238  1.00  0.00           H
ATOM    219 HH22 ARG    55       2.578  -6.071   5.295  1.00  0.00           H
ATOM    220  C   ARG    55       6.326   1.975   3.982  1.00  0.00           C
ATOM    221  O   ARG    55       5.387   2.715   4.268  1.00  0.00           O
ATOM    222  N   SER    56       7.585   2.411   4.074  1.00  0.00           N
ATOM    223  H   SER    56       8.357   1.837   3.766  1.00  0.00           H
ATOM    224  CA  SER    56       7.897   3.789   4.393  1.00  0.00           C
ATOM    225  HA  SER    56       7.308   4.092   5.258  1.00  0.00           H
ATOM    226  CB  SER    56       9.379   3.812   4.758  1.00  0.00           C
ATOM    227  HB1 SER    56      10.042   3.836   3.894  1.00  0.00           H
ATOM    228  HB2 SER    56       9.772   2.982   5.345  1.00  0.00           H
ATOM    229  OG  SER    56       9.598   5.076   5.343  1.00  0.00           O
ATOM    230  HG  SER    56      10.537   5.276   5.366  1.00  0.00           H
ATOM    231  C   SER    56       7.632   4.711   3.211  1.00  0.00           C
ATOM    232  O   SER    56       7.155   5.790   3.557  1.00  0.00           O
ATOM    233  N   ALA    57       7.784   4.279   1.957  1.00  0.00           N
ATOM    234  H   ALA    57       8.085   3.344   1.723  1.00  0.00           H
ATOM    235  CA  ALA    57       7.271   5.064   0.853  1.00  0.00           C
ATOM    236  HA  ALA    57       7.631   6.093   0.858  1.00  0.00           H
ATOM    237  CB  ALA    57       7.851   4.393  -0.389  1.00  0.00           C
ATOM    238  HB1 ALA    57       7.505   5.022  -1.209  1.00  0.00           H
ATOM    239  HB2 ALA    57       8.933   4.451  -0.276  1.00  0.00           H
ATOM    240  HB3 ALA    57       7.432   3.408  -0.597  1.00  0.00           H
ATOM    241  C   ALA    57       5.753   5.151   0.794  1.00  0.00           C
ATOM    242  O   ALA    57       5.201   6.222   0.552  1.00  0.00           O
ATOM    243  N   PHE    58       4.987   4.108   1.125  1.00  0.00           N
ATOM    244  H   PHE    58       5.516   3.289   1.388  1.00  0.00           H
ATOM    245  CA  PHE    58       3.544   4.061   1.248  1.00  0.00           C
ATOM    246  HA  PHE    58       3.121   4.533   0.362  1.00  0.00           H
ATOM    247  CB  PHE    58       3.117   2.597   1.314  1.00  0.00           C
ATOM    248  HB1 PHE    58       3.180   2.255   2.347  1.00  0.00           H
ATOM    249  HB2 PHE    58       3.808   2.029   0.691  1.00  0.00           H
ATOM    250  CG  PHE    58       1.700   2.347   0.858  1.00  0.00           C
ATOM    251  CD1 PHE    58       0.661   2.211   1.787  1.00  0.00           C
ATOM    252  HD1 PHE    58       0.750   2.513   2.820  1.00  0.00           H
ATOM    253  CE1 PHE    58      -0.628   1.933   1.316  1.00  0.00           C
ATOM    254  HE1 PHE    58      -1.451   1.805   2.003  1.00  0.00           H
ATOM    255  CZ  PHE    58      -0.907   1.771  -0.046  1.00  0.00           C
ATOM    256  HZ  PHE    58      -1.911   1.623  -0.417  1.00  0.00           H
ATOM    257  CE2 PHE    58       0.156   1.727  -0.956  1.00  0.00           C
ATOM    258  HE2 PHE    58       0.029   1.496  -2.003  1.00  0.00           H
ATOM    259  CD2 PHE    58       1.439   2.026  -0.480  1.00  0.00           C
ATOM    260  HD2 PHE    58       2.241   1.993  -1.201  1.00  0.00           H
ATOM    261  C   PHE    58       2.914   4.960   2.302  1.00  0.00           C
ATOM    262  O   PHE    58       1.877   5.549   2.005  1.00  0.00           O
ATOM    263  N   ALA    59       3.612   4.938   3.440  1.00  0.00           N
ATOM    264  H   ALA    59       4.454   4.384   3.513  1.00  0.00           H
ATOM    265  CA  ALA    59       3.191   5.731   4.577  1.00  0.00           C
ATOM    266  HA  ALA    59       2.183   5.373   4.785  1.00  0.00           H
ATOM    267  CB  ALA    59       4.079   5.470   5.790  1.00  0.00           C
ATOM    268  HB1 ALA    59       3.856   6.226   6.543  1.00  0.00           H
ATOM    269  HB2 ALA    59       3.814   4.529   6.272  1.00  0.00           H
ATOM    270  HB3 ALA    59       5.104   5.577   5.435  1.00  0.00           H
ATOM    271  C   ALA    59       3.163   7.229   4.308  1.00  0.00           C
ATOM    272  O   ALA    59       2.505   7.972   5.032  1.00  0.00           O
ATOM    273  N   ASN    60       3.859   7.709   3.275  1.00  0.00           N
ATOM    274  H   ASN    60       4.412   7.041   2.756  1.00  0.00           H
ATOM    275  CA  ASN    60       3.774   9.107   2.903  1.00  0.00           C
ATOM    276  HA  ASN    60       3.563   9.694   3.797  1.00  0.00           H
ATOM    277  CB  ASN    60       5.153   9.482   2.369  1.00  0.00           C
ATOM    278  HB1 ASN    60       5.107  10.563   2.245  1.00  0.00           H
ATOM    279  HB2 ASN    60       5.276   9.042   1.379  1.00  0.00           H
ATOM    280  CG  ASN    60       6.360   9.193   3.251  1.00  0.00           C
ATOM    281  OD1 ASN    60       6.419   9.463   4.449  1.00  0.00           O
ATOM    282  ND2 ASN    60       7.423   8.638   2.664  1.00  0.00           N
ATOM    283 HD21 ASN    60       7.454   8.547   1.659  1.00  0.00           H
ATOM    284 HD22 ASN    60       8.183   8.291   3.231  1.00  0.00           H
ATOM    285  C   ASN    60       2.716   9.628   1.941  1.00  0.00           C
ATOM    286  O   ASN    60       2.569  10.826   1.709  1.00  0.00           O
ATOM    287  N   LEU    61       1.957   8.707   1.342  1.00  0.00           N
ATOM    288  H   LEU    61       1.982   7.793   1.770  1.00  0.00           H
ATOM    289  CA  LEU    61       0.816   9.001   0.498  1.00  0.00           C
ATOM    290  HA  LEU    61       1.032   9.769  -0.245  1.00  0.00           H
ATOM    291  CB  LEU    61       0.457   7.716  -0.243  1.00  0.00           C
ATOM    292  HB1 LEU    61      -0.464   7.950  -0.776  1.00  0.00           H
ATOM    293  HB2 LEU    61       0.126   6.974   0.484  1.00  0.00           H
ATOM    294  CG  LEU    61       1.567   7.171  -1.137  1.00  0.00           C
ATOM    295  HG  LEU    61       2.577   7.083  -0.736  1.00  0.00           H
ATOM    296  CD1 LEU    61       1.228   5.827  -1.775  1.00  0.00           C
ATOM    297 HD11 LEU    61       2.071   5.571  -2.417  1.00  0.00           H
ATOM    298 HD12 LEU    61       1.234   5.007  -1.057  1.00  0.00           H
ATOM    299 HD13 LEU    61       0.353   5.765  -2.423  1.00  0.00           H
ATOM    300  CD2 LEU    61       1.754   8.175  -2.271  1.00  0.00           C
ATOM    301 HD21 LEU    61       0.863   8.314  -2.883  1.00  0.00           H
ATOM    302 HD22 LEU    61       2.233   9.118  -2.011  1.00  0.00           H
ATOM    303 HD23 LEU    61       2.465   7.800  -3.008  1.00  0.00           H
ATOM    304  C   LEU    61      -0.383   9.332   1.374  1.00  0.00           C
ATOM    305  O   LEU    61      -0.427   8.805   2.483  1.00  0.00           O
ATOM    306  N   PRO    62      -1.422  10.063   0.962  1.00  0.00           N
ATOM    307  CD  PRO    62      -1.466  10.713  -0.332  1.00  0.00           C
ATOM    308  HD1 PRO    62      -1.727   9.948  -1.064  1.00  0.00           H
ATOM    309  HD2 PRO    62      -0.510  11.218  -0.469  1.00  0.00           H
ATOM    310  CG  PRO    62      -2.598  11.733  -0.253  1.00  0.00           C
ATOM    311  HG1 PRO    62      -3.090  11.813  -1.222  1.00  0.00           H
ATOM    312  HG2 PRO    62      -2.364  12.753   0.053  1.00  0.00           H
ATOM    313  CB  PRO    62      -3.515  11.088   0.781  1.00  0.00           C
ATOM    314  HB1 PRO    62      -4.240  10.437   0.292  1.00  0.00           H
ATOM    315  HB2 PRO    62      -4.041  11.894   1.294  1.00  0.00           H
ATOM    316  CA  PRO    62      -2.601  10.350   1.754  1.00  0.00           C
ATOM    317  HA  PRO    62      -2.323  10.998   2.586  1.00  0.00           H
ATOM    318  C   PRO    62      -3.337   9.116   2.257  1.00  0.00           C
ATOM    319  O   PRO    62      -3.277   8.039   1.669  1.00  0.00           O
ATOM    320  N   LEU    63      -3.959   9.282   3.426  1.00  0.00           N
ATOM    321  H   LEU    63      -3.818  10.161   3.903  1.00  0.00           H
ATOM    322  CA  LEU    63      -4.474   8.116   4.116  1.00  0.00           C
ATOM    323  HA  LEU    63      -3.721   7.330   4.058  1.00  0.00           H
ATOM    324  CB  LEU    63      -4.843   8.427   5.564  1.00  0.00           C
ATOM    325  HB1 LEU    63      -5.215   7.567   6.120  1.00  0.00           H
ATOM    326  HB2 LEU    63      -5.606   9.191   5.411  1.00  0.00           H
ATOM    327  CG  LEU    63      -3.760   8.985   6.483  1.00  0.00           C
ATOM    328  HG  LEU    63      -3.502   9.952   6.052  1.00  0.00           H
ATOM    329  CD1 LEU    63      -4.259   9.360   7.875  1.00  0.00           C
ATOM    330 HD11 LEU    63      -3.476   9.310   8.632  1.00  0.00           H
ATOM    331 HD12 LEU    63      -4.745  10.336   7.842  1.00  0.00           H
ATOM    332 HD13 LEU    63      -4.953   8.631   8.294  1.00  0.00           H
ATOM    333  CD2 LEU    63      -2.549   8.074   6.661  1.00  0.00           C
ATOM    334 HD21 LEU    63      -2.156   7.811   5.678  1.00  0.00           H
ATOM    335 HD22 LEU    63      -1.759   8.574   7.222  1.00  0.00           H
ATOM    336 HD23 LEU    63      -2.781   7.090   7.069  1.00  0.00           H
ATOM    337  C   LEU    63      -5.650   7.549   3.335  1.00  0.00           C
ATOM    338  O   LEU    63      -5.734   6.324   3.285  1.00  0.00           O
ATOM    339  N   TRP    64      -6.507   8.337   2.682  1.00  0.00           N
ATOM    340  H   TRP    64      -6.537   9.331   2.859  1.00  0.00           H
ATOM    341  CA  TRP    64      -7.507   7.843   1.756  1.00  0.00           C
ATOM    342  HA  TRP    64      -8.112   7.047   2.189  1.00  0.00           H
ATOM    343  CB  TRP    64      -8.366   8.981   1.213  1.00  0.00           C
ATOM    344  HB1 TRP    64      -8.795   9.460   2.093  1.00  0.00           H
ATOM    345  HB2 TRP    64      -9.191   8.550   0.645  1.00  0.00           H
ATOM    346  CG  TRP    64      -7.679   9.997   0.358  1.00  0.00           C
ATOM    347  CD1 TRP    64      -7.041  11.102   0.805  1.00  0.00           C
ATOM    348  HD1 TRP    64      -6.961  11.485   1.811  1.00  0.00           H
ATOM    349  NE1 TRP    64      -6.434  11.823  -0.205  1.00  0.00           N
ATOM    350  HE1 TRP    64      -5.912  12.674  -0.054  1.00  0.00           H
ATOM    351  CE2 TRP    64      -6.583  11.110  -1.377  1.00  0.00           C
ATOM    352  CZ2 TRP    64      -6.081  11.385  -2.655  1.00  0.00           C
ATOM    353  HZ2 TRP    64      -5.657  12.358  -2.854  1.00  0.00           H
ATOM    354  CH2 TRP    64      -6.369  10.487  -3.690  1.00  0.00           C
ATOM    355  HH2 TRP    64      -6.055  10.725  -4.695  1.00  0.00           H
ATOM    356  CZ3 TRP    64      -7.123   9.339  -3.418  1.00  0.00           C
ATOM    357  HZ3 TRP    64      -7.261   8.656  -4.244  1.00  0.00           H
ATOM    358  CE3 TRP    64      -7.604   9.081  -2.129  1.00  0.00           C
ATOM    359  HE3 TRP    64      -8.118   8.152  -1.933  1.00  0.00           H
ATOM    360  CD2 TRP    64      -7.356   9.963  -1.065  1.00  0.00           C
ATOM    361  C   TRP    64      -6.936   7.195   0.503  1.00  0.00           C
ATOM    362  O   TRP    64      -7.596   6.344  -0.090  1.00  0.00           O
ATOM    363  N   LYS    65      -5.693   7.559   0.180  1.00  0.00           N
ATOM    364  H   LYS    65      -5.232   8.274   0.725  1.00  0.00           H
ATOM    365  CA  LYS    65      -5.020   6.971  -0.962  1.00  0.00           C
ATOM    366  HA  LYS    65      -5.781   6.808  -1.725  1.00  0.00           H
ATOM    367  CB  LYS    65      -4.023   7.971  -1.540  1.00  0.00           C
ATOM    368  HB1 LYS    65      -3.341   8.315  -0.763  1.00  0.00           H
ATOM    369  HB2 LYS    65      -4.540   8.901  -1.777  1.00  0.00           H
ATOM    370  CG  LYS    65      -3.177   7.532  -2.732  1.00  0.00           C
ATOM    371  HG1 LYS    65      -3.628   6.642  -3.170  1.00  0.00           H
ATOM    372  HG2 LYS    65      -2.201   7.291  -2.309  1.00  0.00           H
ATOM    373  CD  LYS    65      -3.193   8.559  -3.861  1.00  0.00           C
ATOM    374  HD1 LYS    65      -2.711   9.451  -3.461  1.00  0.00           H
ATOM    375  HD2 LYS    65      -4.231   8.792  -4.095  1.00  0.00           H
ATOM    376  CE  LYS    65      -2.490   8.054  -5.118  1.00  0.00           C
ATOM    377  HE1 LYS    65      -3.000   7.149  -5.449  1.00  0.00           H
ATOM    378  HE2 LYS    65      -1.478   7.784  -4.816  1.00  0.00           H
ATOM    379  NZ  LYS    65      -2.556   9.067  -6.183  1.00  0.00           N
ATOM    380  HZ1 LYS    65      -1.924   9.825  -5.971  1.00  0.00           H
ATOM    381  HZ2 LYS    65      -2.244   8.613  -7.030  1.00  0.00           H
ATOM    382  HZ3 LYS    65      -3.508   9.368  -6.335  1.00  0.00           H
ATOM    383  C   LYS    65      -4.457   5.606  -0.594  1.00  0.00           C
ATOM    384  O   LYS    65      -4.466   4.619  -1.327  1.00  0.00           O
ATOM    385  N   GLN    66      -3.930   5.530   0.630  1.00  0.00           N
ATOM    386  H   GLN    66      -3.889   6.357   1.208  1.00  0.00           H
ATOM    387  CA  GLN    66      -3.390   4.266   1.087  1.00  0.00           C
ATOM    388  HA  GLN    66      -2.704   3.887   0.329  1.00  0.00           H
ATOM    389  CB  GLN    66      -2.738   4.358   2.463  1.00  0.00           C
ATOM    390  HB1 GLN    66      -2.479   3.350   2.787  1.00  0.00           H
ATOM    391  HB2 GLN    66      -3.493   4.789   3.120  1.00  0.00           H
ATOM    392  CG  GLN    66      -1.514   5.266   2.378  1.00  0.00           C
ATOM    393  HG1 GLN    66      -1.910   6.263   2.185  1.00  0.00           H
ATOM    394  HG2 GLN    66      -0.801   4.903   1.638  1.00  0.00           H
ATOM    395  CD  GLN    66      -0.878   5.378   3.756  1.00  0.00           C
ATOM    396  OE1 GLN    66      -0.801   4.396   4.491  1.00  0.00           O
ATOM    397  NE2 GLN    66      -0.456   6.508   4.328  1.00  0.00           N
ATOM    398 HE21 GLN    66      -0.583   7.357   3.796  1.00  0.00           H
ATOM    399 HE22 GLN    66      -0.006   6.336   5.215  1.00  0.00           H
ATOM    400  C   GLN    66      -4.538   3.266   1.092  1.00  0.00           C
ATOM    401  O   GLN    66      -4.346   2.182   0.546  1.00  0.00           O
ATOM    402  N   GLN    67      -5.682   3.593   1.698  1.00  0.00           N
ATOM    403  H   GLN    67      -5.795   4.433   2.247  1.00  0.00           H
ATOM    404  CA  GLN    67      -6.810   2.686   1.766  1.00  0.00           C
ATOM    405  HA  GLN    67      -6.471   1.745   2.200  1.00  0.00           H
ATOM    406  CB  GLN    67      -7.993   3.280   2.525  1.00  0.00           C
ATOM    407  HB1 GLN    67      -8.036   4.365   2.423  1.00  0.00           H
ATOM    408  HB2 GLN    67      -7.852   3.111   3.592  1.00  0.00           H
ATOM    409  CG  GLN    67      -9.362   2.720   2.151  1.00  0.00           C
ATOM    410  HG1 GLN    67      -9.371   1.634   2.243  1.00  0.00           H
ATOM    411  HG2 GLN    67      -9.576   3.000   1.120  1.00  0.00           H
ATOM    412  CD  GLN    67     -10.389   3.382   3.059  1.00  0.00           C
ATOM    413  OE1 GLN    67     -10.717   4.547   2.845  1.00  0.00           O
ATOM    414  NE2 GLN    67     -11.003   2.728   4.047  1.00  0.00           N
ATOM    415 HE21 GLN    67     -10.614   1.903   4.482  1.00  0.00           H
ATOM    416 HE22 GLN    67     -11.572   3.358   4.594  1.00  0.00           H
ATOM    417  C   GLN    67      -7.264   2.406   0.340  1.00  0.00           C
ATOM    418  O   GLN    67      -7.406   1.234  -0.001  1.00  0.00           O
ATOM    419  N   HIS    68      -7.450   3.353  -0.582  1.00  0.00           N
ATOM    420  H   HIS    68      -7.460   4.313  -0.266  1.00  0.00           H
ATOM    421  CA  HIS    68      -7.610   3.224  -2.016  1.00  0.00           C
ATOM    422  HA  HIS    68      -8.664   3.014  -2.196  1.00  0.00           H
ATOM    423  CB  HIS    68      -7.383   4.550  -2.738  1.00  0.00           C
ATOM    424  HB1 HIS    68      -6.492   5.089  -2.415  1.00  0.00           H
ATOM    425  HB2 HIS    68      -8.214   5.234  -2.569  1.00  0.00           H
ATOM    426  CG  HIS    68      -7.246   4.371  -4.225  1.00  0.00           C
ATOM    427  ND1 HIS    68      -6.200   4.932  -4.956  1.00  0.00           N
ATOM    428  CE1 HIS    68      -6.405   4.593  -6.230  1.00  0.00           C
ATOM    429  HE1 HIS    68      -5.794   4.859  -7.080  1.00  0.00           H
ATOM    430  NE2 HIS    68      -7.555   3.905  -6.325  1.00  0.00           N
ATOM    431  HE2 HIS    68      -7.963   3.625  -7.205  1.00  0.00           H
ATOM    432  CD2 HIS    68      -8.001   3.586  -5.058  1.00  0.00           C
ATOM    433  HD2 HIS    68      -8.909   3.041  -4.848  1.00  0.00           H
ATOM    434  C   HIS    68      -6.840   2.087  -2.672  1.00  0.00           C
ATOM    435  O   HIS    68      -7.440   1.108  -3.112  1.00  0.00           O
ATOM    436  N   LEU    69      -5.512   2.216  -2.719  1.00  0.00           N
ATOM    437  H   LEU    69      -5.167   3.106  -2.389  1.00  0.00           H
ATOM    438  CA  LEU    69      -4.551   1.322  -3.333  1.00  0.00           C
ATOM    439  HA  LEU    69      -4.826   1.252  -4.386  1.00  0.00           H
ATOM    440  CB  LEU    69      -3.125   1.852  -3.221  1.00  0.00           C
ATOM    441  HB1 LEU    69      -2.449   1.080  -3.588  1.00  0.00           H
ATOM    442  HB2 LEU    69      -2.911   1.951  -2.157  1.00  0.00           H
ATOM    443  CG  LEU    69      -2.880   3.220  -3.853  1.00  0.00           C
ATOM    444  HG  LEU    69      -3.723   3.902  -3.746  1.00  0.00           H
ATOM    445  CD1 LEU    69      -1.626   3.807  -3.212  1.00  0.00           C
ATOM    446 HD11 LEU    69      -1.510   4.735  -3.771  1.00  0.00           H
ATOM    447 HD12 LEU    69      -1.685   4.019  -2.145  1.00  0.00           H
ATOM    448 HD13 LEU    69      -0.783   3.165  -3.468  1.00  0.00           H
ATOM    449  CD2 LEU    69      -2.650   3.157  -5.361  1.00  0.00           C
ATOM    450 HD21 LEU    69      -2.626   4.165  -5.774  1.00  0.00           H
ATOM    451 HD22 LEU    69      -1.689   2.744  -5.670  1.00  0.00           H
ATOM    452 HD23 LEU    69      -3.448   2.638  -5.893  1.00  0.00           H
ATOM    453  C   LEU    69      -4.652  -0.064  -2.713  1.00  0.00           C
ATOM    454  O   LEU    69      -4.742  -1.057  -3.431  1.00  0.00           O
ATOM    455  N   LYS    70      -4.806  -0.194  -1.393  1.00  0.00           N
ATOM    456  H   LYS    70      -4.725   0.629  -0.813  1.00  0.00           H
ATOM    457  CA  LYS    70      -4.881  -1.492  -0.752  1.00  0.00           C
ATOM    458  HA  LYS    70      -4.091  -2.164  -1.088  1.00  0.00           H
ATOM    459  CB  LYS    70      -4.812  -1.400   0.770  1.00  0.00           C
ATOM    460  HB1 LYS    70      -5.205  -2.355   1.118  1.00  0.00           H
ATOM    461  HB2 LYS    70      -5.415  -0.565   1.128  1.00  0.00           H
ATOM    462  CG  LYS    70      -3.405  -1.243   1.339  1.00  0.00           C
ATOM    463  HG1 LYS    70      -2.759  -0.652   0.690  1.00  0.00           H
ATOM    464  HG2 LYS    70      -2.976  -2.245   1.325  1.00  0.00           H
ATOM    465  CD  LYS    70      -3.577  -0.788   2.785  1.00  0.00           C
ATOM    466  HD1 LYS    70      -4.535  -1.106   3.198  1.00  0.00           H
ATOM    467  HD2 LYS    70      -3.645   0.297   2.710  1.00  0.00           H
ATOM    468  CE  LYS    70      -2.400  -1.200   3.665  1.00  0.00           C
ATOM    469  HE1 LYS    70      -1.501  -0.624   3.447  1.00  0.00           H
ATOM    470  HE2 LYS    70      -2.111  -2.234   3.476  1.00  0.00           H
ATOM    471  NZ  LYS    70      -2.753  -1.037   5.083  1.00  0.00           N
ATOM    472  HZ1 LYS    70      -2.842  -0.070   5.361  1.00  0.00           H
ATOM    473  HZ2 LYS    70      -3.647  -1.467   5.273  1.00  0.00           H
ATOM    474  HZ3 LYS    70      -1.996  -1.428   5.626  1.00  0.00           H
ATOM    475  C   LYS    70      -6.147  -2.212  -1.193  1.00  0.00           C
ATOM    476  O   LYS    70      -5.971  -3.351  -1.621  1.00  0.00           O
ATOM    477  N   LYS    71      -7.372  -1.687  -1.117  1.00  0.00           N
ATOM    478  H   LYS    71      -7.468  -0.771  -0.700  1.00  0.00           H
ATOM    479  CA  LYS    71      -8.612  -2.284  -1.569  1.00  0.00           C
ATOM    480  HA  LYS    71      -8.722  -3.224  -1.028  1.00  0.00           H
ATOM    481  CB  LYS    71      -9.806  -1.466  -1.084  1.00  0.00           C
ATOM    482  HB1 LYS    71     -10.724  -1.879  -1.502  1.00  0.00           H
ATOM    483  HB2 LYS    71      -9.665  -0.476  -1.518  1.00  0.00           H
ATOM    484  CG  LYS    71     -10.013  -1.390   0.426  1.00  0.00           C
ATOM    485  HG1 LYS    71      -9.130  -1.010   0.940  1.00  0.00           H
ATOM    486  HG2 LYS    71     -10.096  -2.379   0.877  1.00  0.00           H
ATOM    487  CD  LYS    71     -11.272  -0.597   0.763  1.00  0.00           C
ATOM    488  HD1 LYS    71     -12.082  -0.787   0.059  1.00  0.00           H
ATOM    489  HD2 LYS    71     -11.000   0.451   0.641  1.00  0.00           H
ATOM    490  CE  LYS    71     -11.676  -0.703   2.231  1.00  0.00           C
ATOM    491  HE1 LYS    71     -10.837  -0.355   2.833  1.00  0.00           H
ATOM    492  HE2 LYS    71     -11.749  -1.748   2.534  1.00  0.00           H
ATOM    493  NZ  LYS    71     -12.904   0.069   2.477  1.00  0.00           N
ATOM    494  HZ1 LYS    71     -12.772   1.038   2.226  1.00  0.00           H
ATOM    495  HZ2 LYS    71     -13.617  -0.332   1.884  1.00  0.00           H
ATOM    496  HZ3 LYS    71     -13.238   0.051   3.430  1.00  0.00           H
ATOM    497  C   LYS    71      -8.577  -2.590  -3.059  1.00  0.00           C
ATOM    498  O   LYS    71      -8.996  -3.675  -3.457  1.00  0.00           O
ATOM    499  N   GLU    72      -7.993  -1.732  -3.898  1.00  0.00           N
ATOM    500  H   GLU    72      -7.692  -0.833  -3.550  1.00  0.00           H
ATOM    501  CA  GLU    72      -7.849  -2.082  -5.297  1.00  0.00           C
ATOM    502  HA  GLU    72      -8.784  -2.291  -5.817  1.00  0.00           H
ATOM    503  CB  GLU    72      -7.109  -0.885  -5.887  1.00  0.00           C
ATOM    504  HB1 GLU    72      -6.643  -1.209  -6.818  1.00  0.00           H
ATOM    505  HB2 GLU    72      -6.261  -0.604  -5.262  1.00  0.00           H
ATOM    506  CG  GLU    72      -7.953   0.344  -6.212  1.00  0.00           C
ATOM    507  HG1 GLU    72      -7.191   1.064  -6.511  1.00  0.00           H
ATOM    508  HG2 GLU    72      -8.386   0.679  -5.270  1.00  0.00           H
ATOM    509  CD  GLU    72      -8.995   0.175  -7.308  1.00  0.00           C
ATOM    510  OE1 GLU    72     -10.203   0.309  -7.016  1.00  0.00           O
ATOM    511  OE2 GLU    72      -8.749  -0.065  -8.509  1.00  0.00           O
ATOM    512  C   GLU    72      -7.014  -3.343  -5.464  1.00  0.00           C
ATOM    513  O   GLU    72      -7.141  -3.987  -6.504  1.00  0.00           O
ATOM    514  N   LYS    73      -6.064  -3.704  -4.599  1.00  0.00           N
ATOM    515  H   LYS    73      -5.775  -3.104  -3.840  1.00  0.00           H
ATOM    516  CA  LYS    73      -5.375  -4.979  -4.597  1.00  0.00           C
ATOM    517  HA  LYS    73      -5.425  -5.368  -5.614  1.00  0.00           H
ATOM    518  CB  LYS    73      -3.968  -4.669  -4.094  1.00  0.00           C
ATOM    519  HB1 LYS    73      -3.371  -5.578  -4.021  1.00  0.00           H
ATOM    520  HB2 LYS    73      -4.159  -4.227  -3.116  1.00  0.00           H
ATOM    521  CG  LYS    73      -3.255  -3.690  -5.021  1.00  0.00           C
ATOM    522  HG1 LYS    73      -2.320  -3.421  -4.529  1.00  0.00           H
ATOM    523  HG2 LYS    73      -3.820  -2.763  -5.116  1.00  0.00           H
ATOM    524  CD  LYS    73      -3.001  -4.325  -6.385  1.00  0.00           C
ATOM    525  HD1 LYS    73      -3.921  -4.523  -6.934  1.00  0.00           H
ATOM    526  HD2 LYS    73      -2.574  -5.316  -6.229  1.00  0.00           H
ATOM    527  CE  LYS    73      -2.059  -3.536  -7.291  1.00  0.00           C
ATOM    528  HE1 LYS    73      -1.787  -4.239  -8.079  1.00  0.00           H
ATOM    529  HE2 LYS    73      -1.272  -3.309  -6.572  1.00  0.00           H
ATOM    530  NZ  LYS    73      -2.663  -2.348  -7.913  1.00  0.00           N
ATOM    531  HZ1 LYS    73      -2.080  -1.989  -8.655  1.00  0.00           H
ATOM    532  HZ2 LYS    73      -3.577  -2.497  -8.318  1.00  0.00           H
ATOM    533  HZ3 LYS    73      -2.813  -1.630  -7.219  1.00  0.00           H
ATOM    534  C   LYS    73      -6.063  -6.044  -3.756  1.00  0.00           C
ATOM    535  O   LYS    73      -5.584  -7.175  -3.724  1.00  0.00           O
ATOM    536  N   GLY    74      -7.151  -5.700  -3.062  1.00  0.00           N
ATOM    537  H   GLY    74      -7.490  -4.752  -3.132  1.00  0.00           H
ATOM    538  CA  GLY    74      -7.947  -6.579  -2.229  1.00  0.00           C
ATOM    539  HA1 GLY    74      -8.288  -7.490  -2.721  1.00  0.00           H
ATOM    540  HA2 GLY    74      -8.911  -6.108  -2.035  1.00  0.00           H
ATOM    541  C   GLY    74      -7.333  -6.847  -0.863  1.00  0.00           C
ATOM    542  O   GLY    74      -7.384  -7.999  -0.436  1.00  0.00           O
ATOM    543  N   LEU    75      -6.600  -5.935  -0.220  1.00  0.00           N
ATOM    544  H   LEU    75      -6.567  -5.033  -0.672  1.00  0.00           H
ATOM    545  CA  LEU    75      -5.962  -6.049   1.076  1.00  0.00           C
ATOM    546  HA  LEU    75      -6.076  -7.016   1.565  1.00  0.00           H
ATOM    547  CB  LEU    75      -4.471  -5.789   0.877  1.00  0.00           C
ATOM    548  HB1 LEU    75      -3.947  -5.452   1.771  1.00  0.00           H
ATOM    549  HB2 LEU    75      -4.389  -4.974   0.158  1.00  0.00           H
ATOM    550  CG  LEU    75      -3.784  -7.014   0.281  1.00  0.00           C
ATOM    551  HG  LEU    75      -4.493  -7.483  -0.402  1.00  0.00           H
ATOM    552  CD1 LEU    75      -2.479  -6.475  -0.298  1.00  0.00           C
ATOM    553 HD11 LEU    75      -1.910  -7.290  -0.746  1.00  0.00           H
ATOM    554 HD12 LEU    75      -2.557  -5.659  -1.017  1.00  0.00           H
ATOM    555 HD13 LEU    75      -1.861  -6.116   0.524  1.00  0.00           H
ATOM    556  CD2 LEU    75      -3.418  -7.972   1.412  1.00  0.00           C
ATOM    557 HD21 LEU    75      -3.049  -7.481   2.312  1.00  0.00           H
ATOM    558 HD22 LEU    75      -4.269  -8.629   1.591  1.00  0.00           H
ATOM    559 HD23 LEU    75      -2.695  -8.717   1.078  1.00  0.00           H
ATOM    560  C   LEU    75      -6.644  -5.004   1.948  1.00  0.00           C
ATOM    561  O   LEU    75      -7.431  -4.193   1.466  1.00  0.00           O
ATOM    562  N   PHE    76      -6.286  -5.014   3.234  1.00  0.00           N
ATOM    563  H   PHE    76      -5.588  -5.684   3.524  1.00  0.00           H
ATOM    564  CA  PHE    76      -6.608  -4.032   4.249  1.00  0.00           C
ATOM    565  HA  PHE    76      -7.207  -3.207   3.864  1.00  0.00           H
ATOM    566  CB  PHE    76      -7.408  -4.675   5.379  1.00  0.00           C
ATOM    567  HB1 PHE    76      -7.870  -3.858   5.934  1.00  0.00           H
ATOM    568  HB2 PHE    76      -6.803  -5.078   6.191  1.00  0.00           H
ATOM    569  CG  PHE    76      -8.525  -5.589   4.936  1.00  0.00           C
ATOM    570  CD1 PHE    76      -8.662  -6.903   5.399  1.00  0.00           C
ATOM    571  HD1 PHE    76      -7.901  -7.324   6.038  1.00  0.00           H
ATOM    572  CE1 PHE    76      -9.798  -7.697   5.198  1.00  0.00           C
ATOM    573  HE1 PHE    76     -10.000  -8.675   5.608  1.00  0.00           H
ATOM    574  CZ  PHE    76     -10.765  -7.141   4.352  1.00  0.00           C
ATOM    575  HZ  PHE    76     -11.717  -7.652   4.342  1.00  0.00           H
ATOM    576  CE2 PHE    76     -10.560  -5.924   3.692  1.00  0.00           C
ATOM    577  HE2 PHE    76     -11.307  -5.564   3.000  1.00  0.00           H
ATOM    578  CD2 PHE    76      -9.399  -5.176   3.923  1.00  0.00           C
ATOM    579  HD2 PHE    76      -9.335  -4.202   3.460  1.00  0.00           H
ATOM    580  C   PHE    76      -5.376  -3.344   4.820  1.00  0.00           C
ATOM    581  OC1 PHE    76      -5.476  -2.241   5.399  1.00  0.00           O
ATOM    582  OC2 PHE    76      -4.269  -3.924   4.794  1.00  0.00           O
ATOM    583  OW  SOL    77       9.710   0.598   5.112  1.00  0.00           O
ATOM    584  HW2 SOL    77      10.581   0.848   4.804  1.00  0.00           H
ATOM    585  HW3 SOL    77       9.627  -0.325   4.873  1.00  0.00           H
ATOM    591  OW  SOL    79      -1.053  -0.068  -6.554  1.00  0.00           O
ATOM    592  HW2 SOL    79      -0.792   0.481  -5.815  1.00  0.00           H
ATOM    593  HW3 SOL    79      -0.233  -0.439  -6.879  1.00  0.00           H
ATOM    595  OW  SOL    80      12.084  10.893  11.722  1.00  0.00           O
ATOM    596  HW2 SOL    80      11.144  10.735  11.641  1.00  0.00           H
ATOM    597  HW3 SOL    80      12.280  10.714  12.642  1.00  0.00           H
ATOM    603  OW  SOL    82       9.969  -1.875   3.806  1.00  0.00           O
ATOM    604  HW2 SOL    82      10.564  -2.253   3.158  1.00  0.00           H
ATOM    605  HW3 SOL    82      10.363  -2.093   4.650  1.00  0.00           H
ATOM    607  OW  SOL    83      -4.132  -0.003  -6.951  1.00  0.00           O
ATOM    608  HW2 SOL    83      -3.688   0.828  -7.121  1.00  0.00           H
ATOM    609  HW3 SOL    83      -4.851  -0.024  -7.583  1.00  0.00           H
ATOM    611  OW  SOL    84       1.750  19.746   0.163  1.00  0.00           O
ATOM    612  HW2 SOL    84       2.153  20.433  -0.367  1.00  0.00           H
ATOM    613  HW3 SOL    84       1.560  19.043  -0.459  1.00  0.00           H
ATOM    623  OW  SOL    87       9.514  -9.627  -4.733  1.00  0.00           O
ATOM    624  HW2 SOL    87       8.874  -9.223  -5.319  1.00  0.00           H
ATOM    625  HW3 SOL    87      10.154  -8.936  -4.564  1.00  0.00           H
ATOM    627  OW  SOL    88       1.612  -4.996  12.050  1.00  0.00           O
ATOM    628  HW2 SOL    88       1.553  -5.839  11.601  1.00  0.00           H
ATOM    629  HW3 SOL    88       0.762  -4.582  11.898  1.00  0.00           H
ATOM    631  OW  SOL    89       9.778  10.963   2.007  1.00  0.00           O
ATOM    632  HW2 SOL    89       9.975  11.182   2.918  1.00  0.00           H
ATOM    633  HW3 SOL    89      10.221  11.641   1.496  1.00  0.00           H
ATOM    635  OW  SOL    90       3.451 -12.354   2.276  1.00  0.00           O
ATOM    636  HW2 SOL    90       2.592 -12.770   2.197  1.00  0.00           H
ATOM    637  HW3 SOL    90       3.887 -12.545   1.445  1.00  0.00           H
ATOM    639  OW  SOL    91      10.045  -7.255  -3.216  1.00  0.00           O
ATOM    640  HW2 SOL    91      10.782  -7.746  -2.853  1.00  0.00           H
ATOM    641  HW3 SOL    91       9.278  -7.602  -2.759  1.00  0.00           H
ATOM    643  OW  SOL    92       4.233   1.660  -7.523  1.00  0.00           O
ATOM    644  HW2 SOL    92       4.125   2.586  -7.305  1.00  0.00           H
ATOM    645  HW3 SOL    92       3.910   1.192  -6.753  1.00  0.00           H
ATOM    647  OW  SOL    93       1.274  14.479  -5.380  1.00  0.00           O
ATOM    648  HW2 SOL    93       2.135  14.109  -5.187  1.00  0.00           H
ATOM    649  HW3 SOL    93       1.385  14.919  -6.223  1.00  0.00           H
ATOM    651  OW  SOL    94       0.605  13.236   5.220  1.00  0.00           O
ATOM    652  HW2 SOL    94       0.122  12.478   5.550  1.00  0.00           H
ATOM    653  HW3 SOL    94       1.474  13.156   5.612  1.00  0.00           H
ATOM    655  OW  SOL    95      10.671  -4.779   8.492  1.00  0.00           O
ATOM    656  HW2 SOL    95      10.463  -5.090   7.611  1.00  0.00           H
ATOM    657  HW3 SOL    95      10.328  -5.458   9.073  1.00  0.00           H
ATOM    667  OW  SOL    98      -9.730  -5.301   0.383  1.00  0.00           O
ATOM    668  HW2 SOL    98      -9.642  -6.150   0.815  1.00  0.00           H
ATOM    669  HW3 SOL    98      -8.968  -4.802   0.675  1.00  0.00           H
ATOM    671  OW  SOL    99      11.752 -11.380   2.725  1.00  0.00           O
ATOM    672  HW2 SOL    99      12.244 -11.611   1.937  1.00  0.00           H
ATOM    673  HW3 SOL    99      11.102 -12.077   2.815  1.00  0.00           H
ATOM    675  OW  SOL   100      -0.534   0.943  14.916  1.00  0.00           O
ATOM    676  HW2 SOL   100      -1.429   1.270  14.826  1.00  0.00           H
ATOM    677  HW3 SOL   100       0.003   1.581  14.446  1.00  0.00           H
ATOM    679  OW  SOL   101       7.686  19.657   1.748  1.00  0.00           O
ATOM    680  HW2 SOL   101       7.898  19.553   0.820  1.00  0.00           H
ATOM    681  HW3 SOL   101       7.588  20.601   1.867  1.00  0.00           H
ATOM    683  OW  SOL   102      -8.164  -4.024 -13.466  1.00  0.00           O
ATOM    684  HW2 SOL   102      -8.597  -3.744 -12.660  1.00  0.00           H
ATOM    685  HW3 SOL   102      -7.835  -4.901 -13.269  1.00  0.00           H
ATOM    687  OW  SOL   103      -2.748   7.052 -14.859  1.00  0.00           O
ATOM    688  HW2 SOL   103      -2.767   7.936 -14.491  1.00  0.00           H
ATOM    689  HW3 SOL   103      -3.001   6.484 -14.131  1.00  0.00           H
ATOM    691  OW  SOL   104      -4.555   4.644 -10.029  1.00  0.00           O
ATOM    692  HW2 SOL   104      -3.941   4.051 -10.461  1.00  0.00           H
ATOM    693  HW3 SOL   104      -5.226   4.070  -9.661  1.00  0.00           H
ATOM    695  OW  SOL   105       7.780  -3.032   2.042  1.00  0.00           O
ATOM    696  HW2 SOL   105       8.375  -2.950   2.786  1.00  0.00           H
ATOM    697  HW3 SOL   105       7.966  -3.898   1.679  1.00  0.00           H
ATOM    699  OW  SOL   106      13.836 -10.604 -10.471  1.00  0.00           O
ATOM    700  HW2 SOL   106      13.056 -10.050 -10.487  1.00  0.00           H
ATOM    701  HW3 SOL   106      14.206 -10.524 -11.351  1.00  0.00           H
ATOM    707  OW  SOL   108      -2.220  -5.439   4.502  1.00  0.00           O
ATOM    708  HW2 SOL   108      -2.354  -6.018   5.252  1.00  0.00           H
ATOM    709  HW3 SOL   108      -2.971  -4.846   4.519  1.00  0.00           H
ATOM    711  OW  SOL   109       2.694  -4.705 -12.767  1.00  0.00           O
ATOM    712  HW2 SOL   109       1.774  -4.883 -12.574  1.00  0.00           H
ATOM    713  HW3 SOL   109       2.690  -4.366 -13.662  1.00  0.00           H
ATOM    715  OW  SOL   110      18.739  -1.681  -8.833  1.00  0.00           O
ATOM    716  HW2 SOL   110      19.139  -0.875  -9.159  1.00  0.00           H
ATOM    717  HW3 SOL   110      18.798  -2.292  -9.568  1.00  0.00           H
ATOM    727  OW  SOL   113      -9.073   8.415   4.594  1.00  0.00           O
ATOM    728  HW2 SOL   113      -8.607   7.711   5.045  1.00  0.00           H
ATOM    729  HW3 SOL   113      -9.699   7.963   4.027  1.00  0.00           H
ATOM    731  OW  SOL   114     -15.319 -11.772  -1.211  1.00  0.00           O
ATOM    732  HW2 SOL   114     -14.790 -12.265  -0.584  1.00  0.00           H
ATOM    733  HW3 SOL   114     -14.828 -11.823  -2.031  1.00  0.00           H
ATOM    735  OW  SOL   115      -4.296  14.846  -1.515  1.00  0.00           O
ATOM    736  HW2 SOL   115      -4.194  14.494  -2.399  1.00  0.00           H
ATOM    737  HW3 SOL   115      -4.853  15.616  -1.625  1.00  0.00           H
ATOM    739  OW  SOL   116      -0.078   0.521   8.158  1.00  0.00           O
ATOM    740  HW2 SOL   116      -0.958   0.198   7.965  1.00  0.00           H
ATOM    741  HW3 SOL   116       0.423  -0.264   8.380  1.00  0.00           H
ATOM    743  OW  SOL   117      -4.562 -10.151  13.733  1.00  0.00           O
ATOM    744  HW2 SOL   117      -4.913  -9.870  12.888  1.00  0.00           H
ATOM    745  HW3 SOL   117      -5.336 -10.318  14.271  1.00  0.00           H
ATOM    747  OW  SOL   118      -6.136  -0.002  -9.196  1.00  0.00           O
ATOM    748  HW2 SOL   118      -5.890  -0.863  -9.534  1.00  0.00           H
ATOM    749  HW3 SOL   118      -7.067  -0.083  -8.989  1.00  0.00           H
ATOM    751  OW  SOL   119     -12.765  -8.037  -8.190  1.00  0.00           O
ATOM    752  HW2 SOL   119     -12.301  -7.550  -8.871  1.00  0.00           H
ATOM    753  HW3 SOL   119     -13.310  -7.382  -7.755  1.00  0.00           H
ATOM    755  OW  SOL   120      -1.860  -2.678 -13.721  1.00  0.00           O
ATOM    756  HW2 SOL   120      -1.066  -2.282 -13.362  1.00  0.00           H
ATOM    757  HW3 SOL   120      -2.210  -2.015 -14.317  1.00  0.00           H
ATOM    759  OW  SOL   121     -11.177   2.801  -6.683  1.00  0.00           O
ATOM    760  HW2 SOL   121     -10.734   1.962  -6.558  1.00  0.00           H
ATOM    761  HW3 SOL   121     -11.997   2.577  -7.124  1.00  0.00           H
ATOM    763  OW  SOL   122       2.038 -12.068  -8.548  1.00  0.00           O
ATOM    764  HW2 SOL   122       2.269 -11.457  -9.248  1.00  0.00           H
ATOM    765  HW3 SOL   122       1.250 -11.694  -8.153  1.00  0.00           H
ATOM    767  OW  SOL   123     -14.387   1.505   4.421  1.00  0.00           O
ATOM    768  HW2 SOL   123     -15.136   1.625   3.839  1.00  0.00           H
ATOM    769  HW3 SOL   123     -14.620   0.748   4.960  1.00  0.00           H
ATOM    771  OW  SOL   124       3.774  16.274   7.783  1.00  0.00           O
ATOM    772  HW2 SOL   124       4.355  17.032   7.714  1.00  0.00           H
ATOM    773  HW3 SOL   124       4.345  15.520   7.635  1.00  0.00           H
ATOM    775  OW  SOL   125     -13.379   9.201   3.292  1.00  0.00           O
ATOM    776  HW2 SOL   125     -13.162   9.246   4.223  1.00  0.00           H
ATOM    777  HW3 SOL   125     -13.766  10.053   3.094  1.00  0.00           H
ATOM    779  OW  SOL   126     -11.438  -4.576 -12.463  1.00  0.00           O
ATOM    780  HW2 SOL   126     -10.936  -3.780 -12.291  1.00  0.00           H
ATOM    781  HW3 SOL   126     -11.006  -5.250 -11.936  1.00  0.00           H
ATOM    783  OW  SOL   127       3.145   6.991  -7.824  1.00  0.00           O
ATOM    784  HW2 SOL   127       2.503   7.364  -8.430  1.00  0.00           H
ATOM    785  HW3 SOL   127       2.823   7.233  -6.955  1.00  0.00           H
ATOM    791  OW  SOL   129      -7.035   2.400 -15.972  1.00  0.00           O
ATOM    792  HW2 SOL   129      -6.454   1.706 -15.659  1.00  0.00           H
ATOM    793  HW3 SOL   129      -7.912   2.110 -15.722  1.00  0.00           H
ATOM    795  OW  SOL   130       9.078  16.147  10.356  1.00  0.00           O
ATOM    796  HW2 SOL   130       9.709  16.332   9.661  1.00  0.00           H
ATOM    797  HW3 SOL   130       9.368  15.314  10.728  1.00  0.00           H
ATOM    803  OW  SOL   132      -8.191  16.382  -2.446  1.00  0.00           O
ATOM    804  HW2 SOL   132      -8.248  15.675  -3.088  1.00  0.00           H
ATOM    805  HW3 SOL   132      -8.896  16.983  -2.686  1.00  0.00           H
ATOM    808  HW2 SOL   133      15.616   8.990  -5.313  1.00  0.00           H
ATOM    811  OW  SOL   134       3.885  18.093   0.901  1.00  0.00           O
ATOM    812  HW2 SOL   134       3.161  18.710   0.789  1.00  0.00           H
ATOM    813  HW3 SOL   134       4.557  18.400   0.292  1.00  0.00           H
ATOM    975  OW  SOL   175       1.334  -6.131  14.461  1.00  0.00           O
ATOM    976  HW2 SOL   175       1.616  -5.967  13.561  1.00  0.00           H
ATOM    977  HW3 SOL   175       1.324  -5.266  14.871  1.00  0.00           H
ATOM   1051  OW  SOL   194     -11.507  -0.074  15.940  1.00  0.00           O
ATOM   1052  HW2 SOL   194     -10.792   0.216  15.375  1.00  0.00           H
ATOM   1053  HW3 SOL   194     -11.243  -0.945  16.235  1.00  0.00           H
ATOM   1215  OW  SOL   235     -15.722 -14.235   2.292  1.00  0.00           O
ATOM   1216  HW2 SOL   235     -15.239 -14.628   3.019  1.00  0.00           H
ATOM   1217  HW3 SOL   235     -16.083 -14.982   1.813  1.00  0.00           H
ATOM   1339  OW  SOL   266      13.270  15.228  -3.372  1.00  0.00           O
ATOM   1340  HW2 SOL   266      12.749  15.751  -2.762  1.00  0.00           H
ATOM   1341  HW3 SOL   266      12.994  15.526  -4.239  1.00  0.00           H
ATOM   1855  OW  SOL   395      15.616   1.189   7.115  1.00  0.00           O
ATOM   1856  HW2 SOL   395      15.749   2.007   6.635  1.00  0.00           H
ATOM   1857  HW3 SOL   395      15.786   0.502   6.470  1.00  0.00           H
ATOM   2216  HW2 SOL   485      15.920  15.267   1.635  1.00  0.00           H
ATOM   2239  OW  SOL   491      18.664   3.253  -6.780  1.00  0.00           O
ATOM   2240  HW2 SOL   491      18.429   2.790  -5.976  1.00  0.00           H
ATOM   2241  HW3 SOL   491      19.083   4.059  -6.479  1.00  0.00           H
ATOM   2531  OW  SOL   564      10.669  11.980  -5.743  1.00  0.00           O
ATOM   2532  HW2 SOL   564      10.570  12.588  -6.476  1.00  0.00           H
ATOM   2533  HW3 SOL   564      11.468  12.267  -5.300  1.00  0.00           H
ATOM   2707  OW  SOL   608      16.022  13.288   6.528  1.00  0.00           O
ATOM   2709  HW3 SOL   608      15.597  13.337   5.671  1.00  0.00           H
ATOM   2791  OW  SOL   629       9.989   6.643   2.383  1.00  0.00           O
ATOM   2792  HW2 SOL   629      10.278   5.822   1.985  1.00  0.00           H
ATOM   2793  HW3 SOL   629      10.292   7.323   1.781  1.00  0.00           H
ATOM   2795  OW  SOL   630      -9.419  -5.867 -16.815  1.00  0.00           O
ATOM   2797  HW3 SOL   630      -8.499  -5.939 -16.562  1.00  0.00           H
ATOM   2915  OW  SOL   660      -0.492  -6.311  -7.743  1.00  0.00           O
ATOM   2916  HW2 SOL   660      -0.691  -6.093  -8.653  1.00  0.00           H
ATOM   2917  HW3 SOL   660      -1.250  -6.816  -7.447  1.00  0.00           H
ATOM   2975  OW  SOL   675      -5.495  -0.377 -18.084  1.00  0.00           O
ATOM   2977  HW3 SOL   675      -5.912   0.450 -18.327  1.00  0.00           H
ATOM   3115  OW  SOL   710       5.729 -11.548  -4.270  1.00  0.00           O
ATOM   3116  HW2 SOL   710       6.289 -10.813  -4.518  1.00  0.00           H
ATOM   3117  HW3 SOL   710       5.817 -11.607  -3.319  1.00  0.00           H
ATOM   3227  OW  SOL   738      -0.492   0.789 -14.144  1.00  0.00           O
ATOM   3228  HW2 SOL   738      -1.266   0.609 -14.678  1.00  0.00           H
ATOM   3229  HW3 SOL   738       0.229   0.827 -14.771  1.00  0.00           H
ATOM   3287  OW  SOL   753       9.057  -4.040 -13.833  1.00  0.00           O
ATOM   3288  HW2 SOL   753       9.199  -3.353 -13.181  1.00  0.00           H
ATOM   3289  HW3 SOL   753       9.311  -3.638 -14.664  1.00  0.00           H
ATOM   3335  OW  SOL   765      -1.664 -14.538 -13.563  1.00  0.00           O
ATOM   3336  HW2 SOL   765      -1.032 -13.997 -13.090  1.00  0.00           H
ATOM   3337  HW3 SOL   765      -1.933 -13.998 -14.307  1.00  0.00           H
ATOM   3351  OW  SOL   769      10.964  16.810   8.539  1.00  0.00           O
ATOM   3352  HW2 SOL   769      10.765  16.664   7.615  1.00  0.00           H
ATOM   3353  HW3 SOL   769      11.444  16.028   8.808  1.00  0.00           H
ATOM   3537  HW3 SOL   815     -16.852   9.842  10.067  1.00  0.00           H
ATOM   3839  OW  SOL   891       5.708   0.165  18.023  1.00  0.00           O
ATOM   3840  HW2 SOL   891       6.547   0.352  18.443  1.00  0.00           H
ATOM   3841  HW3 SOL   891       5.094   0.778  18.430  1.00  0.00           H
ATOM   4079  OW  SOL   951      13.088 -17.924  -5.072  1.00  0.00           O
ATOM   4080  HW2 SOL   951      13.537 -18.756  -4.919  1.00  0.00           H
ATOM   4081  HW3 SOL   951      13.291 -17.706  -5.982  1.00  0.00           H
ATOM   4431  OW  SOL  1039      10.321 -16.133  11.918  1.00  0.00           O
ATOM   4432  HW2 SOL  1039      10.676 -15.803  11.092  1.00  0.00           H
ATOM   4433  HW3 SOL  1039      10.992 -16.733  12.245  1.00  0.00           H
ATOM   5351  OW  SOL  1269      -9.206   4.146 -14.270  1.00  0.00           O
ATOM   5352  HW2 SOL  1269     -10.092   3.950 -13.965  1.00  0.00           H
ATOM   5353  HW3 SOL  1269      -8.633   3.784 -13.594  1.00  0.00           H
ATOM   5391  OW  SOL  1279       9.213 -19.550  -0.169  1.00  0.00           O
ATOM   5392  HW2 SOL  1279       9.385 -18.626  -0.352  1.00  0.00           H
ATOM   5393  HW3 SOL  1279       8.685 -19.847  -0.910  1.00  0.00           H
ATOM   5471  OW  SOL  1299      -5.251   0.748 -14.676  1.00  0.00           O
ATOM   5472  HW2 SOL  1299      -5.846   0.057 -14.383  1.00  0.00           H
ATOM   5473  HW3 SOL  1299      -5.333   1.432 -14.012  1.00  0.00           H
ATOM   5611  OW  SOL  1334      -9.070   9.369 -12.218  1.00  0.00           O
ATOM   5612  HW2 SOL  1334      -9.133   8.838 -11.424  1.00  0.00           H
ATOM   5613  HW3 SOL  1334      -8.581  10.146 -11.948  1.00  0.00           H
ATOM   5991  OW  SOL  1429      12.130  -8.380 -10.429  1.00  0.00           O
ATOM   5992  HW2 SOL  1429      12.915  -7.845 -10.547  1.00  0.00           H
ATOM   5993  HW3 SOL  1429      11.406  -7.797 -10.659  1.00  0.00           H
ATOM   6023  OW  SOL  1437      15.162  -6.970  -5.764  1.00  0.00           O
ATOM   6024  HW2 SOL  1437      16.001  -7.059  -5.312  1.00  0.00           H
ATOM   6025  HW3 SOL  1437      14.598  -7.627  -5.355  1.00  0.00           H
ATOM   6031  OW  SOL  1439      -5.074  10.872  14.940  1.00  0.00           O
ATOM   6032  HW2 SOL  1439      -4.328  10.841  15.539  1.00  0.00           H
ATOM   6033  HW3 SOL  1439      -5.613  11.593  15.266  1.00  0.00           H
ATOM   6043  OW  SOL  1442      14.778   1.416  -9.547  1.00  0.00           O
ATOM   6044  HW2 SOL  1442      15.709   1.634  -9.505  1.00  0.00           H
ATOM   6045  HW3 SOL  1442      14.560   1.475 -10.478  1.00  0.00           H
ATOM   6047  OW  SOL  1443      17.317   2.759  -4.033  1.00  0.00           O
ATOM   6048  HW2 SOL  1443      16.692   2.058  -4.215  1.00  0.00           H
ATOM   6049  HW3 SOL  1443      16.916   3.543  -4.408  1.00  0.00           H
ATOM   6239  OW  SOL  1491      -0.288 -13.180  -6.722  1.00  0.00           O
ATOM   6240  HW2 SOL  1491      -0.641 -13.659  -5.972  1.00  0.00           H
ATOM   6241  HW3 SOL  1491      -0.287 -12.265  -6.443  1.00  0.00           H
ATOM   6287  OW  SOL  1503      19.517  -9.268  -6.020  1.00  0.00           O
ATOM   6288  HW2 SOL  1503      19.081 -10.043  -5.666  1.00  0.00           H
ATOM   6289  HW3 SOL  1503      19.666  -8.707  -5.258  1.00  0.00           H
ATOM   6315  OW  SOL  1510      14.172   4.096  -9.443  1.00  0.00           O
ATOM   6316  HW2 SOL  1510      13.363   4.164  -8.937  1.00  0.00           H
ATOM   6317  HW3 SOL  1510      14.422   3.175  -9.374  1.00  0.00           H
ATOM   6347  OW  SOL  1518      15.460  -1.144  -8.302  1.00  0.00           O
ATOM   6348  HW2 SOL  1518      16.367  -1.157  -8.607  1.00  0.00           H
ATOM   6349  HW3 SOL  1518      15.042  -0.456  -8.821  1.00  0.00           H
ATOM   6403  OW  SOL  1532      17.547  -7.312  -4.357  1.00  0.00           O
ATOM   6404  HW2 SOL  1532      17.416  -8.150  -3.913  1.00  0.00           H
ATOM   6405  HW3 SOL  1532      17.428  -6.656  -3.671  1.00  0.00           H
ATOM   6455  OW  SOL  1545      19.241  -5.092  -8.447  1.00  0.00           O
ATOM   6456  HW2 SOL  1545      19.110  -5.623  -9.232  1.00  0.00           H
ATOM   6457  HW3 SOL  1545      19.838  -4.397  -8.725  1.00  0.00           H
ATOM   6515  OW  SOL  1560      11.671   5.284  -8.081  1.00  0.00           O
ATOM   6516  HW2 SOL  1560      12.042   4.743  -7.384  1.00  0.00           H
ATOM   6517  HW3 SOL  1560      12.053   6.151  -7.940  1.00  0.00           H
ATOM   6535  OW  SOL  1565      16.658  -7.953 -13.069  1.00  0.00           O
ATOM   6536  HW2 SOL  1565      16.105  -8.683 -12.788  1.00  0.00           H
ATOM   6537  HW3 SOL  1565      16.042  -7.304 -13.410  1.00  0.00           H
ATOM   6575  OW  SOL  1575      15.735  -3.109   8.232  1.00  0.00           O
ATOM   6576  HW2 SOL  1575      16.691  -3.080   8.277  1.00  0.00           H
ATOM   6577  HW3 SOL  1575      15.545  -3.310   7.315  1.00  0.00           H
ATOM   6587  OW  SOL  1578      14.144  -6.735 -10.546  1.00  0.00           O
ATOM   6588  HW2 SOL  1578      13.917  -5.826 -10.350  1.00  0.00           H
ATOM   6589  HW3 SOL  1578      14.655  -6.685 -11.354  1.00  0.00           H
ATOM   6591  OW  SOL  1579      15.921  11.313  -3.070  1.00  0.00           O
ATOM   6593  HW3 SOL  1579      15.332  11.895  -2.589  1.00  0.00           H
ATOM   6691  OW  SOL  1604      17.658   2.211  -9.151  1.00  0.00           O
ATOM   6692  HW2 SOL  1604      17.985   2.532  -8.311  1.00  0.00           H
ATOM   6693  HW3 SOL  1604      18.348   1.628  -9.470  1.00  0.00           H
ATOM   6719  OW  SOL  1611      14.882  -5.820 -13.106  1.00  0.00           O
ATOM   6720  HW2 SOL  1611      13.979  -6.017 -13.356  1.00  0.00           H
ATOM   6721  HW3 SOL  1611      15.224  -5.302 -13.835  1.00  0.00           H
ATOM   6759  OW  SOL  1621      16.926 -12.085  -7.682  1.00  0.00           O
ATOM   6760  HW2 SOL  1621      16.577 -11.219  -7.891  1.00  0.00           H
ATOM   6761  HW3 SOL  1621      17.756 -12.131  -8.157  1.00  0.00           H
ATOM   6795  OW  SOL  1630      15.444  -7.818   8.858  1.00  0.00           O
ATOM   6796  HW2 SOL  1630      15.258  -8.080   7.957  1.00  0.00           H
ATOM   6797  HW3 SOL  1630      14.685  -7.295   9.118  1.00  0.00           H
ATOM   6799  OW  SOL  1631      19.462  -6.108  -5.825  1.00  0.00           O
ATOM   6800  HW2 SOL  1631      18.667  -6.525  -5.494  1.00  0.00           H
ATOM   6801  HW3 SOL  1631      19.182  -5.652  -6.619  1.00  0.00           H
ATOM   6815  OW  SOL  1635      15.933   0.451  -4.364  1.00  0.00           O
ATOM   6816  HW2 SOL  1635      15.435   0.824  -5.091  1.00  0.00           H
ATOM   6817  HW3 SOL  1635      16.333  -0.339  -4.726  1.00  0.00           H
ATOM   6819  OW  SOL  1636       5.155   3.767 -14.774  1.00  0.00           O
ATOM   6820  HW2 SOL  1636       6.064   3.836 -14.483  1.00  0.00           H
ATOM   6867  OW  SOL  1648      15.463 -11.932   6.135  1.00  0.00           O
ATOM   6868  HW2 SOL  1648      15.245 -11.249   5.501  1.00  0.00           H
ATOM   6869  HW3 SOL  1648      15.143 -12.741   5.736  1.00  0.00           H
ATOM   6871  OW  SOL  1649      18.110 -12.907   6.563  1.00  0.00           O
ATOM   6872  HW2 SOL  1649      17.445 -12.229   6.448  1.00  0.00           H
ATOM   6873  HW3 SOL  1649      18.326 -12.876   7.495  1.00  0.00           H
ATOM   6875  OW  SOL  1650      21.203   1.817  -7.513  1.00  0.00           O
ATOM   6877  HW3 SOL  1650      20.328   2.095  -7.241  1.00  0.00           H
ATOM   6891  OW  SOL  1654      18.212 -11.435  -5.309  1.00  0.00           O
ATOM   6892  HW2 SOL  1654      17.884 -11.625  -6.189  1.00  0.00           H
ATOM   6893  HW3 SOL  1654      18.439 -12.292  -4.948  1.00  0.00           H
ATOM   6907  OW  SOL  1658      12.618  14.898   9.177  1.00  0.00           O
ATOM   6908  HW2 SOL  1658      12.659  14.088   8.669  1.00  0.00           H
ATOM   6909  HW3 SOL  1658      13.518  15.226   9.178  1.00  0.00           H
ATOM   6931  OW  SOL  1664      14.935 -14.251  -0.553  1.00  0.00           O
ATOM   6932  HW2 SOL  1664      14.394 -13.528  -0.235  1.00  0.00           H
ATOM   6933  HW3 SOL  1664      15.665 -13.825  -1.001  1.00  0.00           H
ATOM   7031  OW  SOL  1689      11.091 -21.715  -1.201  1.00  0.00           O
ATOM   7032  HW2 SOL  1689      11.022 -21.524  -2.137  1.00  0.00           H
ATOM   7033  HW3 SOL  1689      10.601 -21.011  -0.776  1.00  0.00           H
ATOM   7045  HW3 SOL  1692      13.232  -0.268  16.808  1.00  0.00           H
ATOM   7047  OW  SOL  1693      16.796  -6.696   4.810  1.00  0.00           O
ATOM   7048  HW2 SOL  1693      16.887  -5.780   4.549  1.00  0.00           H
ATOM   7049  HW3 SOL  1693      17.680  -6.962   5.065  1.00  0.00           H
ATOM   7051  OW  SOL  1694      20.231  -4.477  -3.755  1.00  0.00           O
ATOM   7052  HW2 SOL  1694      20.133  -5.047  -4.517  1.00  0.00           H
ATOM   7053  HW3 SOL  1694      19.743  -4.919  -3.060  1.00  0.00           H
ATOM   7055  OW  SOL  1695      15.009  -5.980   0.355  1.00  0.00           O
ATOM   7056  HW2 SOL  1695      15.123  -6.626   1.051  1.00  0.00           H
ATOM   7057  HW3 SOL  1695      14.232  -6.273  -0.120  1.00  0.00           H
ATOM   7095  OW  SOL  1705      18.594  -8.900  -8.562  1.00  0.00           O
ATOM   7096  HW2 SOL  1705      17.919  -8.233  -8.686  1.00  0.00           H
ATOM   7097  HW3 SOL  1705      18.865  -8.801  -7.650  1.00  0.00           H
ATOM   7131  OW  SOL  1714      16.820  -9.769  -3.346  1.00  0.00           O
ATOM   7132  HW2 SOL  1714      17.070  -9.810  -2.422  1.00  0.00           H
ATOM   7133  HW3 SOL  1714      17.321 -10.471  -3.761  1.00  0.00           H
ATOM   7155  OW  SOL  1720      20.155   1.384   3.146  1.00  0.00           O
ATOM   7157  HW3 SOL  1720      20.222   1.185   2.213  1.00  0.00           H
ATOM   7167  OW  SOL  1723      14.702  -3.219  -6.651  1.00  0.00           O
ATOM   7168  HW2 SOL  1723      14.882  -2.517  -7.275  1.00  0.00           H
ATOM   7169  HW3 SOL  1723      15.510  -3.732  -6.627  1.00  0.00           H
ATOM   7187  OW  SOL  1728      15.009   2.158  -1.137  1.00  0.00           O
ATOM   7188  HW2 SOL  1728      14.745   1.265  -1.362  1.00  0.00           H
ATOM   7189  HW3 SOL  1728      15.336   2.093  -0.240  1.00  0.00           H
ATOM   7191  OW  SOL  1729      16.282   1.209   1.016  1.00  0.00           O
ATOM   7192  HW2 SOL  1729      15.508   1.146   1.576  1.00  0.00           H
ATOM   7193  HW3 SOL  1729      16.526   0.300   0.842  1.00  0.00           H
ATOM   7203  OW  SOL  1732      15.745  -6.211  14.007  1.00  0.00           O
ATOM   7204  HW2 SOL  1732      15.872  -7.134  14.225  1.00  0.00           H
ATOM   7205  HW3 SOL  1732      15.284  -5.847  14.763  1.00  0.00           H
ATOM   7263  OW  SOL  1747      13.324 -11.150  -2.052  1.00  0.00           O
ATOM   7264  HW2 SOL  1747      14.155 -10.852  -1.680  1.00  0.00           H
ATOM   7265  HW3 SOL  1747      12.746 -10.391  -1.985  1.00  0.00           H
ATOM   7267  OW  SOL  1748       2.277 -20.476   5.525  1.00  0.00           O
ATOM   7268  HW2 SOL  1748       2.880 -20.673   4.809  1.00  0.00           H
ATOM   7276  HW2 SOL  1750      20.751  -9.815  -7.413  1.00  0.00           H
ATOM   7311  OW  SOL  1759       8.260 -13.324   2.099  1.00  0.00           O
ATOM   7312  HW2 SOL  1759       7.349 -13.522   2.318  1.00  0.00           H
ATOM   7313  HW3 SOL  1759       8.303 -13.415   1.147  1.00  0.00           H
ATOM   7319  OW  SOL  1761      18.492 -10.489  -0.760  1.00  0.00           O
ATOM   7320  HW2 SOL  1761      17.858 -11.177  -0.960  1.00  0.00           H
ATOM   7321  HW3 SOL  1761      19.330 -10.837  -1.066  1.00  0.00           H
ATOM   7327  OW  SOL  1763      22.019  -6.715  -0.537  1.00  0.00           O
ATOM   7328  HW2 SOL  1763      21.524  -7.398  -0.085  1.00  0.00           H
ATOM   7329  HW3 SOL  1763      22.370  -7.148  -1.316  1.00  0.00           H
ATOM   7351  OW  SOL  1769      20.893 -13.742   0.421  1.00  0.00           O
ATOM   7352  HW2 SOL  1769      21.170 -14.521  -0.061  1.00  0.00           H
ATOM   7353  HW3 SOL  1769      21.227 -13.877   1.308  1.00  0.00           H
ATOM   7371  OW  SOL  1774      11.942  -3.448  17.393  1.00  0.00           O
ATOM   7372  HW2 SOL  1774      12.162  -2.518  17.335  1.00  0.00           H
ATOM   7407  OW  SOL  1783      15.507 -10.098   2.002  1.00  0.00           O
ATOM   7408  HW2 SOL  1783      15.063 -10.235   2.839  1.00  0.00           H
ATOM   7409  HW3 SOL  1783      16.425 -10.299   2.182  1.00  0.00           H
ATOM   7411  OW  SOL  1784      21.300  -9.041   0.984  1.00  0.00           O
ATOM   7412  HW2 SOL  1784      21.461  -9.905   0.606  1.00  0.00           H
ATOM   7413  HW3 SOL  1784      22.044  -8.893   1.569  1.00  0.00           H
ATOM   7415  OW  SOL  1785      17.576  -6.222 -10.878  1.00  0.00           O
ATOM   7416  HW2 SOL  1785      16.956  -6.309 -10.154  1.00  0.00           H
ATOM   7417  HW3 SOL  1785      17.253  -6.828 -11.545  1.00  0.00           H
ATOM   7427  OW  SOL  1788       3.788 -11.205   8.565  1.00  0.00           O
ATOM   7428  HW2 SOL  1788       4.396 -10.878   7.903  1.00  0.00           H
ATOM   7429  HW3 SOL  1788       4.148 -12.053   8.824  1.00  0.00           H
ATOM   7431  OW  SOL  1789      21.431  -2.370   1.845  1.00  0.00           O
ATOM   7432  HW2 SOL  1789      20.853  -1.736   2.269  1.00  0.00           H
ATOM   7433  HW3 SOL  1789      21.372  -3.153   2.394  1.00  0.00           H
ATOM   7435  OW  SOL  1790      11.056  -9.992   6.781  1.00  0.00           O
ATOM   7436  HW2 SOL  1790      11.598 -10.702   6.437  1.00  0.00           H
ATOM   7437  HW3 SOL  1790      11.483  -9.193   6.473  1.00  0.00           H
ATOM   7439  OW  SOL  1791       1.531 -11.561  15.230  1.00  0.00           O
ATOM   7441  HW3 SOL  1791       2.185 -11.645  14.536  1.00  0.00           H
ATOM   7455  OW  SOL  1795      15.459   4.792   8.840  1.00  0.00           O
ATOM   7456  HW2 SOL  1795      15.331   5.739   8.887  1.00  0.00           H
ATOM   7457  HW3 SOL  1795      14.870   4.436   9.505  1.00  0.00           H
ATOM   7463  OW  SOL  1797      14.276  -4.123  -9.210  1.00  0.00           O
ATOM   7464  HW2 SOL  1797      14.184  -3.812  -8.309  1.00  0.00           H
ATOM   7465  HW3 SOL  1797      14.617  -3.368  -9.690  1.00  0.00           H
ATOM   7467  OW  SOL  1798      21.017 -10.567  -3.094  1.00  0.00           O
ATOM   7468  HW2 SOL  1798      21.285 -10.687  -2.183  1.00  0.00           H
ATOM   7469  HW3 SOL  1798      20.711  -9.661  -3.136  1.00  0.00           H
ATOM   7499  OW  SOL  1806      14.140 -14.230   5.405  1.00  0.00           O
ATOM   7500  HW2 SOL  1806      14.087 -14.752   6.206  1.00  0.00           H
ATOM   7501  HW3 SOL  1806      14.251 -14.875   4.706  1.00  0.00           H
ATOM   7515  OW  SOL  1810      11.251  -5.012   0.444  1.00  0.00           O
ATOM   7516  HW2 SOL  1810      11.788  -5.792   0.307  1.00  0.00           H
ATOM   7517  HW3 SOL  1810      10.374  -5.353   0.623  1.00  0.00           H
ATOM   7535  OW  SOL  1815      16.128  -7.175  -8.501  1.00  0.00           O
ATOM   7536  HW2 SOL  1815      15.393  -6.986  -9.085  1.00  0.00           H
ATOM   7537  HW3 SOL  1815      15.821  -6.906  -7.635  1.00  0.00           H
ATOM   7556  HW2 SOL  1820      16.831  -8.656  12.271  1.00  0.00           H
ATOM   7563  OW  SOL  1822      17.465 -16.325  -6.484  1.00  0.00           O
ATOM   7564  HW2 SOL  1822      16.854 -16.195  -7.210  1.00  0.00           H
ATOM   7567  OW  SOL  1823      21.840 -11.345  -0.661  1.00  0.00           O
ATOM   7568  HW2 SOL  1823      21.619 -12.256  -0.470  1.00  0.00           H
ATOM   7579  OW  SOL  1826      22.963  -4.453  -4.348  1.00  0.00           O
ATOM   7580  HW2 SOL  1826      22.872  -4.194  -5.266  1.00  0.00           H
ATOM   7581  HW3 SOL  1826      22.077  -4.389  -3.992  1.00  0.00           H
ATOM   7583  OW  SOL  1827      14.075  -0.251  -2.027  1.00  0.00           O
ATOM   7584  HW2 SOL  1827      14.439  -0.916  -1.442  1.00  0.00           H
ATOM   7585  HW3 SOL  1827      14.770  -0.086  -2.664  1.00  0.00           H
ATOM   7591  OW  SOL  1829      14.047  -6.053  -3.078  1.00  0.00           O
ATOM   7592  HW2 SOL  1829      14.195  -6.886  -3.525  1.00  0.00           H
ATOM   7593  HW3 SOL  1829      13.614  -6.294  -2.259  1.00  0.00           H
ATOM   7623  OW  SOL  1837       5.596 -14.047   2.884  1.00  0.00           O
ATOM   7624  HW2 SOL  1837       5.247 -14.938   2.855  1.00  0.00           H
ATOM   7625  HW3 SOL  1837       4.901 -13.505   2.512  1.00  0.00           H
ATOM   7631  OW  SOL  1839      16.330 -14.839   9.021  1.00  0.00           O
ATOM   7632  HW2 SOL  1839      16.775 -15.291   8.304  1.00  0.00           H
ATOM   7633  HW3 SOL  1839      15.399 -14.920   8.815  1.00  0.00           H
ATOM   7663  OW  SOL  1847      20.469 -11.516   3.646  1.00  0.00           O
ATOM   7664  HW2 SOL  1847      20.528 -12.392   4.027  1.00  0.00           H
ATOM   7665  HW3 SOL  1847      19.620 -11.503   3.204  1.00  0.00           H
ATOM   7695  OW  SOL  1855      11.091  16.556   5.631  1.00  0.00           O
ATOM   7696  HW2 SOL  1855      10.569  17.249   5.227  1.00  0.00           H
ATOM   7697  HW3 SOL  1855      11.946  16.622   5.206  1.00  0.00           H
ATOM   7703  OW  SOL  1857      13.922 -15.656   7.797  1.00  0.00           O
ATOM   7704  HW2 SOL  1857      13.187 -16.032   7.312  1.00  0.00           H
ATOM   7705  HW3 SOL  1857      14.467 -16.408   8.027  1.00  0.00           H
ATOM   7711  OW  SOL  1859      19.687  -9.831   5.832  1.00  0.00           O
ATOM   7712  HW2 SOL  1859      18.846 -10.059   6.229  1.00  0.00           H
ATOM   7713  HW3 SOL  1859      19.767 -10.422   5.083  1.00  0.00           H
ATOM   7719  OW  SOL  1861      -0.917  14.388  11.135  1.00  0.00           O
ATOM   7720  HW2 SOL  1861      -1.776  14.756  11.342  1.00  0.00           H
ATOM   7721  HW3 SOL  1861      -1.062  13.442  11.107  1.00  0.00           H
ATOM   7747  OW  SOL  1868      10.415 -13.846   3.535  1.00  0.00           O
ATOM   7748  HW2 SOL  1868      11.023 -14.418   3.066  1.00  0.00           H
ATOM   7749  HW3 SOL  1868       9.641 -13.807   2.974  1.00  0.00           H
ATOM   7751  OW  SOL  1869       7.218  -9.170  10.330  1.00  0.00           O
ATOM   7752  HW2 SOL  1869       8.065  -9.588  10.484  1.00  0.00           H
ATOM   7753  HW3 SOL  1869       7.301  -8.305  10.732  1.00  0.00           H
ATOM   7771  OW  SOL  1874      12.055  -2.095  13.101  1.00  0.00           O
ATOM   7772  HW2 SOL  1874      11.817  -1.645  12.291  1.00  0.00           H
ATOM   7773  HW3 SOL  1874      12.892  -2.516  12.905  1.00  0.00           H
ATOM   7871  OW  SOL  1899       6.954  -9.293   7.800  1.00  0.00           O
ATOM   7872  HW2 SOL  1899       7.729  -8.903   7.396  1.00  0.00           H
ATOM   7873  HW3 SOL  1899       7.119  -9.233   8.741  1.00  0.00           H
ATOM   7895  OW  SOL  1905      11.949  -7.972  15.040  1.00  0.00           O
ATOM   7896  HW2 SOL  1905      11.063  -8.209  14.769  1.00  0.00           H
ATOM   7897  HW3 SOL  1905      11.826  -7.251  15.658  1.00  0.00           H
ATOM   7919  OW  SOL  1911      19.705  -7.263   4.548  1.00  0.00           O
ATOM   7920  HW2 SOL  1911      20.595  -6.995   4.320  1.00  0.00           H
ATOM   7921  HW3 SOL  1911      19.822  -8.022   5.119  1.00  0.00           H
ATOM   7979  OW  SOL  1926      14.850  -8.141   6.248  1.00  0.00           O
ATOM   7980  HW2 SOL  1926      14.036  -7.638   6.213  1.00  0.00           H
ATOM   7981  HW3 SOL  1926      15.503  -7.568   5.846  1.00  0.00           H
ATOM   7983  OW  SOL  1927      18.484  -3.494   8.239  1.00  0.00           O
ATOM   7984  HW2 SOL  1927      18.752  -3.397   9.153  1.00  0.00           H
ATOM   7985  HW3 SOL  1927      18.252  -4.419   8.153  1.00  0.00           H
ATOM   7999  OW  SOL  1931      14.154  -1.674   9.866  1.00  0.00           O
ATOM   8000  HW2 SOL  1931      14.653  -2.292   9.330  1.00  0.00           H
ATOM   8001  HW3 SOL  1931      13.378  -2.163  10.137  1.00  0.00           H
ATOM   8015  OW  SOL  1935      14.421 -10.092   4.509  1.00  0.00           O
ATOM   8016  HW2 SOL  1935      14.627  -9.393   5.130  1.00  0.00           H
ATOM   8017  HW3 SOL  1935      13.566 -10.419   4.791  1.00  0.00           H
ATOM   8151  OW  SOL  1969      18.013 -11.093   2.090  1.00  0.00           O
ATOM   8152  HW2 SOL  1969      18.254 -12.017   2.020  1.00  0.00           H
ATOM   8153  HW3 SOL  1969      18.308 -10.705   1.266  1.00  0.00           H
ATOM   8227  OW  SOL  1988      16.404  -4.635  11.476  1.00  0.00           O
ATOM   8228  HW2 SOL  1988      17.214  -4.982  11.101  1.00  0.00           H
ATOM   8229  HW3 SOL  1988      16.114  -5.311  12.088  1.00  0.00           H
ATOM   8247  OW  SOL  1993      10.615  -8.976   3.409  1.00  0.00           O
ATOM   8248  HW2 SOL  1993      11.337  -8.384   3.198  1.00  0.00           H
ATOM   8249  HW3 SOL  1993      10.879  -9.818   3.038  1.00  0.00           H
ATOM   8299  OW  SOL  2006      20.261 -13.953   5.009  1.00  0.00           O
ATOM   8301  HW3 SOL  2006      19.565 -13.623   5.578  1.00  0.00           H
ATOM   8336  HW2 SOL  2015      13.938 -12.914  12.446  1.00  0.00           H
ATOM   8363  OW  SOL  2022      11.839 -14.499   9.780  1.00  0.00           O
ATOM   8364  HW2 SOL  2022      12.773 -14.441   9.981  1.00  0.00           H
ATOM   8365  HW3 SOL  2022      11.532 -13.593   9.798  1.00  0.00           H
ATOM   8375  OW  SOL  2025       0.927 -13.849   2.512  1.00  0.00           O
ATOM   8376  HW2 SOL  2025       1.181 -14.760   2.366  1.00  0.00           H
ATOM   8377  HW3 SOL  2025       0.046 -13.783   2.144  1.00  0.00           H
ATOM   8387  OW  SOL  2028      18.327   1.379  10.551  1.00  0.00           O
ATOM   8388  HW2 SOL  2028      17.961   0.625  10.089  1.00  0.00           H
ATOM   8389  HW3 SOL  2028      18.481   2.028   9.865  1.00  0.00           H
ATOM   8403  OW  SOL  2032      20.161  -0.078  -4.542  1.00  0.00           O
ATOM   8404  HW2 SOL  2032      20.411  -0.615  -3.790  1.00  0.00           H
ATOM   8405  HW3 SOL  2032      20.744   0.680  -4.499  1.00  0.00           H
ATOM   8427  OW  SOL  2038       9.702 -13.690  13.133  1.00  0.00           O
ATOM   8428  HW2 SOL  2038      10.543 -13.283  12.924  1.00  0.00           H
ATOM   8429  HW3 SOL  2038       9.772 -14.579  12.785  1.00  0.00           H
ATOM   8471  OW  SOL  2049       7.915   1.438  16.066  1.00  0.00           O
ATOM   8472  HW2 SOL  2049       8.450   0.799  16.537  1.00  0.00           H
ATOM   8473  HW3 SOL  2049       8.547   2.047  15.686  1.00  0.00           H
ATOM   8487  OW  SOL  2053       9.858  13.868  -7.708  1.00  0.00           O
ATOM   8488  HW2 SOL  2053       8.978  13.492  -7.729  1.00  0.00           H
ATOM   8489  HW3 SOL  2053      10.360  13.337  -8.326  1.00  0.00           H
ATOM   8635  OW  SOL  2090      20.016   0.755  -9.614  1.00  0.00           O
ATOM   8636  HW2 SOL  2090      20.525   1.036  -8.853  1.00  0.00           H
ATOM   8667  OW  SOL  2098      11.805  -1.020 -10.581  1.00  0.00           O
ATOM   8668  HW2 SOL  2098      12.739  -1.222 -10.639  1.00  0.00           H
ATOM   8669  HW3 SOL  2098      11.383  -1.869 -10.451  1.00  0.00           H
ATOM   8703  OW  SOL  2107      13.661  10.881  -7.424  1.00  0.00           O
ATOM   8704  HW2 SOL  2107      13.117  11.571  -7.806  1.00  0.00           H
ATOM   8705  HW3 SOL  2107      13.043  10.183  -7.205  1.00  0.00           H
ATOM   8723  OW  SOL  2112      21.753   1.657   0.449  1.00  0.00           O
ATOM   8755  OW  SOL  2120      19.310   1.878  -2.187  1.00  0.00           O
ATOM   8756  HW2 SOL  2120      19.277   1.081  -1.657  1.00  0.00           H
ATOM   8757  HW3 SOL  2120      18.881   1.637  -3.008  1.00  0.00           H
ATOM   8771  OW  SOL  2124      -5.516   1.682 -11.947  1.00  0.00           O
ATOM   8772  HW2 SOL  2124      -4.656   2.062 -11.768  1.00  0.00           H
ATOM   8773  HW3 SOL  2124      -5.701   1.136 -11.182  1.00  0.00           H
ATOM   8951  OW  SOL  2169      16.345   8.513  -2.684  1.00  0.00           O
ATOM   8952  HW2 SOL  2169      16.318   9.424  -2.977  1.00  0.00           H
ATOM   8953  HW3 SOL  2169      17.152   8.163  -3.061  1.00  0.00           H
ATOM   9039  OW  SOL  2191      16.835  11.011   3.393  1.00  0.00           O
ATOM   9040  HW2 SOL  2191      16.165  11.688   3.492  1.00  0.00           H
ATOM   9041  HW3 SOL  2191      16.418  10.212   3.715  1.00  0.00           H
ATOM   9071  OW  SOL  2199      12.928  10.761  -2.246  1.00  0.00           O
ATOM   9072  HW2 SOL  2199      12.155  11.255  -2.519  1.00  0.00           H
ATOM   9073  HW3 SOL  2199      13.360  11.327  -1.606  1.00  0.00           H
ATOM   9075  OW  SOL  2200       9.365  10.206  -9.914  1.00  0.00           O
ATOM   9076  HW2 SOL  2200       8.903  11.041  -9.986  1.00  0.00           H
ATOM   9077  HW3 SOL  2200       8.670   9.550  -9.865  1.00  0.00           H
ATOM   9111  OW  SOL  2209      10.629   9.163  -3.729  1.00  0.00           O
ATOM   9112  HW2 SOL  2209      10.696   9.703  -2.941  1.00  0.00           H
ATOM   9113  HW3 SOL  2209      11.528   9.090  -4.048  1.00  0.00           H
ATOM   9143  OW  SOL  2217      11.001   5.931 -11.294  1.00  0.00           O
ATOM   9144  HW2 SOL  2217      10.464   6.216 -12.033  1.00  0.00           H
ATOM   9145  HW3 SOL  2217      11.434   6.729 -10.990  1.00  0.00           H
ATOM   9147  OW  SOL  2218      10.887   3.341 -11.640  1.00  0.00           O
ATOM   9148  HW2 SOL  2218      11.227   3.156 -12.515  1.00  0.00           H
ATOM   9149  HW3 SOL  2218      10.757   4.289 -11.628  1.00  0.00           H
ATOM   9239  OW  SOL  2241       7.471   6.949 -10.453  1.00  0.00           O
ATOM   9240  HW2 SOL  2241       8.208   6.909  -9.844  1.00  0.00           H
ATOM   9241  HW3 SOL  2241       6.898   6.231 -10.185  1.00  0.00           H
ATOM   9251  OW  SOL  2244      14.374  -2.076 -11.012  1.00  0.00           O
ATOM   9252  HW2 SOL  2244      14.019  -2.425 -11.830  1.00  0.00           H
ATOM   9253  HW3 SOL  2244      15.147  -1.578 -11.279  1.00  0.00           H
ATOM   9311  OW  SOL  2259      12.781  10.077   8.505  1.00  0.00           O
ATOM   9312  HW2 SOL  2259      12.947   9.680   9.360  1.00  0.00           H
ATOM   9313  HW3 SOL  2259      11.917  10.481   8.592  1.00  0.00           H
ATOM   9315  OW  SOL  2260      19.709   5.588   5.118  1.00  0.00           O
ATOM   9316  HW2 SOL  2260      19.327   5.943   5.921  1.00  0.00           H
ATOM   9317  HW3 SOL  2260      19.210   4.789   4.947  1.00  0.00           H
ATOM   9371  OW  SOL  2274      12.368  -4.947 -14.863  1.00  0.00           O
ATOM   9372  HW2 SOL  2274      12.023  -5.609 -14.264  1.00  0.00           H
ATOM   9373  HW3 SOL  2274      11.936  -5.131 -15.698  1.00  0.00           H
ATOM   9396  HW2 SOL  2280      14.793  -2.036  16.186  1.00  0.00           H
ATOM   9465  HW3 SOL  2297      21.078   3.370  -2.225  1.00  0.00           H
ATOM   9495  OW  SOL  2305      14.306   2.000  12.241  1.00  0.00           O
ATOM   9496  HW2 SOL  2305      14.344   1.707  11.330  1.00  0.00           H
ATOM   9497  HW3 SOL  2305      15.202   2.268  12.445  1.00  0.00           H
ATOM   9505  HW3 SOL  2307      13.733 -12.487 -11.321  1.00  0.00           H
ATOM   9507  OW  SOL  2308       7.928  17.264   7.252  1.00  0.00           O
ATOM   9508  HW2 SOL  2308       8.489  17.979   7.554  1.00  0.00           H
ATOM   9509  HW3 SOL  2308       7.047  17.639   7.240  1.00  0.00           H
ATOM   9511  OW  SOL  2309      17.118  -7.646  -0.638  1.00  0.00           O
ATOM   9512  HW2 SOL  2309      17.624  -7.805   0.160  1.00  0.00           H
ATOM   9513  HW3 SOL  2309      16.486  -6.971  -0.390  1.00  0.00           H
ATOM   9516  HW2 SOL  2310      21.060  -1.876   4.703  1.00  0.00           H
ATOM   9559  OW  SOL  2321      14.785  -0.648  14.576  1.00  0.00           O
ATOM   9560  HW2 SOL  2321      15.676  -0.316  14.682  1.00  0.00           H
ATOM   9561  HW3 SOL  2321      14.831  -1.219  13.809  1.00  0.00           H
ATOM   9567  OW  SOL  2323      13.677   6.497   3.133  1.00  0.00           O
ATOM   9568  HW2 SOL  2323      14.137   7.329   3.241  1.00  0.00           H
ATOM   9569  HW3 SOL  2323      12.884   6.722   2.647  1.00  0.00           H
ATOM   9579  OW  SOL  2326      16.546   9.352   9.965  1.00  0.00           O
ATOM   9580  HW2 SOL  2326      17.097   9.990   9.513  1.00  0.00           H
ATOM   9581  HW3 SOL  2326      15.878   9.113   9.322  1.00  0.00           H
ATOM   9631  OW  SOL  2339       7.272   7.464   5.885  1.00  0.00           O
ATOM   9632  HW2 SOL  2339       7.085   8.380   5.676  1.00  0.00           H
ATOM   9633  HW3 SOL  2339       7.213   7.010   5.045  1.00  0.00           H
ATOM   9643  OW  SOL  2342      13.758  11.016   2.336  1.00  0.00           O
ATOM   9644  HW2 SOL  2342      14.394  10.724   1.682  1.00  0.00           H
ATOM   9645  HW3 SOL  2342      13.043  10.383   2.274  1.00  0.00           H
ATOM   9675  OW  SOL  2350      19.609   2.451   6.813  1.00  0.00           O
ATOM   9676  HW2 SOL  2350      18.897   2.564   6.183  1.00  0.00           H
ATOM   9677  HW3 SOL  2350      19.334   2.954   7.579  1.00  0.00           H
ATOM   9731  OW  SOL  2364      13.635  13.895   1.621  1.00  0.00           O
ATOM   9732  HW2 SOL  2364      14.092  13.326   2.241  1.00  0.00           H
ATOM   9733  HW3 SOL  2364      13.055  14.427   2.167  1.00  0.00           H
ATOM   9767  OW  SOL  2373      17.208  -3.747  -1.353  1.00  0.00           O
ATOM   9768  HW2 SOL  2373      16.957  -3.877  -2.268  1.00  0.00           H
ATOM   9769  HW3 SOL  2373      17.991  -4.285  -1.240  1.00  0.00           H
ATOM   9819  OW  SOL  2386      16.331   6.195   5.300  1.00  0.00           O
ATOM   9820  HW2 SOL  2386      16.823   6.296   6.114  1.00  0.00           H
ATOM   9821  HW3 SOL  2386      15.633   6.847   5.359  1.00  0.00           H
ATOM   9883  OW  SOL  2402      11.620   7.566   6.456  1.00  0.00           O
ATOM   9884  HW2 SOL  2402      11.214   7.378   7.302  1.00  0.00           H
ATOM   9885  HW3 SOL  2402      10.916   7.947   5.931  1.00  0.00           H
ATOM   9911  OW  SOL  2409      12.040  -7.005 -13.382  1.00  0.00           O
ATOM   9912  HW2 SOL  2409      11.112  -6.981 -13.150  1.00  0.00           H
ATOM   9913  HW3 SOL  2409      12.056  -7.365 -14.268  1.00  0.00           H
ATOM  10003  OW  SOL  2432      15.429   5.755  -2.552  1.00  0.00           O
ATOM  10004  HW2 SOL  2432      15.321   6.703  -2.624  1.00  0.00           H
ATOM  10005  HW3 SOL  2432      15.341   5.435  -3.450  1.00  0.00           H
ATOM  10011  OW  SOL  2434      20.426   4.481   1.682  1.00  0.00           O
ATOM  10012  HW2 SOL  2434      19.911   3.788   1.269  1.00  0.00           H
ATOM  10013  HW3 SOL  2434      19.792   5.177   1.860  1.00  0.00           H
ATOM  10043  OW  SOL  2442      13.622  -4.742   4.020  1.00  0.00           O
ATOM  10044  HW2 SOL  2442      12.868  -4.258   3.683  1.00  0.00           H
ATOM  10045  HW3 SOL  2442      14.363  -4.419   3.506  1.00  0.00           H
ATOM  10055  OW  SOL  2445      11.751  -5.936  11.466  1.00  0.00           O
ATOM  10056  HW2 SOL  2445      12.173  -5.510  10.720  1.00  0.00           H
ATOM  10057  HW3 SOL  2445      12.442  -6.469  11.860  1.00  0.00           H
ATOM  10063  OW  SOL  2447      10.303  11.732   8.626  1.00  0.00           O
ATOM  10064  HW2 SOL  2447       9.406  11.415   8.525  1.00  0.00           H
ATOM  10065  HW3 SOL  2447      10.234  12.452   9.254  1.00  0.00           H
ATOM  10067  OW  SOL  2448      19.163  -5.961  -1.826  1.00  0.00           O
ATOM  10068  HW2 SOL  2448      19.681  -5.783  -1.041  1.00  0.00           H
ATOM  10069  HW3 SOL  2448      18.511  -6.601  -1.542  1.00  0.00           H
ATOM  10075  OW  SOL  2450      11.685  -0.273  -5.892  1.00  0.00           O
ATOM  10076  HW2 SOL  2450      11.423   0.121  -5.060  1.00  0.00           H
ATOM  10077  HW3 SOL  2450      10.884  -0.282  -6.416  1.00  0.00           H
ATOM  10091  OW  SOL  2454      -2.894 -15.888  -2.394  1.00  0.00           O
ATOM  10092  HW2 SOL  2454      -3.407 -16.368  -1.744  1.00  0.00           H
ATOM  10093  HW3 SOL  2454      -2.164 -16.472  -2.602  1.00  0.00           H
ATOM  10107  OW  SOL  2458      18.151  -6.135   7.642  1.00  0.00           O
ATOM  10108  HW2 SOL  2458      17.336  -6.464   8.022  1.00  0.00           H
ATOM  10109  HW3 SOL  2458      18.809  -6.786   7.885  1.00  0.00           H
ATOM  10131  OW  SOL  2464      12.777   3.821   4.874  1.00  0.00           O
ATOM  10132  HW2 SOL  2464      13.621   3.751   5.319  1.00  0.00           H
ATOM  10133  HW3 SOL  2464      12.901   4.521   4.233  1.00  0.00           H
ATOM  10175  OW  SOL  2475      18.826   6.621  -0.845  1.00  0.00           O
ATOM  10176  HW2 SOL  2475      18.532   5.758  -1.134  1.00  0.00           H
ATOM  10177  HW3 SOL  2475      18.179   6.889  -0.193  1.00  0.00           H
ATOM  10179  OW  SOL  2476      15.891  10.558   0.532  1.00  0.00           O
ATOM  10180  HW2 SOL  2476      15.455  11.150  -0.082  1.00  0.00           H
ATOM  10181  HW3 SOL  2476      16.817  10.790   0.472  1.00  0.00           H
ATOM  10307  OW  SOL  2508      22.255  -3.966  -1.051  1.00  0.00           O
ATOM  10308  HW2 SOL  2508      22.332  -4.918  -0.986  1.00  0.00           H
ATOM  10309  HW3 SOL  2508      21.875  -3.698  -0.214  1.00  0.00           H
ATOM  10455  OW  SOL  2545      10.401  -5.407  16.043  1.00  0.00           O
ATOM  10456  HW2 SOL  2545      11.003  -4.745  16.381  1.00  0.00           H
ATOM  10457  HW3 SOL  2545      10.265  -5.164  15.127  1.00  0.00           H
ATOM  10543  OW  SOL  2567      19.247  -0.992   4.717  1.00  0.00           O
ATOM  10544  HW2 SOL  2567      19.460  -0.141   4.334  1.00  0.00           H
ATOM  10545  HW3 SOL  2567      19.445  -0.892   5.649  1.00  0.00           H
ATOM  10555  OW  SOL  2570      12.695   0.405   7.079  1.00  0.00           O
ATOM  10556  HW2 SOL  2570      13.628   0.363   7.290  1.00  0.00           H
ATOM  10557  HW3 SOL  2570      12.504  -0.438   6.669  1.00  0.00           H
ATOM  10647  OW  SOL  2593      18.619  -2.601  10.858  1.00  0.00           O
ATOM  10648  HW2 SOL  2593      18.107  -3.151  11.450  1.00  0.00           H
ATOM  10839  OW  SOL  2641      12.570   6.741  -2.071  1.00  0.00           O
ATOM  10840  HW2 SOL  2641      13.056   5.991  -1.729  1.00  0.00           H
ATOM  10841  HW3 SOL  2641      11.652   6.534  -1.893  1.00  0.00           H
ATOM  10847  OW  SOL  2643      19.701  -0.231  -0.513  1.00  0.00           O
ATOM  10848  HW2 SOL  2643      20.092  -1.028  -0.869  1.00  0.00           H
ATOM  10849  HW3 SOL  2643      20.448   0.329  -0.302  1.00  0.00           H
ATOM  11063  OW  SOL  2697     -17.211  16.955  -5.669  1.00  0.00           O
ATOM  11064  HW2 SOL  2697     -17.084  16.055  -5.968  1.00  0.00           H
ATOM  11155  OW  SOL  2720       6.632  -7.303  14.196  1.00  0.00           O
ATOM  11156  HW2 SOL  2720       5.874  -7.857  14.007  1.00  0.00           H
ATOM  11157  HW3 SOL  2720       7.381  -7.802  13.870  1.00  0.00           H
ATOM  11263  OW  SOL  2747      -9.285  17.899   0.729  1.00  0.00           O
ATOM  11264  HW2 SOL  2747      -9.252  18.281  -0.148  1.00  0.00           H
ATOM  11265  HW3 SOL  2747      -8.977  17.000   0.611  1.00  0.00           H
ATOM  11315  OW  SOL  2760     -13.672  18.355  -7.913  1.00  0.00           O
ATOM  11317  HW3 SOL  2760     -13.982  17.775  -7.218  1.00  0.00           H
ATOM  11351  OW  SOL  2769      13.635  -7.338  12.853  1.00  0.00           O
ATOM  11352  HW2 SOL  2769      12.988  -7.325  13.559  1.00  0.00           H
ATOM  11353  HW3 SOL  2769      14.385  -6.859  13.206  1.00  0.00           H
ATOM  11379  OW  SOL  2776     -18.373  13.336   0.503  1.00  0.00           O
ATOM  11380  HW2 SOL  2776     -18.340  12.513   0.015  1.00  0.00           H
ATOM  11381  HW3 SOL  2776     -17.566  13.342   1.018  1.00  0.00           H
ATOM  11471  OW  SOL  2799       2.598   0.701  18.074  1.00  0.00           O
ATOM  11472  HW2 SOL  2799       1.960   1.313  18.441  1.00  0.00           H
ATOM  11473  HW3 SOL  2799       2.327  -0.155  18.404  1.00  0.00           H
ATOM  11543  OW  SOL  2817       5.388 -11.953  11.810  1.00  0.00           O
ATOM  11544  HW2 SOL  2817       5.140 -12.683  11.243  1.00  0.00           H
ATOM  11545  HW3 SOL  2817       5.035 -11.179  11.373  1.00  0.00           H
ATOM  11571  OW  SOL  2824     -13.454  19.842  -2.244  1.00  0.00           O
ATOM  11573  HW3 SOL  2824     -13.066  19.180  -1.672  1.00  0.00           H
ATOM  11583  OW  SOL  2827     -16.207  11.748   4.521  1.00  0.00           O
ATOM  11584  HW2 SOL  2827     -16.810  11.442   3.843  1.00  0.00           H
ATOM  11585  HW3 SOL  2827     -16.587  11.432   5.341  1.00  0.00           H
ATOM  11803  OW  SOL  2882     -16.041  14.447   4.498  1.00  0.00           O
ATOM  11804  HW2 SOL  2882     -15.269  14.813   4.929  1.00  0.00           H
ATOM  11805  HW3 SOL  2882     -16.087  13.545   4.814  1.00  0.00           H
ATOM  11883  OW  SOL  2902     -13.059  19.027  -4.752  1.00  0.00           O
ATOM  11884  HW2 SOL  2902     -12.526  19.788  -4.982  1.00  0.00           H
ATOM  11885  HW3 SOL  2902     -13.302  19.171  -3.838  1.00  0.00           H
ATOM  12039  OW  SOL  2941      -7.830  15.326   0.686  1.00  0.00           O
ATOM  12040  HW2 SOL  2941      -6.899  15.124   0.782  1.00  0.00           H
ATOM  12041  HW3 SOL  2941      -8.000  15.236  -0.252  1.00  0.00           H
ATOM  12107  OW  SOL  2958       1.680  16.579   1.858  1.00  0.00           O
ATOM  12108  HW2 SOL  2958       1.350  17.390   2.246  1.00  0.00           H
ATOM  12109  HW3 SOL  2958       2.413  16.857   1.308  1.00  0.00           H
ATOM  12123  OW  SOL  2962      -7.228  21.367  -3.821  1.00  0.00           O
ATOM  12124  HW2 SOL  2962      -7.972  20.771  -3.742  1.00  0.00           H
ATOM  12125  HW3 SOL  2962      -7.623  22.230  -3.944  1.00  0.00           H
ATOM  12127  OW  SOL  2963      -5.221  22.608  -1.328  1.00  0.00           O
ATOM  12129  HW3 SOL  2963      -4.830  22.744  -0.465  1.00  0.00           H
ATOM  12183  OW  SOL  2977     -12.764  16.051  -9.297  1.00  0.00           O
ATOM  12184  HW2 SOL  2977     -13.051  16.907  -8.977  1.00  0.00           H
ATOM  12185  HW3 SOL  2977     -12.890  16.096 -10.245  1.00  0.00           H
ATOM  12251  OW  SOL  2994      -6.365  21.889   4.390  1.00  0.00           O
ATOM  12252  HW2 SOL  2994      -6.352  20.932   4.390  1.00  0.00           H
ATOM  12253  HW3 SOL  2994      -7.220  22.116   4.025  1.00  0.00           H
ATOM  12279  OW  SOL  3001     -12.955  10.935   7.080  1.00  0.00           O
ATOM  12280  HW2 SOL  3001     -12.799  11.328   6.221  1.00  0.00           H
ATOM  12281  HW3 SOL  3001     -13.472  10.151   6.896  1.00  0.00           H
ATOM  12287  OW  SOL  3003     -14.521  16.979  -5.863  1.00  0.00           O
ATOM  12288  HW2 SOL  3003     -15.459  17.124  -5.742  1.00  0.00           H
ATOM  12289  HW3 SOL  3003     -14.103  17.593  -5.259  1.00  0.00           H
ATOM  12399  OW  SOL  3031     -10.421  17.300   6.647  1.00  0.00           O
ATOM  12400  HW2 SOL  3031     -11.278  17.231   6.226  1.00  0.00           H
ATOM  12401  HW3 SOL  3031      -9.860  16.707   6.148  1.00  0.00           H
ATOM  12751  OW  SOL  3119      10.694   0.058 -13.245  1.00  0.00           O
ATOM  12752  HW2 SOL  3119      10.216  -0.715 -13.546  1.00  0.00           H
ATOM  12753  HW3 SOL  3119      10.763  -0.057 -12.297  1.00  0.00           H
ATOM  13031  OW  SOL  3189       7.455  -7.863 -12.001  1.00  0.00           O
ATOM  13032  HW2 SOL  3189       7.953  -7.475 -11.282  1.00  0.00           H
ATOM  13033  HW3 SOL  3189       7.756  -8.771 -12.039  1.00  0.00           H
ATOM  13083  OW  SOL  3202      -4.804  15.892  15.023  1.00  0.00           O
ATOM  13084  HW2 SOL  3202      -5.177  15.463  14.253  1.00  0.00           H
ATOM  13085  HW3 SOL  3202      -5.521  16.419  15.375  1.00  0.00           H
ATOM  13119  OW  SOL  3211      11.447   1.553  -9.386  1.00  0.00           O
ATOM  13120  HW2 SOL  3211      11.687   0.736  -9.824  1.00  0.00           H
ATOM  13121  HW3 SOL  3211      11.599   2.232 -10.043  1.00  0.00           H
ATOM  13331  OW  SOL  3264       3.100  -2.992 -10.240  1.00  0.00           O
ATOM  13332  HW2 SOL  3264       2.844  -3.210 -11.136  1.00  0.00           H
ATOM  13333  HW3 SOL  3264       2.998  -3.812  -9.755  1.00  0.00           H
ATOM  13343  OW  SOL  3267      12.287  -2.954 -12.857  1.00  0.00           O
ATOM  13344  HW2 SOL  3267      11.643  -3.415 -12.319  1.00  0.00           H
ATOM  13345  HW3 SOL  3267      12.246  -3.389 -13.708  1.00  0.00           H
ATOM  13415  OW  SOL  3285       6.758  -2.931  15.430  1.00  0.00           O
ATOM  13416  HW2 SOL  3285       7.127  -3.052  16.304  1.00  0.00           H
ATOM  13417  HW3 SOL  3285       6.830  -1.990  15.267  1.00  0.00           H
ATOM  13755  OW  SOL  3370      14.936  -2.542  12.439  1.00  0.00           O
ATOM  13756  HW2 SOL  3370      14.888  -2.130  11.577  1.00  0.00           H
ATOM  13757  HW3 SOL  3370      15.332  -3.398  12.274  1.00  0.00           H
ATOM  13851  OW  SOL  3394       9.468  -0.352  17.383  1.00  0.00           O
ATOM  13852  HW2 SOL  3394       9.931  -0.450  16.551  1.00  0.00           H
ATOM  13853  HW3 SOL  3394       9.266  -1.249  17.651  1.00  0.00           H
ATOM  13903  OW  SOL  3407      -6.449 -10.166 -12.252  1.00  0.00           O
ATOM  13904  HW2 SOL  3407      -6.264  -9.617 -13.013  1.00  0.00           H
ATOM  13905  HW3 SOL  3407      -7.397 -10.295 -12.273  1.00  0.00           H
ATOM  14079  OW  SOL  3451     -15.118 -15.612  -0.945  1.00  0.00           O
ATOM  14081  HW3 SOL  3451     -15.606 -16.040  -0.241  1.00  0.00           H
ATOM  14228  HW2 SOL  3488      -5.592  -1.929  19.016  1.00  0.00           H
ATOM  14239  OW  SOL  3491      -8.135  13.946  14.178  1.00  0.00           O
ATOM  14240  HW2 SOL  3491      -8.509  14.452  14.900  1.00  0.00           H
ATOM  14241  HW3 SOL  3491      -8.457  14.382  13.389  1.00  0.00           H
ATOM  14323  OW  SOL  3512     -16.118 -12.530   5.758  1.00  0.00           O
ATOM  14324  HW2 SOL  3512     -16.757 -13.140   6.127  1.00  0.00           H
ATOM  14325  HW3 SOL  3512     -15.353 -13.072   5.563  1.00  0.00           H
ATOM  14483  OW  SOL  3552     -11.018  -9.020  12.916  1.00  0.00           O
ATOM  14484  HW2 SOL  3552     -10.485  -9.765  12.638  1.00  0.00           H
ATOM  14485  HW3 SOL  3552     -10.642  -8.757  13.756  1.00  0.00           H
ATOM  14571  OW  SOL  3574     -12.370 -15.830   4.172  1.00  0.00           O
ATOM  14572  HW2 SOL  3574     -11.488 -15.461   4.125  1.00  0.00           H
ATOM  14573  HW3 SOL  3574     -12.491 -16.272   3.332  1.00  0.00           H
ATOM  14739  OW  SOL  3616     -14.830 -15.014   4.945  1.00  0.00           O
ATOM  14740  HW2 SOL  3616     -13.938 -15.091   4.607  1.00  0.00           H
ATOM  14741  HW3 SOL  3616     -15.157 -15.913   4.968  1.00  0.00           H
ATOM  14763  OW  SOL  3622     -13.350 -12.151  15.105  1.00  0.00           O
ATOM  14764  HW2 SOL  3622     -13.538 -11.456  14.474  1.00  0.00           H
ATOM  14839  OW  SOL  3641     -18.065 -14.084   7.056  1.00  0.00           O
ATOM  14840  HW2 SOL  3641     -18.728 -13.575   7.522  1.00  0.00           H
ATOM  14841  HW3 SOL  3641     -18.498 -14.364   6.250  1.00  0.00           H
ATOM  15487  OW  SOL  3803      -5.482  10.889 -14.471  1.00  0.00           O
ATOM  15488  HW2 SOL  3803      -5.348  11.722 -14.923  1.00  0.00           H
ATOM  15489  HW3 SOL  3803      -5.922  11.127 -13.655  1.00  0.00           H
ATOM  15552  HW2 SOL  3819       0.243  12.777 -14.692  1.00  0.00           H
ATOM  15553  HW3 SOL  3819       1.532  13.005 -13.932  1.00  0.00           H
ATOM  15680  HW2 SOL  3851     -11.989  -8.781  17.233  1.00  0.00           H
ATOM  15695  OW  SOL  3855       1.367  -3.540  15.428  1.00  0.00           O
ATOM  15696  HW2 SOL  3855       1.225  -3.209  16.315  1.00  0.00           H
ATOM  15697  HW3 SOL  3855       0.758  -3.039  14.885  1.00  0.00           H
ATOM  15975  OW  SOL  3925     -21.626   3.654  -6.290  1.00  0.00           O
ATOM  15976  HW2 SOL  3925     -21.227   3.086  -6.949  1.00  0.00           H
ATOM  15977  HW3 SOL  3925     -22.363   3.147  -5.951  1.00  0.00           H
ATOM  16043  OW  SOL  3942     -13.139  -3.038  -2.299  1.00  0.00           O
ATOM  16044  HW2 SOL  3942     -13.338  -3.832  -2.795  1.00  0.00           H
ATOM  16045  HW3 SOL  3942     -12.734  -3.355  -1.492  1.00  0.00           H
ATOM  16103  OW  SOL  3957     -13.037   4.261  -9.400  1.00  0.00           O
ATOM  16104  HW2 SOL  3957     -13.453   4.779 -10.089  1.00  0.00           H
ATOM  16105  HW3 SOL  3957     -12.798   4.902  -8.730  1.00  0.00           H
ATOM  16111  OW  SOL  3959     -13.790  -4.330 -11.069  1.00  0.00           O
ATOM  16112  HW2 SOL  3959     -12.940  -4.332 -11.508  1.00  0.00           H
ATOM  16113  HW3 SOL  3959     -13.583  -4.459 -10.143  1.00  0.00           H
ATOM  16117  HW3 SOL  3960      -2.175 -11.453 -17.152  1.00  0.00           H
ATOM  16135  OW  SOL  3965     -19.571  -5.423  -7.421  1.00  0.00           O
ATOM  16136  HW2 SOL  3965     -18.762  -4.916  -7.350  1.00  0.00           H
ATOM  16137  HW3 SOL  3965     -19.976  -5.351  -6.557  1.00  0.00           H
ATOM  16143  OW  SOL  3967     -12.776  -5.937 -14.403  1.00  0.00           O
ATOM  16144  HW2 SOL  3967     -13.543  -6.285 -13.950  1.00  0.00           H
ATOM  16145  HW3 SOL  3967     -12.464  -5.229 -13.839  1.00  0.00           H
ATOM  16267  OW  SOL  3998      -7.650  -6.615 -12.950  1.00  0.00           O
ATOM  16268  HW2 SOL  3998      -7.167  -7.247 -13.482  1.00  0.00           H
ATOM  16269  HW3 SOL  3998      -8.043  -7.139 -12.251  1.00  0.00           H
ATOM  16295  OW  SOL  4005     -17.578  -5.053  -4.667  1.00  0.00           O
ATOM  16296  HW2 SOL  4005     -17.053  -4.309  -4.373  1.00  0.00           H
ATOM  16297  HW3 SOL  4005     -17.530  -5.680  -3.945  1.00  0.00           H
ATOM  16307  OW  SOL  4008     -10.208  -3.514 -15.491  1.00  0.00           O
ATOM  16308  HW2 SOL  4008      -9.606  -3.703 -14.772  1.00  0.00           H
ATOM  16309  HW3 SOL  4008     -10.090  -4.243 -16.101  1.00  0.00           H
ATOM  16347  OW  SOL  4018     -20.114  -2.348 -11.567  1.00  0.00           O
ATOM  16348  HW2 SOL  4018     -19.491  -2.853 -11.045  1.00  0.00           H
ATOM  16349  HW3 SOL  4018     -19.730  -1.473 -11.620  1.00  0.00           H
ATOM  16356  HW2 SOL  4020     -21.965  -1.571  -8.906  1.00  0.00           H
ATOM  16363  OW  SOL  4022     -10.997  -6.784 -10.148  1.00  0.00           O
ATOM  16364  HW2 SOL  4022     -10.984  -7.377 -10.899  1.00  0.00           H
ATOM  16365  HW3 SOL  4022     -10.081  -6.717  -9.879  1.00  0.00           H
ATOM  16447  OW  SOL  4043     -13.039  -5.211  -3.966  1.00  0.00           O
ATOM  16448  HW2 SOL  4043     -13.696  -5.489  -4.604  1.00  0.00           H
ATOM  16449  HW3 SOL  4043     -12.210  -5.253  -4.441  1.00  0.00           H
ATOM  16471  OW  SOL  4049     -13.748  -0.877  -8.954  1.00  0.00           O
ATOM  16472  HW2 SOL  4049     -13.989  -1.169  -9.833  1.00  0.00           H
ATOM  16473  HW3 SOL  4049     -12.947  -0.368  -9.080  1.00  0.00           H
ATOM  16491  OW  SOL  4054     -16.612  -5.575 -11.523  1.00  0.00           O
ATOM  16492  HW2 SOL  4054     -15.770  -5.145 -11.373  1.00  0.00           H
ATOM  16493  HW3 SOL  4054     -16.646  -6.271 -10.866  1.00  0.00           H
ATOM  16523  OW  SOL  4062     -17.582  -2.948  -1.250  1.00  0.00           O
ATOM  16524  HW2 SOL  4062     -17.152  -2.867  -0.398  1.00  0.00           H
ATOM  16525  HW3 SOL  4062     -16.913  -2.687  -1.883  1.00  0.00           H
ATOM  16537  HW3 SOL  4065     -17.624 -10.758  -8.287  1.00  0.00           H
ATOM  16539  OW  SOL  4066     -20.191  -1.753  -8.548  1.00  0.00           O
ATOM  16540  HW2 SOL  4066     -20.159  -0.993  -9.129  1.00  0.00           H
ATOM  16541  HW3 SOL  4066     -19.540  -2.357  -8.906  1.00  0.00           H
ATOM  16559  OW  SOL  4071     -18.911 -10.679  -3.721  1.00  0.00           O
ATOM  16560  HW2 SOL  4071     -19.502 -11.249  -4.213  1.00  0.00           H
ATOM  16561  HW3 SOL  4071     -18.343 -11.279  -3.239  1.00  0.00           H
ATOM  16635  OW  SOL  4090     -22.528  -2.650  -2.462  1.00  0.00           O
ATOM  16636  HW2 SOL  4090     -22.509  -3.606  -2.421  1.00  0.00           H
ATOM  16637  HW3 SOL  4090     -21.702  -2.411  -2.883  1.00  0.00           H
ATOM  16649  HW3 SOL  4093     -15.689  -6.539 -12.671  1.00  0.00           H
ATOM  16651  OW  SOL  4094       0.170 -15.617  -3.967  1.00  0.00           O
ATOM  16652  HW2 SOL  4094       0.202 -16.070  -4.809  1.00  0.00           H
ATOM  16653  HW3 SOL  4094      -0.583 -15.030  -4.039  1.00  0.00           H
ATOM  16667  OW  SOL  4098     -18.332  -3.659  -9.911  1.00  0.00           O
ATOM  16668  HW2 SOL  4098     -17.832  -4.300 -10.417  1.00  0.00           H
ATOM  16669  HW3 SOL  4098     -18.033  -3.779  -9.009  1.00  0.00           H
ATOM  16675  OW  SOL  4100     -17.006  -7.047  -6.623  1.00  0.00           O
ATOM  16676  HW2 SOL  4100     -17.409  -6.353  -6.101  1.00  0.00           H
ATOM  16677  HW3 SOL  4100     -17.121  -7.839  -6.098  1.00  0.00           H
ATOM  16751  OW  SOL  4119     -14.935  -9.335  -9.244  1.00  0.00           O
ATOM  16752  HW2 SOL  4119     -14.211  -8.823  -8.882  1.00  0.00           H
ATOM  16753  HW3 SOL  4119     -15.228  -9.883  -8.515  1.00  0.00           H
ATOM  16763  OW  SOL  4122     -19.201  -1.339  -4.296  1.00  0.00           O
ATOM  16764  HW2 SOL  4122     -19.520  -0.590  -4.799  1.00  0.00           H
ATOM  16765  HW3 SOL  4122     -19.770  -2.063  -4.557  1.00  0.00           H
ATOM  16779  OW  SOL  4126     -11.141 -13.099   6.342  1.00  0.00           O
ATOM  16780  HW2 SOL  4126     -11.675 -12.342   6.100  1.00  0.00           H
ATOM  16781  HW3 SOL  4126     -10.654 -13.313   5.546  1.00  0.00           H
ATOM  16791  OW  SOL  4129     -14.715   4.660  -5.904  1.00  0.00           O
ATOM  16792  HW2 SOL  4129     -15.499   4.762  -5.364  1.00  0.00           H
ATOM  16793  HW3 SOL  4129     -14.922   5.120  -6.718  1.00  0.00           H
ATOM  16799  OW  SOL  4131     -14.513  -9.526  10.467  1.00  0.00           O
ATOM  16800  HW2 SOL  4131     -14.052  -9.372   9.643  1.00  0.00           H
ATOM  16801  HW3 SOL  4131     -14.994  -8.714  10.628  1.00  0.00           H
ATOM  16819  OW  SOL  4136     -23.108   2.548   1.919  1.00  0.00           O
ATOM  16820  HW2 SOL  4136     -22.626   3.306   1.588  1.00  0.00           H
ATOM  16821  HW3 SOL  4136     -23.210   2.719   2.855  1.00  0.00           H
ATOM  16847  OW  SOL  4143     -19.737 -10.352  -0.744  1.00  0.00           O
ATOM  16848  HW2 SOL  4143     -20.591 -10.701  -0.486  1.00  0.00           H
ATOM  16849  HW3 SOL  4143     -19.686 -10.515  -1.686  1.00  0.00           H
ATOM  16887  OW  SOL  4153     -14.042  -8.310  14.777  1.00  0.00           O
ATOM  16888  HW2 SOL  4153     -14.959  -8.507  14.965  1.00  0.00           H
ATOM  16889  HW3 SOL  4153     -13.761  -9.012  14.189  1.00  0.00           H
ATOM  16927  OW  SOL  4163     -21.670  -5.117   0.533  1.00  0.00           O
ATOM  16928  HW2 SOL  4163     -21.682  -5.787   1.216  1.00  0.00           H
ATOM  16929  HW3 SOL  4163     -22.593  -4.914   0.380  1.00  0.00           H
ATOM  16939  OW  SOL  4166     -20.645  -1.641   5.401  1.00  0.00           O
ATOM  16940  HW2 SOL  4166     -20.213  -0.793   5.301  1.00  0.00           H
ATOM  16941  HW3 SOL  4166     -21.516  -1.429   5.738  1.00  0.00           H
ATOM  16943  OW  SOL  4167     -16.292  -7.761  11.471  1.00  0.00           O
ATOM  16944  HW2 SOL  4167     -15.973  -7.292  12.242  1.00  0.00           H
ATOM  16945  HW3 SOL  4167     -16.561  -7.070  10.865  1.00  0.00           H
ATOM  16963  OW  SOL  4172     -21.641  -4.560   5.133  1.00  0.00           O
ATOM  16964  HW2 SOL  4172     -22.548  -4.816   5.298  1.00  0.00           H
ATOM  16965  HW3 SOL  4172     -21.151  -4.919   5.873  1.00  0.00           H
ATOM  16967  OW  SOL  4173     -21.729   5.354   0.398  1.00  0.00           O
ATOM  16968  HW2 SOL  4173     -22.520   5.424  -0.136  1.00  0.00           H
ATOM  16969  HW3 SOL  4173     -21.439   6.258   0.516  1.00  0.00           H
ATOM  16975  OW  SOL  4175     -13.671  -5.819  16.324  1.00  0.00           O
ATOM  16976  HW2 SOL  4175     -13.940  -6.687  16.025  1.00  0.00           H
ATOM  16977  HW3 SOL  4175     -14.476  -5.417  16.650  1.00  0.00           H
ATOM  16995  OW  SOL  4180     -19.898 -10.717   2.986  1.00  0.00           O
ATOM  16996  HW2 SOL  4180     -19.432  -9.958   3.337  1.00  0.00           H
ATOM  16997  HW3 SOL  4180     -19.216 -11.375   2.851  1.00  0.00           H
ATOM  16999  OW  SOL  4181      -6.661   5.870  17.854  1.00  0.00           O
ATOM  17000  HW2 SOL  4181      -7.239   6.108  17.129  1.00  0.00           H
ATOM  17001  HW3 SOL  4181      -6.149   5.133  17.521  1.00  0.00           H
ATOM  17007  OW  SOL  4183     -17.279 -10.404   8.352  1.00  0.00           O
ATOM  17008  HW2 SOL  4183     -17.200 -10.584   7.416  1.00  0.00           H
ATOM  17009  HW3 SOL  4183     -18.214 -10.251   8.489  1.00  0.00           H
ATOM  17011  OW  SOL  4184     -24.192  -0.060   1.400  1.00  0.00           O
ATOM  17012  HW2 SOL  4184     -23.613   0.689   1.539  1.00  0.00           H
ATOM  17013  HW3 SOL  4184     -23.866  -0.731   2.001  1.00  0.00           H
ATOM  17079  OW  SOL  4201     -12.009  -8.192   9.932  1.00  0.00           O
ATOM  17080  HW2 SOL  4201     -12.222  -8.368  10.849  1.00  0.00           H
ATOM  17081  HW3 SOL  4201     -12.289  -7.288   9.790  1.00  0.00           H
ATOM  17083  OW  SOL  4202     -17.750   2.762  -1.529  1.00  0.00           O
ATOM  17084  HW2 SOL  4202     -18.335   3.453  -1.840  1.00  0.00           H
ATOM  17085  HW3 SOL  4202     -18.139   1.952  -1.858  1.00  0.00           H
ATOM  17103  OW  SOL  4207     -24.067  -0.725  -1.309  1.00  0.00           O
ATOM  17104  HW2 SOL  4207     -24.017  -0.465  -0.389  1.00  0.00           H
ATOM  17105  HW3 SOL  4207     -23.366  -1.368  -1.415  1.00  0.00           H
ATOM  17111  OW  SOL  4209     -16.985  -9.555  -5.249  1.00  0.00           O
ATOM  17112  HW2 SOL  4209     -16.178  -9.507  -4.735  1.00  0.00           H
ATOM  17113  HW3 SOL  4209     -17.610  -9.996  -4.674  1.00  0.00           H
ATOM  17115  OW  SOL  4210     -23.629   1.802  -2.482  1.00  0.00           O
ATOM  17116  HW2 SOL  4210     -23.823   1.059  -1.910  1.00  0.00           H
ATOM  17117  HW3 SOL  4210     -23.287   1.405  -3.283  1.00  0.00           H
ATOM  17123  OW  SOL  4212     -19.680  -4.036  -2.793  1.00  0.00           O
ATOM  17124  HW2 SOL  4212     -19.153  -3.528  -2.175  1.00  0.00           H
ATOM  17125  HW3 SOL  4212     -19.076  -4.249  -3.505  1.00  0.00           H
ATOM  17152  HW2 SOL  4219     -15.321  -9.546 -10.990  1.00  0.00           H
ATOM  17183  OW  SOL  4227     -22.558   0.238  -4.297  1.00  0.00           O
ATOM  17184  HW2 SOL  4227     -23.026  -0.487  -3.884  1.00  0.00           H
ATOM  17185  HW3 SOL  4227     -23.214   0.666  -4.847  1.00  0.00           H
ATOM  17215  OW  SOL  4235     -16.447   0.710  -8.203  1.00  0.00           O
ATOM  17216  HW2 SOL  4235     -16.460  -0.219  -8.431  1.00  0.00           H
ATOM  17217  HW3 SOL  4235     -17.029   0.779  -7.445  1.00  0.00           H
ATOM  17219  OW  SOL  4236     -21.014   1.450  -0.975  1.00  0.00           O
ATOM  17220  HW2 SOL  4236     -21.862   1.282  -1.385  1.00  0.00           H
ATOM  17221  HW3 SOL  4236     -20.421   0.817  -1.382  1.00  0.00           H
ATOM  17247  OW  SOL  4243     -20.353   0.231  -6.291  1.00  0.00           O
ATOM  17248  HW2 SOL  4243     -21.042   0.333  -5.635  1.00  0.00           H
ATOM  17249  HW3 SOL  4243     -20.494  -0.644  -6.653  1.00  0.00           H
ATOM  17263  OW  SOL  4247     -13.537  -4.086  -8.428  1.00  0.00           O
ATOM  17264  HW2 SOL  4247     -13.948  -3.391  -7.914  1.00  0.00           H
ATOM  17265  HW3 SOL  4247     -12.609  -3.851  -8.449  1.00  0.00           H
ATOM  17273  HW3 SOL  4249     -18.587 -13.753   0.434  1.00  0.00           H
ATOM  17283  OW  SOL  4252      -2.069  -5.362  16.361  1.00  0.00           O
ATOM  17284  HW2 SOL  4252      -2.659  -5.546  17.093  1.00  0.00           H
ATOM  17285  HW3 SOL  4252      -1.491  -4.672  16.687  1.00  0.00           H
ATOM  17331  OW  SOL  4264     -16.088  -3.187   0.965  1.00  0.00           O
ATOM  17332  HW2 SOL  4264     -15.633  -2.365   0.782  1.00  0.00           H
ATOM  17333  HW3 SOL  4264     -16.577  -3.017   1.769  1.00  0.00           H
ATOM  17343  OW  SOL  4267     -15.272 -17.484   3.808  1.00  0.00           O
ATOM  17411  OW  SOL  4284     -17.607 -12.590  -2.435  1.00  0.00           O
ATOM  17412  HW2 SOL  4284     -17.472 -13.397  -2.932  1.00  0.00           H
ATOM  17413  HW3 SOL  4284     -16.751 -12.398  -2.053  1.00  0.00           H
ATOM  17427  OW  SOL  4288     -20.267  -4.743  11.457  1.00  0.00           O
ATOM  17475  OW  SOL  4300     -13.926 -12.721   0.924  1.00  0.00           O
ATOM  17476  HW2 SOL  4300     -14.749 -13.132   1.191  1.00  0.00           H
ATOM  17477  HW3 SOL  4300     -13.706 -12.134   1.648  1.00  0.00           H
ATOM  17483  OW  SOL  4302     -10.443 -14.589  -5.855  1.00  0.00           O
ATOM  17484  HW2 SOL  4302     -10.044 -13.949  -5.266  1.00  0.00           H
ATOM  17485  HW3 SOL  4302     -10.360 -14.199  -6.725  1.00  0.00           H
ATOM  17507  OW  SOL  4308      -9.369   0.660 -11.775  1.00  0.00           O
ATOM  17508  HW2 SOL  4308      -8.929   0.410 -10.963  1.00  0.00           H
ATOM  17509  HW3 SOL  4308     -10.295   0.713 -11.540  1.00  0.00           H
ATOM  17531  OW  SOL  4314     -16.042 -10.860  -7.324  1.00  0.00           O
ATOM  17532  HW2 SOL  4314     -15.301 -11.416  -7.084  1.00  0.00           H
ATOM  17533  HW3 SOL  4314     -16.373 -10.529  -6.489  1.00  0.00           H
ATOM  17563  OW  SOL  4322     -17.728  -3.486  -7.189  1.00  0.00           O
ATOM  17564  HW2 SOL  4322     -17.920  -3.484  -6.251  1.00  0.00           H
ATOM  17565  HW3 SOL  4322     -17.054  -2.815  -7.298  1.00  0.00           H
ATOM  17571  OW  SOL  4324     -21.479  -6.553   3.136  1.00  0.00           O
ATOM  17572  HW2 SOL  4324     -22.354  -6.932   3.225  1.00  0.00           H
ATOM  17573  HW3 SOL  4324     -21.490  -5.788   3.711  1.00  0.00           H
ATOM  17591  OW  SOL  4329     -13.876  -6.541   1.756  1.00  0.00           O
ATOM  17592  HW2 SOL  4329     -13.497  -7.261   1.252  1.00  0.00           H
ATOM  17593  HW3 SOL  4329     -14.235  -5.949   1.094  1.00  0.00           H
ATOM  17603  OW  SOL  4332     -20.870  -2.025   2.731  1.00  0.00           O
ATOM  17604  HW2 SOL  4332     -20.616  -1.103   2.712  1.00  0.00           H
ATOM  17605  HW3 SOL  4332     -20.713  -2.299   3.635  1.00  0.00           H
ATOM  17615  OW  SOL  4335     -15.322  -0.479   1.122  1.00  0.00           O
ATOM  17616  HW2 SOL  4335     -16.037  -0.295   1.731  1.00  0.00           H
ATOM  17617  HW3 SOL  4335     -15.741  -0.509   0.262  1.00  0.00           H
ATOM  17655  OW  SOL  4345     -15.988 -12.044  10.298  1.00  0.00           O
ATOM  17656  HW2 SOL  4345     -15.545 -11.219  10.498  1.00  0.00           H
ATOM  17657  HW3 SOL  4345     -16.603 -11.822   9.598  1.00  0.00           H
ATOM  17747  OW  SOL  4368     -10.352  -7.476  15.814  1.00  0.00           O
ATOM  17748  HW2 SOL  4368      -9.738  -7.903  16.411  1.00  0.00           H
ATOM  17749  HW3 SOL  4368     -10.928  -6.968  16.386  1.00  0.00           H
ATOM  17751  OW  SOL  4369     -11.436  -5.088   6.928  1.00  0.00           O
ATOM  17752  HW2 SOL  4369     -10.889  -5.444   6.228  1.00  0.00           H
ATOM  17753  HW3 SOL  4369     -12.166  -5.703   6.999  1.00  0.00           H
ATOM  17839  OW  SOL  4391     -19.529  -8.988   9.144  1.00  0.00           O
ATOM  17840  HW2 SOL  4391     -19.411  -9.148  10.081  1.00  0.00           H
ATOM  17841  HW3 SOL  4391     -18.781  -8.443   8.897  1.00  0.00           H
ATOM  17927  OW  SOL  4413     -18.686  -9.366  11.957  1.00  0.00           O
ATOM  17928  HW2 SOL  4413     -18.356 -10.264  11.940  1.00  0.00           H
ATOM  17929  HW3 SOL  4413     -17.899  -8.821  11.939  1.00  0.00           H
ATOM  18159  OW  SOL  4471     -11.036  -6.391  18.381  1.00  0.00           O
ATOM  18160  HW2 SOL  4471     -11.649  -5.725  18.691  1.00  0.00           H
ATOM  18161  HW3 SOL  4471     -10.196  -6.141  18.764  1.00  0.00           H
ATOM  18211  OW  SOL  4484     -15.649  -3.079  13.815  1.00  0.00           O
ATOM  18212  HW2 SOL  4484     -16.279  -3.546  14.364  1.00  0.00           H
ATOM  18213  HW3 SOL  4484     -16.156  -2.798  13.053  1.00  0.00           H
ATOM  18275  OW  SOL  4500     -10.188  -0.759   7.555  1.00  0.00           O
ATOM  18276  HW2 SOL  4500      -9.532  -1.248   8.052  1.00  0.00           H
ATOM  18277  HW3 SOL  4500     -10.763  -0.384   8.222  1.00  0.00           H
ATOM  18295  OW  SOL  4505       1.302 -10.251   7.567  1.00  0.00           O
ATOM  18296  HW2 SOL  4505       2.070 -10.747   7.853  1.00  0.00           H
ATOM  18297  HW3 SOL  4505       0.556 -10.781   7.847  1.00  0.00           H
ATOM  18359  OW  SOL  4521     -16.798  -6.023   2.827  1.00  0.00           O
ATOM  18360  HW2 SOL  4521     -15.986  -6.437   3.118  1.00  0.00           H
ATOM  18361  HW3 SOL  4521     -16.913  -6.326   1.926  1.00  0.00           H
ATOM  18403  OW  SOL  4532     -18.854  -8.157   3.705  1.00  0.00           O
ATOM  18404  HW2 SOL  4532     -19.704  -7.767   3.502  1.00  0.00           H
ATOM  18405  HW3 SOL  4532     -18.272  -7.409   3.836  1.00  0.00           H
ATOM  18551  OW  SOL  4569     -15.337  10.253  -4.664  1.00  0.00           O
ATOM  18552  HW2 SOL  4569     -15.696  10.569  -3.835  1.00  0.00           H
ATOM  18553  HW3 SOL  4569     -15.492  10.969  -5.280  1.00  0.00           H
ATOM  18559  OW  SOL  4571      -5.542  19.431   0.776  1.00  0.00           O
ATOM  18560  HW2 SOL  4571      -5.224  18.648   0.326  1.00  0.00           H
ATOM  18561  HW3 SOL  4571      -4.818  19.691   1.345  1.00  0.00           H
ATOM  18563  OW  SOL  4572      -8.711   6.788  -5.653  1.00  0.00           O
ATOM  18564  HW2 SOL  4572      -9.217   6.761  -4.841  1.00  0.00           H
ATOM  18565  HW3 SOL  4572      -7.982   6.187  -5.502  1.00  0.00           H
ATOM  18569  HW3 SOL  4573     -20.842  -6.424  -8.443  1.00  0.00           H
ATOM  18599  OW  SOL  4581     -18.123   8.874  -7.359  1.00  0.00           O
ATOM  18600  HW2 SOL  4581     -18.583   8.616  -8.158  1.00  0.00           H
ATOM  18601  HW3 SOL  4581     -17.425   8.226  -7.264  1.00  0.00           H
ATOM  18607  OW  SOL  4583     -12.195  -1.306  -6.699  1.00  0.00           O
ATOM  18608  HW2 SOL  4583     -12.964  -1.057  -7.211  1.00  0.00           H
ATOM  18609  HW3 SOL  4583     -11.583  -0.580  -6.817  1.00  0.00           H
ATOM  18691  OW  SOL  4604     -14.536   4.717 -13.914  1.00  0.00           O
ATOM  18692  HW2 SOL  4604     -13.870   4.936 -14.566  1.00  0.00           H
ATOM  18693  HW3 SOL  4604     -15.319   5.185 -14.205  1.00  0.00           H
ATOM  18707  OW  SOL  4608     -10.142  12.154   2.966  1.00  0.00           O
ATOM  18708  HW2 SOL  4608      -9.426  11.647   3.349  1.00  0.00           H
ATOM  18709  HW3 SOL  4608     -10.414  11.644   2.203  1.00  0.00           H
ATOM  18823  OW  SOL  4637     -15.396  -2.091  -7.226  1.00  0.00           O
ATOM  18824  HW2 SOL  4637     -14.690  -1.720  -7.756  1.00  0.00           H
ATOM  18825  HW3 SOL  4637     -15.365  -1.598  -6.406  1.00  0.00           H
ATOM  18864  HW2 SOL  4647     -20.997   8.171   0.058  1.00  0.00           H
ATOM  18907  OW  SOL  4658     -13.239  10.565  12.910  1.00  0.00           O
ATOM  18908  HW2 SOL  4658     -13.228  11.487  13.170  1.00  0.00           H
ATOM  18909  HW3 SOL  4658     -13.558  10.574  12.008  1.00  0.00           H
ATOM  18943  OW  SOL  4667     -12.380  16.360  -2.797  1.00  0.00           O
ATOM  18944  HW2 SOL  4667     -11.671  15.781  -2.517  1.00  0.00           H
ATOM  18945  HW3 SOL  4667     -12.655  16.807  -1.996  1.00  0.00           H
ATOM  18963  OW  SOL  4672      -6.752   7.883 -12.610  1.00  0.00           O
ATOM  18964  HW2 SOL  4672      -6.921   7.016 -12.241  1.00  0.00           H
ATOM  18965  HW3 SOL  4672      -7.552   8.379 -12.434  1.00  0.00           H
ATOM  18975  OW  SOL  4675     -18.019   6.729 -10.876  1.00  0.00           O
ATOM  18976  HW2 SOL  4675     -18.267   6.045 -11.498  1.00  0.00           H
ATOM  18991  OW  SOL  4679     -17.445   3.116   1.051  1.00  0.00           O
ATOM  18992  HW2 SOL  4679     -18.397   3.078   1.141  1.00  0.00           H
ATOM  18993  HW3 SOL  4679     -17.292   3.084   0.107  1.00  0.00           H
ATOM  19003  OW  SOL  4682     -15.998  11.881  -7.069  1.00  0.00           O
ATOM  19004  HW2 SOL  4682     -16.234  12.785  -7.278  1.00  0.00           H
ATOM  19005  HW3 SOL  4682     -16.096  11.410  -7.896  1.00  0.00           H
ATOM  19115  OW  SOL  4710     -10.435  14.257  -2.189  1.00  0.00           O
ATOM  19116  HW2 SOL  4710     -11.081  13.890  -1.585  1.00  0.00           H
ATOM  19117  HW3 SOL  4710     -10.095  13.500  -2.666  1.00  0.00           H
ATOM  19147  OW  SOL  4718     -12.158  -0.336 -12.700  1.00  0.00           O
ATOM  19148  HW2 SOL  4718     -12.790  -0.665 -12.061  1.00  0.00           H
ATOM  19149  HW3 SOL  4718     -12.627   0.358 -13.165  1.00  0.00           H
ATOM  19183  OW  SOL  4727     -11.057   8.079 -14.680  1.00  0.00           O
ATOM  19184  HW2 SOL  4727     -11.112   7.876 -15.614  1.00  0.00           H
ATOM  19185  HW3 SOL  4727     -10.141   7.918 -14.453  1.00  0.00           H
ATOM  19247  OW  SOL  4743     -20.078   8.557  -1.503  1.00  0.00           O
ATOM  19248  HW2 SOL  4743     -20.484   9.174  -2.113  1.00  0.00           H
ATOM  19249  HW3 SOL  4743     -19.345   8.184  -1.993  1.00  0.00           H
ATOM  19267  OW  SOL  4748     -15.049  -1.382  -1.456  1.00  0.00           O
ATOM  19268  HW2 SOL  4748     -14.541  -2.139  -1.748  1.00  0.00           H
ATOM  19269  HW3 SOL  4748     -14.503  -0.627  -1.677  1.00  0.00           H
ATOM  19271  OW  SOL  4749      -8.508  14.667 -12.854  1.00  0.00           O
ATOM  19272  HW2 SOL  4749      -9.123  15.369 -12.647  1.00  0.00           H
ATOM  19273  HW3 SOL  4749      -9.062  13.931 -13.114  1.00  0.00           H
ATOM  19279  OW  SOL  4751     -14.889   7.870  -5.660  1.00  0.00           O
ATOM  19280  HW2 SOL  4751     -15.179   8.745  -5.401  1.00  0.00           H
ATOM  19281  HW3 SOL  4751     -15.171   7.303  -4.942  1.00  0.00           H
ATOM  19327  OW  SOL  4763     -15.055  12.282   8.434  1.00  0.00           O
ATOM  19328  HW2 SOL  4763     -14.381  11.843   7.915  1.00  0.00           H
ATOM  19329  HW3 SOL  4763     -14.720  13.170   8.560  1.00  0.00           H
ATOM  19339  OW  SOL  4766     -12.005   6.775 -12.151  1.00  0.00           O
ATOM  19340  HW2 SOL  4766     -11.121   6.931 -11.818  1.00  0.00           H
ATOM  19341  HW3 SOL  4766     -12.036   7.252 -12.981  1.00  0.00           H
ATOM  19347  OW  SOL  4768     -16.477   8.011   5.637  1.00  0.00           O
ATOM  19348  HW2 SOL  4768     -16.825   8.862   5.902  1.00  0.00           H
ATOM  19349  HW3 SOL  4768     -16.669   7.432   6.374  1.00  0.00           H
ATOM  19375  OW  SOL  4775     -15.009   2.033 -10.641  1.00  0.00           O
ATOM  19376  HW2 SOL  4775     -14.357   2.613 -10.247  1.00  0.00           H
ATOM  19377  HW3 SOL  4775     -15.270   1.447  -9.931  1.00  0.00           H
ATOM  19383  OW  SOL  4777     -15.056  13.526  -2.279  1.00  0.00           O
ATOM  19384  HW2 SOL  4777     -14.796  13.772  -3.166  1.00  0.00           H
ATOM  19385  HW3 SOL  4777     -15.687  12.817  -2.401  1.00  0.00           H
ATOM  19391  OW  SOL  4779     -14.205  -6.302  -6.747  1.00  0.00           O
ATOM  19392  HW2 SOL  4779     -14.099  -5.493  -7.247  1.00  0.00           H
ATOM  19393  HW3 SOL  4779     -15.135  -6.514  -6.827  1.00  0.00           H
ATOM  19407  OW  SOL  4783     -13.997   4.892   3.098  1.00  0.00           O
ATOM  19408  HW2 SOL  4783     -13.596   4.943   3.965  1.00  0.00           H
ATOM  19409  HW3 SOL  4783     -14.925   4.734   3.271  1.00  0.00           H
ATOM  19439  OW  SOL  4791     -11.403   0.507  10.070  1.00  0.00           O
ATOM  19440  HW2 SOL  4791     -10.561   0.917  10.272  1.00  0.00           H
ATOM  19441  HW3 SOL  4791     -11.818   1.106   9.450  1.00  0.00           H
ATOM  19447  OW  SOL  4793     -16.798   4.538   3.331  1.00  0.00           O
ATOM  19448  HW2 SOL  4793     -16.988   4.203   2.455  1.00  0.00           H
ATOM  19449  HW3 SOL  4793     -16.966   5.478   3.270  1.00  0.00           H
ATOM  19459  OW  SOL  4796     -18.019   7.152  -2.377  1.00  0.00           O
ATOM  19460  HW2 SOL  4796     -17.461   7.558  -1.714  1.00  0.00           H
ATOM  19461  HW3 SOL  4796     -18.340   6.352  -1.962  1.00  0.00           H
ATOM  19499  OW  SOL  4806     -17.931   1.596  -6.038  1.00  0.00           O
ATOM  19500  HW2 SOL  4806     -18.102   2.518  -5.849  1.00  0.00           H
ATOM  19501  HW3 SOL  4806     -18.770   1.161  -5.889  1.00  0.00           H
ATOM  19503  OW  SOL  4807      -6.023   4.371  13.388  1.00  0.00           O
ATOM  19504  HW2 SOL  4807      -5.232   4.782  13.037  1.00  0.00           H
ATOM  19505  HW3 SOL  4807      -6.739   4.924  13.074  1.00  0.00           H
ATOM  19523  OW  SOL  4812     -21.238   5.107   3.989  1.00  0.00           O
ATOM  19524  HW2 SOL  4812     -22.031   4.572   3.977  1.00  0.00           H
ATOM  19525  HW3 SOL  4812     -21.522   5.965   3.674  1.00  0.00           H
ATOM  19527  OW  SOL  4813     -15.577  -0.287  -5.019  1.00  0.00           O
ATOM  19528  HW2 SOL  4813     -14.766   0.194  -4.857  1.00  0.00           H
ATOM  19529  HW3 SOL  4813     -16.265   0.376  -4.961  1.00  0.00           H
ATOM  19539  OW  SOL  4816     -13.449  -8.963   0.709  1.00  0.00           O
ATOM  19540  HW2 SOL  4816     -12.566  -9.316   0.821  1.00  0.00           H
ATOM  19541  HW3 SOL  4816     -13.534  -8.825  -0.234  1.00  0.00           H
ATOM  19547  OW  SOL  4818     -20.156   1.834  -3.643  1.00  0.00           O
ATOM  19548  HW2 SOL  4818     -20.452   2.249  -2.834  1.00  0.00           H
ATOM  19549  HW3 SOL  4818     -20.850   2.017  -4.276  1.00  0.00           H
ATOM  19559  OW  SOL  4821     -10.776   6.644  -3.918  1.00  0.00           O
ATOM  19560  HW2 SOL  4821     -11.344   5.878  -3.997  1.00  0.00           H
ATOM  19561  HW3 SOL  4821     -11.307   7.372  -4.242  1.00  0.00           H
ATOM  19583  OW  SOL  4827     -18.014   7.041   3.504  1.00  0.00           O
ATOM  19584  HW2 SOL  4827     -17.657   7.361   4.333  1.00  0.00           H
ATOM  19585  HW3 SOL  4827     -18.948   7.242   3.552  1.00  0.00           H
ATOM  19607  OW  SOL  4833     -16.003  15.939  -1.685  1.00  0.00           O
ATOM  19608  HW2 SOL  4833     -15.866  15.058  -2.033  1.00  0.00           H
ATOM  19609  HW3 SOL  4833     -15.122  16.260  -1.492  1.00  0.00           H
ATOM  19611  OW  SOL  4834     -10.829   4.821   0.005  1.00  0.00           O
ATOM  19612  HW2 SOL  4834     -11.129   4.132  -0.588  1.00  0.00           H
ATOM  19613  HW3 SOL  4834     -10.811   4.405   0.867  1.00  0.00           H
ATOM  19643  OW  SOL  4842     -18.890   8.870  -4.641  1.00  0.00           O
ATOM  19644  HW2 SOL  4842     -18.952   7.918  -4.719  1.00  0.00           H
ATOM  19645  HW3 SOL  4842     -18.648   9.168  -5.518  1.00  0.00           H
ATOM  19687  OW  SOL  4853     -19.306  11.592  -3.906  1.00  0.00           O
ATOM  19688  HW2 SOL  4853     -19.483  12.071  -4.716  1.00  0.00           H
ATOM  19689  HW3 SOL  4853     -19.177  10.686  -4.186  1.00  0.00           H
ATOM  19699  OW  SOL  4856      -5.426   8.230  -6.507  1.00  0.00           O
ATOM  19700  HW2 SOL  4856      -4.913   7.543  -6.932  1.00  0.00           H
ATOM  19701  HW3 SOL  4856      -6.310   7.869  -6.449  1.00  0.00           H
ATOM  19739  OW  SOL  4866     -19.623  -2.019   8.133  1.00  0.00           O
ATOM  19740  HW2 SOL  4866     -19.503  -2.247   7.211  1.00  0.00           H
ATOM  19741  HW3 SOL  4866     -19.522  -1.068   8.160  1.00  0.00           H
ATOM  19743  OW  SOL  4867     -12.389   4.237  -4.377  1.00  0.00           O
ATOM  19744  HW2 SOL  4867     -11.863   3.788  -5.039  1.00  0.00           H
ATOM  19745  HW3 SOL  4867     -13.069   4.689  -4.878  1.00  0.00           H
ATOM  19751  OW  SOL  4869     -23.701  -2.219   3.164  1.00  0.00           O
ATOM  19752  HW2 SOL  4869     -24.049  -3.044   2.826  1.00  0.00           H
ATOM  19753  HW3 SOL  4869     -22.759  -2.272   3.006  1.00  0.00           H
ATOM  19767  OW  SOL  4873     -14.850   3.017  -1.292  1.00  0.00           O
ATOM  19768  HW2 SOL  4873     -14.541   2.204  -1.691  1.00  0.00           H
ATOM  19769  HW3 SOL  4873     -15.775   3.067  -1.534  1.00  0.00           H
ATOM  19779  OW  SOL  4876     -18.269  10.476   0.208  1.00  0.00           O
ATOM  19780  HW2 SOL  4876     -18.971   9.974  -0.205  1.00  0.00           H
ATOM  19781  HW3 SOL  4876     -17.527   9.871   0.241  1.00  0.00           H
ATOM  19799  OW  SOL  4881     -15.401   7.640 -13.401  1.00  0.00           O
ATOM  19800  HW2 SOL  4881     -15.121   7.459 -12.504  1.00  0.00           H
ATOM  19816  HW2 SOL  4885     -15.002  11.295 -11.996  1.00  0.00           H
ATOM  19844  HW2 SOL  4892     -18.209  15.638   0.579  1.00  0.00           H
ATOM  19845  HW3 SOL  4892     -17.482  16.112  -0.662  1.00  0.00           H
ATOM  19851  OW  SOL  4894     -14.065   9.475  -2.100  1.00  0.00           O
ATOM  19852  HW2 SOL  4894     -14.637   8.852  -2.549  1.00  0.00           H
ATOM  19853  HW3 SOL  4894     -14.100   9.213  -1.180  1.00  0.00           H
ATOM  19883  OW  SOL  4902     -16.563  -0.199   5.629  1.00  0.00           O
ATOM  19884  HW2 SOL  4902     -16.994  -1.027   5.839  1.00  0.00           H
ATOM  19885  HW3 SOL  4902     -16.881   0.022   4.754  1.00  0.00           H
ATOM  19887  OW  SOL  4903     -20.316   2.971   1.144  1.00  0.00           O
ATOM  19888  HW2 SOL  4903     -20.594   2.426   0.408  1.00  0.00           H
ATOM  19889  HW3 SOL  4903     -20.655   3.842   0.940  1.00  0.00           H
ATOM  19911  OW  SOL  4909     -19.373   2.736  -8.162  1.00  0.00           O
ATOM  19912  HW2 SOL  4909     -18.650   2.575  -7.556  1.00  0.00           H
ATOM  19913  HW3 SOL  4909     -19.352   1.991  -8.763  1.00  0.00           H
ATOM  19939  OW  SOL  4916     -21.480  -6.586  -5.154  1.00  0.00           O
ATOM  19940  HW2 SOL  4916     -22.326  -6.815  -5.537  1.00  0.00           H
ATOM  19941  HW3 SOL  4916     -21.698  -6.175  -4.317  1.00  0.00           H
ATOM  19943  OW  SOL  4917     -14.784   5.827  -1.086  1.00  0.00           O
ATOM  19944  HW2 SOL  4917     -14.230   6.028  -0.331  1.00  0.00           H
ATOM  19945  HW3 SOL  4917     -14.797   4.871  -1.126  1.00  0.00           H
ATOM  19955  OW  SOL  4920     -16.131   8.181  -0.593  1.00  0.00           O
ATOM  19956  HW2 SOL  4920     -16.102   8.310   0.355  1.00  0.00           H
ATOM  19957  HW3 SOL  4920     -15.572   7.419  -0.749  1.00  0.00           H
ATOM  19967  OW  SOL  4923      -7.447  -0.990  10.982  1.00  0.00           O
ATOM  19968  HW2 SOL  4923      -6.617  -0.789  10.552  1.00  0.00           H
ATOM  19969  HW3 SOL  4923      -8.057  -0.333  10.646  1.00  0.00           H
ATOM  19971  OW  SOL  4924     -13.156   2.607   1.213  1.00  0.00           O
ATOM  19972  HW2 SOL  4924     -13.559   3.281   1.760  1.00  0.00           H
ATOM  19973  HW3 SOL  4924     -13.607   2.679   0.371  1.00  0.00           H
ATOM  19977  HW3 SOL  4925     -17.027  17.066  -2.577  1.00  0.00           H
ATOM  20011  OW  SOL  4934     -11.263  10.009  -2.404  1.00  0.00           O
ATOM  20012  HW2 SOL  4934     -10.837   9.233  -2.039  1.00  0.00           H
ATOM  20013  HW3 SOL  4934     -12.175   9.937  -2.124  1.00  0.00           H
ATOM  20031  OW  SOL  4939      -8.372  -6.245  12.497  1.00  0.00           O
ATOM  20032  HW2 SOL  4939      -8.745  -5.842  13.281  1.00  0.00           H
ATOM  20033  HW3 SOL  4939      -8.205  -7.153  12.750  1.00  0.00           H
ATOM  20049  HW3 SOL  4943     -18.931  -1.808  12.566  1.00  0.00           H
ATOM  20051  OW  SOL  4944     -18.587   4.042  10.707  1.00  0.00           O
ATOM  20052  HW2 SOL  4944     -17.721   4.112  11.110  1.00  0.00           H
ATOM  20053  HW3 SOL  4944     -18.419   3.664   9.844  1.00  0.00           H
ATOM  20127  OW  SOL  4963      -7.856  -2.766  13.104  1.00  0.00           O
ATOM  20128  HW2 SOL  4963      -7.593  -2.195  12.382  1.00  0.00           H
ATOM  20129  HW3 SOL  4963      -7.430  -3.602  12.917  1.00  0.00           H
ATOM  20175  OW  SOL  4975     -12.660  -1.608  11.470  1.00  0.00           O
ATOM  20176  HW2 SOL  4975     -12.018  -1.828  12.144  1.00  0.00           H
ATOM  20177  HW3 SOL  4975     -12.186  -1.041  10.862  1.00  0.00           H
ATOM  20219  OW  SOL  4986     -10.241   3.001   7.120  1.00  0.00           O
ATOM  20220  HW2 SOL  4986     -10.836   2.457   7.637  1.00  0.00           H
ATOM  20221  HW3 SOL  4986     -10.691   3.842   7.042  1.00  0.00           H
ATOM  20291  OW  SOL  5004     -14.368   3.073  10.409  1.00  0.00           O
ATOM  20292  HW2 SOL  5004     -14.578   4.000  10.528  1.00  0.00           H
ATOM  20293  HW3 SOL  5004     -14.261   2.735  11.298  1.00  0.00           H
ATOM  20355  OW  SOL  5020       3.169  -6.682 -16.744  1.00  0.00           O
ATOM  20356  HW2 SOL  5020       3.367  -6.822 -15.818  1.00  0.00           H
ATOM  20357  HW3 SOL  5020       3.907  -6.167 -17.071  1.00  0.00           H
ATOM  20519  OW  SOL  5061      -2.646  11.159  16.155  1.00  0.00           O
ATOM  20520  HW2 SOL  5061      -1.864  10.706  16.470  1.00  0.00           H
ATOM  20521  HW3 SOL  5061      -2.314  11.968  15.765  1.00  0.00           H
ATOM  20531  OW  SOL  5064     -17.056  -4.333  15.804  1.00  0.00           O
ATOM  20651  OW  SOL  5094      -7.476   0.996   7.779  1.00  0.00           O
ATOM  20652  HW2 SOL  5094      -7.645   1.801   7.289  1.00  0.00           H
ATOM  20653  HW3 SOL  5094      -6.594   1.112   8.133  1.00  0.00           H
ATOM  20783  OW  SOL  5127     -10.737  -4.742  11.620  1.00  0.00           O
ATOM  20784  HW2 SOL  5127      -9.961  -5.060  12.082  1.00  0.00           H
ATOM  20785  HW3 SOL  5127     -11.155  -4.142  12.237  1.00  0.00           H
ATOM  20943  OW  SOL  5167      -5.959  10.610  -7.592  1.00  0.00           O
ATOM  20944  HW2 SOL  5167      -6.895  10.772  -7.474  1.00  0.00           H
ATOM  20945  HW3 SOL  5167      -5.802   9.777  -7.148  1.00  0.00           H
ATOM  20947  OW  SOL  5168     -16.367   8.655   2.196  1.00  0.00           O
ATOM  20948  HW2 SOL  5168     -16.988   8.130   2.701  1.00  0.00           H
ATOM  20949  HW3 SOL  5168     -15.547   8.596   2.686  1.00  0.00           H
ATOM  21143  OW  SOL  5217      -8.246  17.155  -7.507  1.00  0.00           O
ATOM  21144  HW2 SOL  5217      -7.685  16.580  -8.028  1.00  0.00           H
ATOM  21145  HW3 SOL  5217      -7.648  17.803  -7.137  1.00  0.00           H
ATOM  21179  OW  SOL  5226     -16.704  10.888  -9.568  1.00  0.00           O
ATOM  21180  HW2 SOL  5226     -16.429  11.328 -10.373  1.00  0.00           H
ATOM  21181  HW3 SOL  5226     -16.575   9.957  -9.748  1.00  0.00           H
ATOM  21255  OW  SOL  5245      -4.458  16.851 -11.038  1.00  0.00           O
ATOM  21256  HW2 SOL  5245      -3.862  16.891 -11.786  1.00  0.00           H
ATOM  21257  HW3 SOL  5245      -3.936  16.463 -10.336  1.00  0.00           H
ATOM  21339  OW  SOL  5266      -9.418  19.354  -9.124  1.00  0.00           O
ATOM  21340  HW2 SOL  5266      -9.299  18.458  -8.810  1.00  0.00           H
ATOM  21387  OW  SOL  5278      -9.766  20.017  -1.156  1.00  0.00           O
ATOM  21388  HW2 SOL  5278      -9.778  20.143  -2.105  1.00  0.00           H
ATOM  21389  HW3 SOL  5278      -8.942  20.412  -0.871  1.00  0.00           H
ATOM  21427  OW  SOL  5288      -9.839  20.192  -3.916  1.00  0.00           O
ATOM  21428  HW2 SOL  5288      -9.940  19.254  -4.074  1.00  0.00           H
ATOM  21429  HW3 SOL  5288     -10.497  20.603  -4.478  1.00  0.00           H
ATOM  21435  OW  SOL  5290      -6.637  11.265 -11.954  1.00  0.00           O
ATOM  21436  HW2 SOL  5290      -6.062  10.884 -11.290  1.00  0.00           H
ATOM  21437  HW3 SOL  5290      -7.089  11.977 -11.501  1.00  0.00           H
ATOM  21467  OW  SOL  5298       9.866  15.532  -5.541  1.00  0.00           O
ATOM  21468  HW2 SOL  5298       9.709  15.117  -6.390  1.00  0.00           H
ATOM  21469  HW3 SOL  5298       9.418  16.375  -5.600  1.00  0.00           H
ATOM  21543  OW  SOL  5317     -13.681  15.238   1.002  1.00  0.00           O
ATOM  21544  HW2 SOL  5317     -13.364  15.329   1.901  1.00  0.00           H
ATOM  21545  HW3 SOL  5317     -13.185  14.501   0.646  1.00  0.00           H
ATOM  21549  HW3 SOL  5318     -20.448  11.755  -2.423  1.00  0.00           H
ATOM  21599  OW  SOL  5331      -6.666  18.972  -6.136  1.00  0.00           O
ATOM  21600  HW2 SOL  5331      -7.225  19.697  -6.417  1.00  0.00           H
ATOM  21601  HW3 SOL  5331      -6.479  19.156  -5.216  1.00  0.00           H
ATOM  21655  OW  SOL  5345      -8.447  13.722  10.288  1.00  0.00           O
ATOM  21656  HW2 SOL  5345      -8.585  14.578  10.694  1.00  0.00           H
ATOM  21657  HW3 SOL  5345      -8.243  13.920   9.374  1.00  0.00           H
ATOM  21663  OW  SOL  5347     -11.561  15.847   9.637  1.00  0.00           O
ATOM  21664  HW2 SOL  5347     -11.372  15.277   8.892  1.00  0.00           H
ATOM  21665  HW3 SOL  5347     -12.038  16.586   9.259  1.00  0.00           H
ATOM  21695  OW  SOL  5355     -19.448  -3.501   0.836  1.00  0.00           O
ATOM  21696  HW2 SOL  5355     -20.237  -3.897   0.468  1.00  0.00           H
ATOM  21697  HW3 SOL  5355     -19.772  -2.878   1.486  1.00  0.00           H
ATOM  21711  OW  SOL  5359     -13.147  18.615   6.219  1.00  0.00           O
ATOM  21713  HW3 SOL  5359     -12.946  18.808   5.304  1.00  0.00           H
ATOM  21715  OW  SOL  5360      -9.705  12.093  -3.983  1.00  0.00           O
ATOM  21716  HW2 SOL  5360     -10.131  11.412  -3.463  1.00  0.00           H
ATOM  21717  HW3 SOL  5360     -10.354  12.332  -4.645  1.00  0.00           H
ATOM  21719  OW  SOL  5361       0.678  14.051   8.589  1.00  0.00           O
ATOM  21720  HW2 SOL  5361       0.947  13.921   9.498  1.00  0.00           H
ATOM  21721  HW3 SOL  5361       1.440  13.788   8.073  1.00  0.00           H
ATOM  21744  HW2 SOL  5367      -9.458  20.139   7.932  1.00  0.00           H
ATOM  21745  HW3 SOL  5367      -9.593  19.206   9.117  1.00  0.00           H
ATOM  21787  OW  SOL  5378      -3.746  15.904  -8.684  1.00  0.00           O
ATOM  21788  HW2 SOL  5378      -4.562  15.406  -8.627  1.00  0.00           H
ATOM  21789  HW3 SOL  5378      -3.933  16.724  -8.228  1.00  0.00           H
ATOM  21799  OW  SOL  5381      -3.924  18.486  -7.309  1.00  0.00           O
ATOM  21800  HW2 SOL  5381      -4.770  18.460  -6.862  1.00  0.00           H
ATOM  21801  HW3 SOL  5381      -3.355  18.977  -6.716  1.00  0.00           H
ATOM  21807  OW  SOL  5383     -12.739  19.560   3.708  1.00  0.00           O
ATOM  21808  HW2 SOL  5383     -13.667  19.672   3.502  1.00  0.00           H
ATOM  21809  HW3 SOL  5383     -12.282  19.827   2.911  1.00  0.00           H
ATOM  21815  OW  SOL  5385     -17.104   1.098   2.865  1.00  0.00           O
ATOM  21816  HW2 SOL  5385     -17.038   1.719   2.141  1.00  0.00           H
ATOM  21817  HW3 SOL  5385     -18.038   1.069   3.073  1.00  0.00           H
ATOM  21847  OW  SOL  5393      -4.894  10.114 -10.078  1.00  0.00           O
ATOM  21848  HW2 SOL  5393      -5.495   9.375  -9.981  1.00  0.00           H
ATOM  21849  HW3 SOL  5393      -4.944  10.576  -9.241  1.00  0.00           H
ATOM  21851  OW  SOL  5394     -11.389  15.542  12.678  1.00  0.00           O
ATOM  21853  HW3 SOL  5394     -11.588  15.582  11.742  1.00  0.00           H
ATOM  21867  OW  SOL  5398      -5.442  14.382   0.914  1.00  0.00           O
ATOM  21868  HW2 SOL  5398      -4.912  14.570   0.140  1.00  0.00           H
ATOM  21869  HW3 SOL  5398      -4.808  14.311   1.627  1.00  0.00           H
ATOM  21871  OW  SOL  5399      -0.574  19.822   1.547  1.00  0.00           O
ATOM  21872  HW2 SOL  5399      -0.162  19.772   2.410  1.00  0.00           H
ATOM  21873  HW3 SOL  5399       0.151  19.720   0.930  1.00  0.00           H
ATOM  21919  OW  SOL  5411     -12.359  14.930   3.766  1.00  0.00           O
ATOM  21920  HW2 SOL  5411     -11.474  15.003   3.409  1.00  0.00           H
ATOM  21921  HW3 SOL  5411     -12.346  14.120   4.276  1.00  0.00           H
ATOM  21951  OW  SOL  5419       4.499   9.255  -3.934  1.00  0.00           O
ATOM  21952  HW2 SOL  5419       5.064   8.910  -4.625  1.00  0.00           H
ATOM  21953  HW3 SOL  5419       4.807   8.825  -3.136  1.00  0.00           H
ATOM  21963  OW  SOL  5422      -6.024  15.851 -13.750  1.00  0.00           O
ATOM  21965  HW3 SOL  5422      -6.803  15.394 -13.433  1.00  0.00           H
ATOM  22007  OW  SOL  5433      -0.163  18.054  -3.929  1.00  0.00           O
ATOM  22008  HW2 SOL  5433      -0.066  17.837  -3.002  1.00  0.00           H
ATOM  22009  HW3 SOL  5433       0.028  18.990  -3.978  1.00  0.00           H
ATOM  22011  OW  SOL  5434     -13.572  17.526  -0.611  1.00  0.00           O
ATOM  22012  HW2 SOL  5434     -13.626  16.821   0.034  1.00  0.00           H
ATOM  22013  HW3 SOL  5434     -13.224  18.272  -0.124  1.00  0.00           H
ATOM  22015  OW  SOL  5435      -9.607  11.938  12.857  1.00  0.00           O
ATOM  22016  HW2 SOL  5435     -10.014  12.025  11.995  1.00  0.00           H
ATOM  22017  HW3 SOL  5435      -9.615  12.825  13.217  1.00  0.00           H
ATOM  22067  OW  SOL  5448      -8.067  10.911   4.202  1.00  0.00           O
ATOM  22068  HW2 SOL  5448      -8.210  11.329   5.051  1.00  0.00           H
ATOM  22069  HW3 SOL  5448      -8.308   9.996   4.342  1.00  0.00           H
ATOM  22075  OW  SOL  5450      -8.533  11.716   6.880  1.00  0.00           O
ATOM  22076  HW2 SOL  5450      -9.461  11.889   6.728  1.00  0.00           H
ATOM  22077  HW3 SOL  5450      -8.128  12.583   6.910  1.00  0.00           H
ATOM  22095  OW  SOL  5455      -2.780  18.927  -4.747  1.00  0.00           O
ATOM  22096  HW2 SOL  5455      -2.118  18.264  -4.553  1.00  0.00           H
ATOM  22097  HW3 SOL  5455      -2.527  19.681  -4.214  1.00  0.00           H
ATOM  22099  OW  SOL  5456      -3.582  20.555   5.879  1.00  0.00           O
ATOM  22100  HW2 SOL  5456      -2.636  20.701   5.860  1.00  0.00           H
ATOM  22101  HW3 SOL  5456      -3.886  21.048   6.640  1.00  0.00           H
ATOM  22111  OW  SOL  5459      -2.337  21.133  -0.120  1.00  0.00           O
ATOM  22112  HW2 SOL  5459      -1.759  20.875   0.598  1.00  0.00           H
ATOM  22113  HW3 SOL  5459      -2.964  21.734   0.282  1.00  0.00           H
ATOM  22119  OW  SOL  5461      -7.549  14.166   7.769  1.00  0.00           O
ATOM  22120  HW2 SOL  5461      -6.743  13.836   7.372  1.00  0.00           H
ATOM  22121  HW3 SOL  5461      -7.848  14.851   7.172  1.00  0.00           H
ATOM  22123  OW  SOL  5462      -8.300  22.129   2.265  1.00  0.00           O
ATOM  22124  HW2 SOL  5462      -8.841  21.356   2.102  1.00  0.00           H
ATOM  22125  HW3 SOL  5462      -7.600  22.074   1.615  1.00  0.00           H
ATOM  22179  OW  SOL  5476      -5.468  13.300   6.375  1.00  0.00           O
ATOM  22180  HW2 SOL  5476      -4.817  13.463   7.058  1.00  0.00           H
ATOM  22181  HW3 SOL  5476      -5.513  14.121   5.885  1.00  0.00           H
ATOM  22183  OW  SOL  5477     -13.245   3.764   5.711  1.00  0.00           O
ATOM  22184  HW2 SOL  5477     -13.307   3.399   6.594  1.00  0.00           H
ATOM  22185  HW3 SOL  5477     -13.517   3.049   5.136  1.00  0.00           H
ATOM  22191  OW  SOL  5479      -5.338  12.685  10.146  1.00  0.00           O
ATOM  22192  HW2 SOL  5479      -6.154  13.100  10.426  1.00  0.00           H
ATOM  22193  HW3 SOL  5479      -4.920  12.405  10.960  1.00  0.00           H
ATOM  22199  OW  SOL  5481     -14.362  11.572   2.446  1.00  0.00           O
ATOM  22200  HW2 SOL  5481     -14.974  11.724   3.166  1.00  0.00           H
ATOM  22201  HW3 SOL  5481     -14.718  12.080   1.717  1.00  0.00           H
ATOM  22227  OW  SOL  5488      -2.777  18.218   1.775  1.00  0.00           O
ATOM  22228  HW2 SOL  5488      -2.033  18.808   1.655  1.00  0.00           H
ATOM  22229  HW3 SOL  5488      -2.706  17.594   1.052  1.00  0.00           H
ATOM  22231  OW  SOL  5489      -8.966  19.446   6.267  1.00  0.00           O
ATOM  22232  HW2 SOL  5489      -8.114  19.182   5.919  1.00  0.00           H
ATOM  22233  HW3 SOL  5489      -9.464  18.631   6.327  1.00  0.00           H
ATOM  22259  OW  SOL  5496      -0.353  15.690   6.234  1.00  0.00           O
ATOM  22260  HW2 SOL  5496      -0.134  14.848   5.834  1.00  0.00           H
ATOM  22261  HW3 SOL  5496      -0.993  16.080   5.639  1.00  0.00           H
ATOM  22271  OW  SOL  5499     -14.051  15.946   5.680  1.00  0.00           O
ATOM  22272  HW2 SOL  5499     -13.438  15.796   4.961  1.00  0.00           H
ATOM  22273  HW3 SOL  5499     -14.068  16.897   5.787  1.00  0.00           H
ATOM  22287  OW  SOL  5503       1.373  19.617   7.182  1.00  0.00           O
ATOM  22288  HW2 SOL  5503       1.049  19.077   7.903  1.00  0.00           H
ATOM  22289  HW3 SOL  5503       1.631  18.988   6.508  1.00  0.00           H
ATOM  22299  OW  SOL  5506      -8.018  10.054  11.884  1.00  0.00           O
ATOM  22300  HW2 SOL  5506      -7.863  10.307  10.974  1.00  0.00           H
ATOM  22301  HW3 SOL  5506      -8.477  10.802  12.266  1.00  0.00           H
ATOM  22315  OW  SOL  5510      -3.962  13.832  -3.872  1.00  0.00           O
ATOM  22316  HW2 SOL  5510      -3.355  14.521  -4.140  1.00  0.00           H
ATOM  22317  HW3 SOL  5510      -4.710  13.929  -4.461  1.00  0.00           H
ATOM  22319  OW  SOL  5511       0.202  18.554 -10.069  1.00  0.00           O
ATOM  22320  HW2 SOL  5511       0.464  18.714  -9.163  1.00  0.00           H
ATOM  22321  HW3 SOL  5511      -0.477  19.206 -10.241  1.00  0.00           H
ATOM  22347  OW  SOL  5518      -7.129  18.278   2.624  1.00  0.00           O
ATOM  22348  HW2 SOL  5518      -6.480  18.574   1.986  1.00  0.00           H
ATOM  22349  HW3 SOL  5518      -7.845  17.930   2.093  1.00  0.00           H
ATOM  22367  OW  SOL  5523       3.263  14.187   2.295  1.00  0.00           O
ATOM  22368  HW2 SOL  5523       3.623  13.755   3.070  1.00  0.00           H
ATOM  22369  HW3 SOL  5523       2.449  14.586   2.600  1.00  0.00           H
ATOM  22387  OW  SOL  5528      -9.215  15.139  -5.697  1.00  0.00           O
ATOM  22388  HW2 SOL  5528      -8.729  15.670  -6.328  1.00  0.00           H
ATOM  22389  HW3 SOL  5528      -9.933  14.760  -6.205  1.00  0.00           H
ATOM  22403  OW  SOL  5532      -0.982  20.560   5.985  1.00  0.00           O
ATOM  22404  HW2 SOL  5532      -0.297  20.099   6.469  1.00  0.00           H
ATOM  22405  HW3 SOL  5532      -0.574  20.788   5.149  1.00  0.00           H
ATOM  22447  OW  SOL  5543      21.824  -6.865  -7.158  1.00  0.00           O
ATOM  22448  HW2 SOL  5543      21.117  -6.753  -6.522  1.00  0.00           H
ATOM  22449  HW3 SOL  5543      21.379  -7.084  -7.976  1.00  0.00           H
ATOM  22495  OW  SOL  5555      -4.256  22.719   1.104  1.00  0.00           O
ATOM  22497  HW3 SOL  5555      -4.309  22.222   1.920  1.00  0.00           H
ATOM  22499  OW  SOL  5556       6.996  13.557   0.955  1.00  0.00           O
ATOM  22500  HW2 SOL  5556       7.053  13.208   1.845  1.00  0.00           H
ATOM  22501  HW3 SOL  5556       7.078  14.504   1.064  1.00  0.00           H
ATOM  22555  OW  SOL  5570       5.864  14.567   6.361  1.00  0.00           O
ATOM  22556  HW2 SOL  5570       6.410  15.007   5.709  1.00  0.00           H
ATOM  22557  HW3 SOL  5570       6.434  14.468   7.124  1.00  0.00           H
ATOM  22591  OW  SOL  5579      -4.780   8.706  11.794  1.00  0.00           O
ATOM  22592  HW2 SOL  5579      -4.738   9.660  11.863  1.00  0.00           H
ATOM  22593  HW3 SOL  5579      -4.763   8.399  12.701  1.00  0.00           H
ATOM  22595  OW  SOL  5580      -6.744  12.738  16.573  1.00  0.00           O
ATOM  22596  HW2 SOL  5580      -7.081  13.308  15.882  1.00  0.00           H
ATOM  22671  OW  SOL  5599     -10.413  20.262   1.622  1.00  0.00           O
ATOM  22672  HW2 SOL  5599     -10.693  20.348   0.711  1.00  0.00           H
ATOM  22673  HW3 SOL  5599     -10.022  19.389   1.672  1.00  0.00           H
ATOM  22692  HW2 SOL  5604      -1.369  19.675   9.812  1.00  0.00           H
ATOM  22747  OW  SOL  5618      -6.584   2.100  11.890  1.00  0.00           O
ATOM  22748  HW2 SOL  5618      -6.574   2.943  12.345  1.00  0.00           H
ATOM  22749  HW3 SOL  5618      -6.477   1.451  12.585  1.00  0.00           H
ATOM  22803  OW  SOL  5632     -13.736   8.495   5.882  1.00  0.00           O
ATOM  22804  HW2 SOL  5632     -14.619   8.219   5.637  1.00  0.00           H
ATOM  22805  HW3 SOL  5632     -13.446   7.838   6.514  1.00  0.00           H
ATOM  22807  OW  SOL  5633     -11.588  14.413   7.199  1.00  0.00           O
ATOM  22808  HW2 SOL  5633     -11.761  13.593   7.660  1.00  0.00           H
ATOM  22809  HW3 SOL  5633     -12.438  14.675   6.846  1.00  0.00           H
ATOM  22859  OW  SOL  5646       5.482  10.687  12.466  1.00  0.00           O
ATOM  22860  HW2 SOL  5646       4.694  10.789  13.001  1.00  0.00           H
ATOM  22861  HW3 SOL  5646       5.163  10.707  11.564  1.00  0.00           H
ATOM  22883  OW  SOL  5652     -14.500  15.112   8.490  1.00  0.00           O
ATOM  22885  HW3 SOL  5652     -14.776  15.505   7.662  1.00  0.00           H
ATOM  22931  OW  SOL  5664     -11.303   7.067   3.480  1.00  0.00           O
ATOM  22932  HW2 SOL  5664     -11.970   7.558   2.999  1.00  0.00           H
ATOM  22933  HW3 SOL  5664     -11.363   6.177   3.133  1.00  0.00           H
ATOM  22935  OW  SOL  5665     -15.358   4.872   7.914  1.00  0.00           O
ATOM  22936  HW2 SOL  5665     -15.929   5.512   8.339  1.00  0.00           H
ATOM  22937  HW3 SOL  5665     -15.918   4.445   7.266  1.00  0.00           H
ATOM  23008  HW2 SOL  5683     -12.259   7.750  15.327  1.00  0.00           H
ATOM  23027  OW  SOL  5688      -4.185  17.612   8.871  1.00  0.00           O
ATOM  23028  HW2 SOL  5688      -4.970  17.319   9.335  1.00  0.00           H
ATOM  23029  HW3 SOL  5688      -3.472  17.110   9.266  1.00  0.00           H
ATOM  23047  OW  SOL  5693      20.700  -7.596  -9.789  1.00  0.00           O
ATOM  23049  HW3 SOL  5693      20.029  -8.275  -9.710  1.00  0.00           H
ATOM  23055  OW  SOL  5695      -8.982   9.113  17.053  1.00  0.00           O
ATOM  23056  HW2 SOL  5695      -8.631   8.389  16.535  1.00  0.00           H
ATOM  23057  HW3 SOL  5695      -9.452   9.656  16.420  1.00  0.00           H
ATOM  23080  HW2 SOL  5701      -6.630  11.276  17.578  1.00  0.00           H
ATOM  23081  HW3 SOL  5701      -7.583  10.110  17.735  1.00  0.00           H
ATOM  23099  OW  SOL  5706      -3.741  18.175  11.833  1.00  0.00           O
ATOM  23100  HW2 SOL  5706      -3.507  18.244  12.758  1.00  0.00           H
ATOM  23101  HW3 SOL  5706      -3.160  18.793  11.390  1.00  0.00           H
ATOM  23157  HW3 SOL  5720      -9.507 -16.144  -5.698  1.00  0.00           H
ATOM  23231  OW  SOL  5739      -7.753 -11.166  -7.173  1.00  0.00           O
ATOM  23232  HW2 SOL  5739      -7.786 -12.056  -7.524  1.00  0.00           H
ATOM  23233  HW3 SOL  5739      -8.353 -10.667  -7.728  1.00  0.00           H
ATOM  23263  OW  SOL  5747      12.204 -15.469  -9.518  1.00  0.00           O
ATOM  23264  HW2 SOL  5747      12.026 -14.538  -9.390  1.00  0.00           H
ATOM  23265  HW3 SOL  5747      11.803 -15.896  -8.761  1.00  0.00           H
ATOM  23391  OW  SOL  5779       9.744  -6.685 -10.357  1.00  0.00           O
ATOM  23392  HW2 SOL  5779       9.179  -5.931 -10.524  1.00  0.00           H
ATOM  23393  HW3 SOL  5779      10.341  -6.391  -9.670  1.00  0.00           H
ATOM  23539  OW  SOL  5816       7.676 -19.953   2.288  1.00  0.00           O
ATOM  23540  HW2 SOL  5816       8.262 -20.540   2.767  1.00  0.00           H
ATOM  23541  HW3 SOL  5816       8.171 -19.705   1.507  1.00  0.00           H
ATOM  23555  OW  SOL  5820      -7.939 -14.397  -7.639  1.00  0.00           O
ATOM  23556  HW2 SOL  5820      -7.568 -14.315  -6.761  1.00  0.00           H
ATOM  23557  HW3 SOL  5820      -7.291 -14.907  -8.126  1.00  0.00           H
ATOM  23631  OW  SOL  5839       1.286  -9.203 -13.334  1.00  0.00           O
ATOM  23632  HW2 SOL  5839       1.576  -9.845 -13.982  1.00  0.00           H
ATOM  23633  HW3 SOL  5839       1.816  -8.426 -13.513  1.00  0.00           H
ATOM  23723  OW  SOL  5862      -6.481  -8.653  -9.994  1.00  0.00           O
ATOM  23724  HW2 SOL  5862      -6.467  -9.247 -10.745  1.00  0.00           H
ATOM  23725  HW3 SOL  5862      -5.578  -8.343  -9.918  1.00  0.00           H
ATOM  23835  OW  SOL  5890      -2.197 -11.978 -14.669  1.00  0.00           O
ATOM  23836  HW2 SOL  5890      -2.985 -11.798 -15.181  1.00  0.00           H
ATOM  23837  HW3 SOL  5890      -2.257 -11.387 -13.919  1.00  0.00           H
ATOM  23863  OW  SOL  5897      -6.222 -16.031   4.767  1.00  0.00           O
ATOM  23864  HW2 SOL  5897      -6.271 -16.639   4.030  1.00  0.00           H
ATOM  23865  HW3 SOL  5897      -6.636 -16.500   5.492  1.00  0.00           H
ATOM  23907  OW  SOL  5908     -10.327 -10.842  -1.630  1.00  0.00           O
ATOM  23908  HW2 SOL  5908     -11.105 -11.355  -1.850  1.00  0.00           H
ATOM  23909  HW3 SOL  5908     -10.539  -9.952  -1.910  1.00  0.00           H
ATOM  23911  OW  SOL  5909      -4.482 -17.522  -0.766  1.00  0.00           O
ATOM  23912  HW2 SOL  5909      -4.182 -18.430  -0.804  1.00  0.00           H
ATOM  23913  HW3 SOL  5909      -5.435 -17.581  -0.837  1.00  0.00           H
ATOM  23919  OW  SOL  5911     -10.992 -10.357   1.138  1.00  0.00           O
ATOM  23920  HW2 SOL  5911     -10.780 -10.677   0.261  1.00  0.00           H
ATOM  23921  HW3 SOL  5911     -10.531  -9.521   1.206  1.00  0.00           H
ATOM  23927  OW  SOL  5913      -7.557 -10.607  -1.154  1.00  0.00           O
ATOM  23928  HW2 SOL  5913      -8.452 -10.937  -1.075  1.00  0.00           H
ATOM  23929  HW3 SOL  5913      -7.587  -9.734  -0.764  1.00  0.00           H
ATOM  23947  OW  SOL  5918     -12.936 -16.592   1.692  1.00  0.00           O
ATOM  23948  HW2 SOL  5918     -12.940 -15.913   1.017  1.00  0.00           H
ATOM  23949  HW3 SOL  5918     -13.356 -17.345   1.276  1.00  0.00           H
ATOM  23963  OW  SOL  5922     -11.127 -18.291   4.899  1.00  0.00           O
ATOM  23964  HW2 SOL  5922     -11.445 -17.493   4.478  1.00  0.00           H
ATOM  23991  OW  SOL  5929     -10.430  -9.400  -7.112  1.00  0.00           O
ATOM  23992  HW2 SOL  5929     -11.225  -9.070  -7.530  1.00  0.00           H
ATOM  23993  HW3 SOL  5929     -10.128  -8.676  -6.564  1.00  0.00           H
ATOM  23999  OW  SOL  5931     -12.653 -11.198   4.934  1.00  0.00           O
ATOM  24000  HW2 SOL  5931     -13.352 -10.958   4.327  1.00  0.00           H
ATOM  24001  HW3 SOL  5931     -11.874 -11.281   4.383  1.00  0.00           H
ATOM  24183  OW  SOL  5977      -5.750  -9.894  -3.260  1.00  0.00           O
ATOM  24184  HW2 SOL  5977      -6.460  -9.982  -2.624  1.00  0.00           H
ATOM  24185  HW3 SOL  5977      -5.599  -8.951  -3.321  1.00  0.00           H
ATOM  24195  OW  SOL  5980       1.601 -16.985  -0.992  1.00  0.00           O
ATOM  24196  HW2 SOL  5980       0.862 -16.491  -1.347  1.00  0.00           H
ATOM  24197  HW3 SOL  5980       2.375 -16.528  -1.320  1.00  0.00           H
ATOM  24203  OW  SOL  5982     -13.236 -14.544   7.308  1.00  0.00           O
ATOM  24204  HW2 SOL  5982     -12.519 -14.052   6.907  1.00  0.00           H
ATOM  24205  HW3 SOL  5982     -13.821 -14.752   6.580  1.00  0.00           H
ATOM  24255  OW  SOL  5995      -2.679 -20.049   4.393  1.00  0.00           O
ATOM  24257  HW3 SOL  5995      -1.818 -19.633   4.413  1.00  0.00           H
ATOM  24291  OW  SOL  6004      -7.859 -17.536   6.486  1.00  0.00           O
ATOM  24292  HW2 SOL  6004      -7.896 -18.313   5.928  1.00  0.00           H
ATOM  24293  HW3 SOL  6004      -8.731 -17.480   6.877  1.00  0.00           H
ATOM  24307  OW  SOL  6008      12.969 -19.264   1.660  1.00  0.00           O
ATOM  24308  HW2 SOL  6008      13.870 -19.295   1.980  1.00  0.00           H
ATOM  24309  HW3 SOL  6008      13.054 -19.105   0.720  1.00  0.00           H
ATOM  24313  HW3 SOL  6009     -17.461 -12.248  11.482  1.00  0.00           H
ATOM  24355  OW  SOL  6020     -13.669  -6.873   6.986  1.00  0.00           O
ATOM  24356  HW2 SOL  6020     -13.572  -7.782   7.268  1.00  0.00           H
ATOM  24357  HW3 SOL  6020     -13.887  -6.933   6.056  1.00  0.00           H
ATOM  24389  HW3 SOL  6028      -3.007  22.455  -2.933  1.00  0.00           H
ATOM  24423  OW  SOL  6037      -3.090 -17.353  -5.393  1.00  0.00           O
ATOM  24425  HW3 SOL  6037      -2.957 -17.320  -6.340  1.00  0.00           H
ATOM  24467  OW  SOL  6048     -14.758 -11.037   3.229  1.00  0.00           O
ATOM  24468  HW2 SOL  6048     -15.299 -10.335   2.867  1.00  0.00           H
ATOM  24469  HW3 SOL  6048     -15.303 -11.433   3.909  1.00  0.00           H
ATOM  24475  OW  SOL  6050     -12.688 -14.471  -4.061  1.00  0.00           O
ATOM  24476  HW2 SOL  6050     -12.977 -15.276  -4.490  1.00  0.00           H
ATOM  24477  HW3 SOL  6050     -11.966 -14.746  -3.496  1.00  0.00           H
ATOM  24503  OW  SOL  6057     -10.060 -11.252  12.022  1.00  0.00           O
ATOM  24504  HW2 SOL  6057     -10.490 -11.285  11.167  1.00  0.00           H
ATOM  24505  HW3 SOL  6057      -9.834 -12.163  12.211  1.00  0.00           H
ATOM  24575  OW  SOL  6075       3.836 -17.985  -4.455  1.00  0.00           O
ATOM  24576  HW2 SOL  6075       4.434 -17.239  -4.485  1.00  0.00           H
ATOM  24577  HW3 SOL  6075       3.312 -17.905  -5.252  1.00  0.00           H
ATOM  24687  OW  SOL  6103      -0.347 -14.150  -0.121  1.00  0.00           O
ATOM  24688  HW2 SOL  6103       0.608 -14.157  -0.177  1.00  0.00           H
ATOM  24689  HW3 SOL  6103      -0.574 -15.011   0.230  1.00  0.00           H
ATOM  24695  OW  SOL  6105       1.079 -17.526  11.318  1.00  0.00           O
ATOM  24696  HW2 SOL  6105       1.599 -18.325  11.232  1.00  0.00           H
ATOM  24697  HW3 SOL  6105       0.200 -17.781  11.037  1.00  0.00           H
ATOM  24707  OW  SOL  6108       6.631 -11.813   7.153  1.00  0.00           O
ATOM  24708  HW2 SOL  6108       6.812 -10.882   7.282  1.00  0.00           H
ATOM  24709  HW3 SOL  6108       7.026 -12.242   7.912  1.00  0.00           H
ATOM  25003  OW  SOL  6182      -8.937  17.011   9.081  1.00  0.00           O
ATOM  25004  HW2 SOL  6182      -9.621  16.351   9.188  1.00  0.00           H
ATOM  25005  HW3 SOL  6182      -8.956  17.228   8.149  1.00  0.00           H
ATOM  25019  OW  SOL  6186      11.318 -21.239  -3.791  1.00  0.00           O
ATOM  25020  HW2 SOL  6186      12.256 -21.131  -3.949  1.00  0.00           H
ATOM  25021  HW3 SOL  6186      10.899 -20.819  -4.543  1.00  0.00           H
ATOM  25139  OW  SOL  6216       4.130   0.458 -15.192  1.00  0.00           O
ATOM  25140  HW2 SOL  6216       4.599   1.258 -14.953  1.00  0.00           H
ATOM  25141  HW3 SOL  6216       4.526  -0.224 -14.650  1.00  0.00           H
ATOM  25291  OW  SOL  6254     -11.082 -13.897  14.442  1.00  0.00           O
ATOM  25292  HW2 SOL  6254     -11.227 -14.099  13.518  1.00  0.00           H
ATOM  25293  HW3 SOL  6254     -11.697 -13.188  14.632  1.00  0.00           H
ATOM  25315  OW  SOL  6260     -11.254 -10.963   9.638  1.00  0.00           O
ATOM  25316  HW2 SOL  6260     -11.767 -10.168   9.496  1.00  0.00           H
ATOM  25317  HW3 SOL  6260     -11.905 -11.664   9.678  1.00  0.00           H
ATOM  25423  OW  SOL  6287      -5.374  -2.942  -8.410  1.00  0.00           O
ATOM  25424  HW2 SOL  6287      -6.064  -3.331  -7.873  1.00  0.00           H
ATOM  25425  HW3 SOL  6287      -5.044  -3.668  -8.939  1.00  0.00           H
ATOM  25427  OW  SOL  6288      -2.516  -4.802 -17.360  1.00  0.00           O
ATOM  25428  HW2 SOL  6288      -3.235  -4.249 -17.054  1.00  0.00           H
ATOM  25429  HW3 SOL  6288      -2.053  -4.262 -18.001  1.00  0.00           H
ATOM  25431  OW  SOL  6289       2.870   2.654 -13.429  1.00  0.00           O
ATOM  25432  HW2 SOL  6289       3.650   3.008 -13.855  1.00  0.00           H
ATOM  25433  HW3 SOL  6289       2.182   3.291 -13.619  1.00  0.00           H
ATOM  25435  OW  SOL  6290     -10.816  -7.562 -15.276  1.00  0.00           O
ATOM  25436  HW2 SOL  6290     -10.334  -6.833 -15.666  1.00  0.00           H
ATOM  25437  HW3 SOL  6290     -11.556  -7.150 -14.829  1.00  0.00           H
ATOM  25447  OW  SOL  6293     -13.782   1.787 -13.338  1.00  0.00           O
ATOM  25448  HW2 SOL  6293     -13.956   1.800 -12.397  1.00  0.00           H
ATOM  25449  HW3 SOL  6293     -14.251   2.548 -13.679  1.00  0.00           H
ATOM  25455  OW  SOL  6295     -12.464  10.293 -13.907  1.00  0.00           O
ATOM  25457  HW3 SOL  6295     -11.888   9.543 -14.056  1.00  0.00           H
ATOM  25459  OW  SOL  6296     -10.543 -10.583 -14.961  1.00  0.00           O
ATOM  25460  HW2 SOL  6296     -10.741  -9.687 -15.235  1.00  0.00           H
ATOM  25463  OW  SOL  6297     -11.257   2.885 -10.743  1.00  0.00           O
ATOM  25464  HW2 SOL  6297     -11.285   3.356 -11.576  1.00  0.00           H
ATOM  25465  HW3 SOL  6297     -11.947   3.288 -10.216  1.00  0.00           H
ATOM  25472  HW2 SOL  6299      -8.830 -10.858 -16.096  1.00  0.00           H
ATOM  25475  OW  SOL  6300     -13.941  10.010 -11.470  1.00  0.00           O
ATOM  25476  HW2 SOL  6300     -13.779   9.967 -12.413  1.00  0.00           H
ATOM  25477  HW3 SOL  6300     -14.664   9.400 -11.323  1.00  0.00           H
ATOM  25488  HW2 SOL  6303      -7.223  -5.059 -17.782  1.00  0.00           H
ATOM  25507  OW  SOL  6308       4.416 -10.875 -10.624  1.00  0.00           O
ATOM  25508  HW2 SOL  6308       4.665 -10.687  -9.719  1.00  0.00           H
ATOM  25509  HW3 SOL  6308       5.109 -11.449 -10.950  1.00  0.00           H
ATOM  25511  OW  SOL  6309     -14.701   5.322 -11.196  1.00  0.00           O
ATOM  25512  HW2 SOL  6309     -15.445   4.731 -11.084  1.00  0.00           H
ATOM  25513  HW3 SOL  6309     -14.557   5.351 -12.142  1.00  0.00           H
ATOM  25515  OW  SOL  6310     -12.616 -12.019  -2.764  1.00  0.00           O
ATOM  25516  HW2 SOL  6310     -12.718 -12.955  -2.935  1.00  0.00           H
ATOM  25517  HW3 SOL  6310     -12.463 -11.632  -3.626  1.00  0.00           H
ATOM  25523  OW  SOL  6312       1.657   1.323  -9.190  1.00  0.00           O
ATOM  25524  HW2 SOL  6312       1.883   0.477  -8.803  1.00  0.00           H
ATOM  25525  HW3 SOL  6312       2.331   1.471  -9.853  1.00  0.00           H
ATOM  25531  OW  SOL  6314      -8.921 -11.011 -12.186  1.00  0.00           O
ATOM  25532  HW2 SOL  6314      -9.658 -10.751 -12.739  1.00  0.00           H
ATOM  25533  HW3 SOL  6314      -9.303 -11.129 -11.317  1.00  0.00           H
ATOM  25543  OW  SOL  6317     -11.106  -8.428 -12.356  1.00  0.00           O
ATOM  25544  HW2 SOL  6317     -11.752  -9.132 -12.402  1.00  0.00           H
ATOM  25545  HW3 SOL  6317     -11.080  -8.067 -13.243  1.00  0.00           H
ATOM  25551  OW  SOL  6319       0.214 -13.229 -11.801  1.00  0.00           O
ATOM  25552  HW2 SOL  6319       0.113 -12.395 -11.341  1.00  0.00           H
ATOM  25553  HW3 SOL  6319       1.073 -13.551 -11.528  1.00  0.00           H
ATOM  25559  OW  SOL  6321      -2.990  -8.481 -10.616  1.00  0.00           O
ATOM  25560  HW2 SOL  6321      -3.079  -9.419 -10.446  1.00  0.00           H
ATOM  25561  HW3 SOL  6321      -2.148  -8.396 -11.064  1.00  0.00           H
ATOM  25567  OW  SOL  6323      -4.060 -11.708 -16.803  1.00  0.00           O
ATOM  25568  HW2 SOL  6323      -4.082 -10.896 -17.309  1.00  0.00           H
ATOM  25599  OW  SOL  6331       1.562   0.502 -16.078  1.00  0.00           O
ATOM  25600  HW2 SOL  6331       1.561  -0.289 -16.617  1.00  0.00           H
ATOM  25601  HW3 SOL  6331       2.411   0.491 -15.636  1.00  0.00           H
ATOM  25603  OW  SOL  6332       2.031  -1.701 -17.524  1.00  0.00           O
ATOM  25604  HW2 SOL  6332       1.589  -2.531 -17.343  1.00  0.00           H
ATOM  25619  OW  SOL  6336      -8.887   6.664 -15.653  1.00  0.00           O
ATOM  25620  HW2 SOL  6336      -9.068   5.781 -15.330  1.00  0.00           H
ATOM  25621  HW3 SOL  6336      -8.051   6.899 -15.252  1.00  0.00           H
ATOM  25632  HW2 SOL  6339     -12.222 -14.347  -6.550  1.00  0.00           H
ATOM  25635  OW  SOL  6340     -12.717 -14.696  -0.640  1.00  0.00           O
ATOM  25636  HW2 SOL  6340     -12.961 -13.893  -0.181  1.00  0.00           H
ATOM  25637  HW3 SOL  6340     -13.552 -15.108  -0.863  1.00  0.00           H
ATOM  25675  OW  SOL  6350     -12.466  -1.929 -15.179  1.00  0.00           O
ATOM  25676  HW2 SOL  6350     -11.774  -2.500 -15.514  1.00  0.00           H
ATOM  25677  HW3 SOL  6350     -12.093  -1.539 -14.388  1.00  0.00           H
ATOM  25683  OW  SOL  6352      -7.860 -13.177 -14.211  1.00  0.00           O
ATOM  25684  HW2 SOL  6352      -7.436 -12.565 -14.811  1.00  0.00           H
ATOM  25685  HW3 SOL  6352      -7.910 -12.703 -13.381  1.00  0.00           H
ATOM  25715  OW  SOL  6360     -16.833  -2.573  -4.229  1.00  0.00           O
ATOM  25716  HW2 SOL  6360     -16.198  -1.861  -4.307  1.00  0.00           H
ATOM  25717  HW3 SOL  6360     -17.598  -2.169  -3.819  1.00  0.00           H
ATOM  25719  OW  SOL  6361      -8.550  -2.358  -9.509  1.00  0.00           O
ATOM  25720  HW2 SOL  6361      -9.292  -2.846  -9.150  1.00  0.00           H
ATOM  25721  HW3 SOL  6361      -8.610  -1.495  -9.099  1.00  0.00           H
ATOM  25727  OW  SOL  6363      -4.395  -3.961 -12.926  1.00  0.00           O
ATOM  25728  HW2 SOL  6363      -3.451  -3.806 -12.904  1.00  0.00           H
ATOM  25729  HW3 SOL  6363      -4.483  -4.914 -12.895  1.00  0.00           H
ATOM  25731  OW  SOL  6364       5.957 -15.579 -11.004  1.00  0.00           O
ATOM  25732  HW2 SOL  6364       5.655 -15.396 -11.893  1.00  0.00           H
ATOM  25733  HW3 SOL  6364       5.389 -16.287 -10.698  1.00  0.00           H
ATOM  25745  HW3 SOL  6367     -12.395  -1.231 -17.366  1.00  0.00           H
ATOM  25747  OW  SOL  6368      -4.993  -1.428 -11.421  1.00  0.00           O
ATOM  25748  HW2 SOL  6368      -5.531  -1.171 -12.170  1.00  0.00           H
ATOM  25749  HW3 SOL  6368      -4.488  -2.178 -11.734  1.00  0.00           H
ATOM  25755  OW  SOL  6370      -9.938 -11.095  -9.468  1.00  0.00           O
ATOM  25756  HW2 SOL  6370     -10.137 -10.631  -8.655  1.00  0.00           H
ATOM  25757  HW3 SOL  6370     -10.089 -12.017  -9.262  1.00  0.00           H
ATOM  25767  OW  SOL  6373      -2.126  -0.861 -10.235  1.00  0.00           O
ATOM  25768  HW2 SOL  6373      -1.830   0.041 -10.114  1.00  0.00           H
ATOM  25769  HW3 SOL  6373      -3.009  -0.777 -10.595  1.00  0.00           H
ATOM  25775  OW  SOL  6375      -0.703  -5.101 -14.815  1.00  0.00           O
ATOM  25776  HW2 SOL  6375      -0.989  -5.435 -15.666  1.00  0.00           H
ATOM  25777  HW3 SOL  6375      -1.150  -4.260 -14.725  1.00  0.00           H
ATOM  25779  OW  SOL  6376      -9.535 -12.877  -3.825  1.00  0.00           O
ATOM  25780  HW2 SOL  6376      -9.576 -12.131  -3.227  1.00  0.00           H
ATOM  25781  HW3 SOL  6376      -9.881 -13.611  -3.318  1.00  0.00           H
ATOM  25783  OW  SOL  6377       1.168  -1.215  -7.717  1.00  0.00           O
ATOM  25784  HW2 SOL  6377       0.799  -1.484  -8.558  1.00  0.00           H
ATOM  25785  HW3 SOL  6377       1.265  -2.031  -7.225  1.00  0.00           H
ATOM  25807  OW  SOL  6383      -6.616 -13.020   4.603  1.00  0.00           O
ATOM  25808  HW2 SOL  6383      -7.203 -13.095   3.850  1.00  0.00           H
ATOM  25809  HW3 SOL  6383      -6.239 -13.895   4.701  1.00  0.00           H
ATOM  25811  OW  SOL  6384     -15.098  -1.812 -14.255  1.00  0.00           O
ATOM  25812  HW2 SOL  6384     -14.186  -1.852 -14.545  1.00  0.00           H
ATOM  25813  HW3 SOL  6384     -15.471  -1.074 -14.737  1.00  0.00           H
ATOM  25819  OW  SOL  6386      -6.440  -8.760 -14.824  1.00  0.00           O
ATOM  25820  HW2 SOL  6386      -6.699  -9.091 -15.684  1.00  0.00           H
ATOM  25821  HW3 SOL  6386      -5.525  -8.501 -14.932  1.00  0.00           H
ATOM  25835  OW  SOL  6390       2.820  11.257 -10.801  1.00  0.00           O
ATOM  25836  HW2 SOL  6390       2.269  10.652 -10.305  1.00  0.00           H
ATOM  25837  HW3 SOL  6390       3.565  11.429 -10.227  1.00  0.00           H
ATOM  25843  OW  SOL  6392     -20.387  -8.405  -3.379  1.00  0.00           O
ATOM  25844  HW2 SOL  6392     -20.726  -8.044  -4.198  1.00  0.00           H
ATOM  25845  HW3 SOL  6392     -19.776  -9.089  -3.653  1.00  0.00           H
ATOM  25849  HW3 SOL  6393      -5.856 -16.830  -6.839  1.00  0.00           H
ATOM  25851  OW  SOL  6394      -9.638 -14.890   7.788  1.00  0.00           O
ATOM  25852  HW2 SOL  6394     -10.148 -15.654   7.519  1.00  0.00           H
ATOM  25853  HW3 SOL  6394     -10.082 -14.148   7.377  1.00  0.00           H
ATOM  25859  OW  SOL  6396     -12.906   0.668  -4.714  1.00  0.00           O
ATOM  25860  HW2 SOL  6396     -13.310   1.295  -5.313  1.00  0.00           H
ATOM  25861  HW3 SOL  6396     -11.967   0.746  -4.882  1.00  0.00           H
ATOM  25875  OW  SOL  6400       1.715 -16.452   1.637  1.00  0.00           O
ATOM  25876  HW2 SOL  6400       2.141 -16.849   0.878  1.00  0.00           H
ATOM  25877  HW3 SOL  6400       0.855 -16.870   1.676  1.00  0.00           H
ATOM  25892  HW2 SOL  6404     -18.786  -6.889 -10.526  1.00  0.00           H
ATOM  25911  OW  SOL  6409      -4.135  -5.037  -9.544  1.00  0.00           O
ATOM  25912  HW2 SOL  6409      -4.757  -4.966 -10.268  1.00  0.00           H
ATOM  25913  HW3 SOL  6409      -3.275  -4.999  -9.961  1.00  0.00           H
ATOM  25916  HW2 SOL  6410       2.642  -8.253 -17.611  1.00  0.00           H
ATOM  25919  OW  SOL  6411      -8.356 -13.924  -0.141  1.00  0.00           O
ATOM  25920  HW2 SOL  6411      -7.839 -14.694  -0.378  1.00  0.00           H
ATOM  25921  HW3 SOL  6411      -9.055 -13.894  -0.794  1.00  0.00           H
ATOM  25927  OW  SOL  6413     -10.344 -13.804  -8.896  1.00  0.00           O
ATOM  25929  HW3 SOL  6413      -9.488 -14.181  -8.690  1.00  0.00           H
ATOM  25931  OW  SOL  6414      -4.495 -11.498 -10.915  1.00  0.00           O
ATOM  25932  HW2 SOL  6414      -4.821 -12.322 -10.553  1.00  0.00           H
ATOM  25933  HW3 SOL  6414      -5.242 -11.130 -11.386  1.00  0.00           H
ATOM  25935  OW  SOL  6415      -4.608  -3.674 -15.617  1.00  0.00           O
ATOM  25936  HW2 SOL  6415      -4.675  -2.720 -15.633  1.00  0.00           H
ATOM  25937  HW3 SOL  6415      -4.590  -3.898 -14.686  1.00  0.00           H
ATOM  25943  OW  SOL  6417      -8.047 -10.072  -4.696  1.00  0.00           O
ATOM  25944  HW2 SOL  6417      -7.177  -9.993  -4.305  1.00  0.00           H
ATOM  25945  HW3 SOL  6417      -7.885 -10.402  -5.580  1.00  0.00           H
ATOM  25947  OW  SOL  6418     -17.392 -10.745   0.642  1.00  0.00           O
ATOM  25948  HW2 SOL  6418     -16.670 -10.896   0.031  1.00  0.00           H
ATOM  25949  HW3 SOL  6418     -18.179 -10.793   0.099  1.00  0.00           H
ATOM  25955  OW  SOL  6420      -0.656 -10.894  -9.926  1.00  0.00           O
ATOM  25956  HW2 SOL  6420      -0.434  -9.968 -10.027  1.00  0.00           H
ATOM  25957  HW3 SOL  6420      -1.288 -10.913  -9.208  1.00  0.00           H
ATOM  25960  HW2 SOL  6421     -22.877   5.162  -2.656  1.00  0.00           H
ATOM  25987  OW  SOL  6428      -3.808  -8.476 -15.248  1.00  0.00           O
ATOM  25988  HW2 SOL  6428      -2.971  -8.937 -15.184  1.00  0.00           H
ATOM  25989  HW3 SOL  6428      -3.807  -8.097 -16.127  1.00  0.00           H
ATOM  25995  OW  SOL  6430     -13.495 -11.835  -6.816  1.00  0.00           O
ATOM  25996  HW2 SOL  6430     -12.796 -11.671  -6.184  1.00  0.00           H
ATOM  25997  HW3 SOL  6430     -13.599 -12.786  -6.818  1.00  0.00           H
ATOM  26004  HW2 SOL  6432     -13.435 -11.496  -8.749  1.00  0.00           H
ATOM  26005  HW3 SOL  6432     -12.459 -12.172  -9.688  1.00  0.00           H
ATOM  26019  OW  SOL  6436      -7.081  -4.292 -10.662  1.00  0.00           O
ATOM  26020  HW2 SOL  6436      -7.323  -3.484 -10.210  1.00  0.00           H
ATOM  26021  HW3 SOL  6436      -6.647  -3.999 -11.464  1.00  0.00           H
ATOM  26031  OW  SOL  6439      -4.350  -6.722 -13.012  1.00  0.00           O
ATOM  26032  HW2 SOL  6439      -4.052  -7.331 -12.336  1.00  0.00           H
ATOM  26033  HW3 SOL  6439      -4.430  -7.259 -13.800  1.00  0.00           H
ATOM  26035  OW  SOL  6440      -8.357  -6.699 -10.252  1.00  0.00           O
ATOM  26036  HW2 SOL  6440      -7.639  -7.333 -10.258  1.00  0.00           H
ATOM  26037  HW3 SOL  6440      -7.947  -5.871 -10.501  1.00  0.00           H
ATOM  26039  OW  SOL  6441      -4.119  -6.919 -17.651  1.00  0.00           O
ATOM  26040  HW2 SOL  6441      -3.526  -6.179 -17.522  1.00  0.00           H
ATOM  26041  HW3 SOL  6441      -3.776  -7.371 -18.422  1.00  0.00           H
ATOM  26043  OW  SOL  6442       2.573  -7.302 -10.624  1.00  0.00           O
ATOM  26044  HW2 SOL  6442       3.260  -7.800 -10.182  1.00  0.00           H
ATOM  26045  HW3 SOL  6442       2.545  -6.466 -10.157  1.00  0.00           H
ATOM  26067  OW  SOL  6448       0.704 -11.754 -14.572  1.00  0.00           O
ATOM  26068  HW2 SOL  6448      -0.163 -11.413 -14.794  1.00  0.00           H
ATOM  26069  HW3 SOL  6448       0.552 -12.320 -13.815  1.00  0.00           H
ATOM  26083  OW  SOL  6452      -6.831  -5.831 -16.179  1.00  0.00           O
ATOM  26084  HW2 SOL  6452      -6.089  -6.294 -16.568  1.00  0.00           H
ATOM  26085  HW3 SOL  6452      -6.480  -4.973 -15.940  1.00  0.00           H
ATOM  26107  OW  SOL  6458       3.119 -14.023 -10.312  1.00  0.00           O
ATOM  26108  HW2 SOL  6458       2.620 -14.820 -10.135  1.00  0.00           H
ATOM  26109  HW3 SOL  6458       2.770 -13.379  -9.695  1.00  0.00           H
ATOM  26131  OW  SOL  6464      -2.745  -0.593 -18.167  1.00  0.00           O
ATOM  26132  HW2 SOL  6464      -2.333   0.261 -18.037  1.00  0.00           H
ATOM  26133  HW3 SOL  6464      -3.684  -0.419 -18.100  1.00  0.00           H
ATOM  26139  OW  SOL  6466      -5.324 -13.944  -9.163  1.00  0.00           O
ATOM  26140  HW2 SOL  6466      -4.498 -14.415  -9.052  1.00  0.00           H
ATOM  26141  HW3 SOL  6466      -5.346 -13.323  -8.435  1.00  0.00           H
ATOM  26147  OW  SOL  6468      -6.871  -0.120   5.182  1.00  0.00           O
ATOM  26148  HW2 SOL  6468      -7.135   0.015   6.092  1.00  0.00           H
ATOM  26149  HW3 SOL  6468      -6.386  -0.945   5.192  1.00  0.00           H
ATOM  26151  OW  SOL  6469      -0.809  -3.301   5.512  1.00  0.00           O
ATOM  26152  HW2 SOL  6469      -0.662  -3.349   6.457  1.00  0.00           H
ATOM  26153  HW3 SOL  6469      -1.389  -4.038   5.322  1.00  0.00           H
ATOM  26171  OW  SOL  6474      -9.085  -5.180  14.924  1.00  0.00           O
ATOM  26172  HW2 SOL  6474      -9.812  -4.563  15.003  1.00  0.00           H
ATOM  26173  HW3 SOL  6474      -9.448  -6.017  15.215  1.00  0.00           H
ATOM  26175  OW  SOL  6475      -7.594  -6.567  -7.420  1.00  0.00           O
ATOM  26176  HW2 SOL  6475      -7.652  -5.637  -7.201  1.00  0.00           H
ATOM  26177  HW3 SOL  6475      -8.263  -6.697  -8.092  1.00  0.00           H
ATOM  26179  OW  SOL  6476      -9.226  -7.649   8.998  1.00  0.00           O
ATOM  26180  HW2 SOL  6476      -9.313  -6.698   9.075  1.00  0.00           H
ATOM  26181  HW3 SOL  6476      -9.949  -7.999   9.518  1.00  0.00           H
ATOM  26183  OW  SOL  6477      -4.649 -13.735  -2.742  1.00  0.00           O
ATOM  26184  HW2 SOL  6477      -4.018 -14.451  -2.819  1.00  0.00           H
ATOM  26185  HW3 SOL  6477      -4.317 -13.058  -3.331  1.00  0.00           H
ATOM  26191  OW  SOL  6479     -17.814  -3.451   3.210  1.00  0.00           O
ATOM  26192  HW2 SOL  6479     -17.243  -4.219   3.225  1.00  0.00           H
ATOM  26193  HW3 SOL  6479     -18.534  -3.697   2.630  1.00  0.00           H
ATOM  26195  OW  SOL  6480      -3.056  -8.551  -3.856  1.00  0.00           O
ATOM  26196  HW2 SOL  6480      -3.353  -8.959  -3.043  1.00  0.00           H
ATOM  26197  HW3 SOL  6480      -3.801  -8.026  -4.148  1.00  0.00           H
ATOM  26199  OW  SOL  6481      -8.879 -12.311  14.786  1.00  0.00           O
ATOM  26200  HW2 SOL  6481      -9.747 -12.681  14.626  1.00  0.00           H
ATOM  26201  HW3 SOL  6481      -8.934 -11.940  15.666  1.00  0.00           H
ATOM  26211  OW  SOL  6484     -17.891  -5.745   0.214  1.00  0.00           O
ATOM  26212  HW2 SOL  6484     -18.459  -6.474   0.462  1.00  0.00           H
ATOM  26213  HW3 SOL  6484     -18.397  -4.962   0.430  1.00  0.00           H
ATOM  26215  OW  SOL  6485       8.126 -20.880  -2.070  1.00  0.00           O
ATOM  26216  HW2 SOL  6485       7.906 -20.105  -2.587  1.00  0.00           H
ATOM  26217  HW3 SOL  6485       7.327 -21.076  -1.580  1.00  0.00           H
ATOM  26219  OW  SOL  6486      -1.340  -9.941   4.590  1.00  0.00           O
ATOM  26220  HW2 SOL  6486      -1.627  -9.102   4.950  1.00  0.00           H
ATOM  26221  HW3 SOL  6486      -1.764  -9.993   3.734  1.00  0.00           H
ATOM  26231  OW  SOL  6489       3.259  -3.171  10.551  1.00  0.00           O
ATOM  26232  HW2 SOL  6489       2.744  -3.692  11.166  1.00  0.00           H
ATOM  26233  HW3 SOL  6489       3.920  -2.741  11.095  1.00  0.00           H
ATOM  26239  OW  SOL  6491      -6.832 -18.073   3.049  1.00  0.00           O
ATOM  26240  HW2 SOL  6491      -7.611 -18.621   3.140  1.00  0.00           H
ATOM  26241  HW3 SOL  6491      -7.027 -17.501   2.307  1.00  0.00           H
ATOM  26243  OW  SOL  6492     -11.372  -1.744  -4.017  1.00  0.00           O
ATOM  26244  HW2 SOL  6492     -11.768  -1.585  -4.874  1.00  0.00           H
ATOM  26245  HW3 SOL  6492     -11.996  -2.313  -3.566  1.00  0.00           H
ATOM  26260  HW2 SOL  6496      -8.540 -14.309 -11.358  1.00  0.00           H
ATOM  26263  OW  SOL  6497      -2.772  -0.498 -15.328  1.00  0.00           O
ATOM  26264  HW2 SOL  6497      -3.576   0.007 -15.208  1.00  0.00           H
ATOM  26265  HW3 SOL  6497      -2.799  -0.779 -16.243  1.00  0.00           H
ATOM  26267  OW  SOL  6498       0.092   0.425   4.278  1.00  0.00           O
ATOM  26268  HW2 SOL  6498       0.344   0.887   3.478  1.00  0.00           H
ATOM  26269  HW3 SOL  6498      -0.239   1.112   4.857  1.00  0.00           H
ATOM  26275  OW  SOL  6500     -10.583 -15.203  -2.344  1.00  0.00           O
ATOM  26276  HW2 SOL  6500     -11.300 -15.192  -1.711  1.00  0.00           H
ATOM  26277  HW3 SOL  6500     -10.486 -16.125  -2.582  1.00  0.00           H
ATOM  26283  OW  SOL  6502      -7.072 -15.693   9.085  1.00  0.00           O
ATOM  26284  HW2 SOL  6502      -6.792 -16.403   8.508  1.00  0.00           H
ATOM  26285  HW3 SOL  6502      -7.957 -15.480   8.791  1.00  0.00           H
ATOM  26287  OW  SOL  6503      -5.888  -4.861  12.142  1.00  0.00           O
ATOM  26288  HW2 SOL  6503      -5.720  -4.908  13.084  1.00  0.00           H
ATOM  26289  HW3 SOL  6503      -6.701  -5.350  12.018  1.00  0.00           H
ATOM  26291  OW  SOL  6504       2.270 -19.634   0.994  1.00  0.00           O
ATOM  26292  HW2 SOL  6504       3.000 -19.705   0.379  1.00  0.00           H
ATOM  26293  HW3 SOL  6504       2.638 -19.176   1.750  1.00  0.00           H
ATOM  26303  OW  SOL  6507       1.628   3.419   8.087  1.00  0.00           O
ATOM  26304  HW2 SOL  6507       1.531   3.418   9.039  1.00  0.00           H
ATOM  26305  HW3 SOL  6507       2.515   3.094   7.935  1.00  0.00           H
ATOM  26315  OW  SOL  6510     -20.506   5.483  -4.620  1.00  0.00           O
ATOM  26316  HW2 SOL  6510     -20.886   4.788  -5.157  1.00  0.00           H
ATOM  26317  HW3 SOL  6510     -21.078   6.237  -4.764  1.00  0.00           H
ATOM  26319  OW  SOL  6511      -5.253 -12.175  16.455  1.00  0.00           O
ATOM  26323  OW  SOL  6512     -24.290  -4.261   1.126  1.00  0.00           O
ATOM  26327  OW  SOL  6513     -15.393  -6.050  13.320  1.00  0.00           O
ATOM  26328  HW2 SOL  6513     -15.276  -6.355  14.220  1.00  0.00           H
ATOM  26329  HW3 SOL  6513     -15.421  -5.096  13.392  1.00  0.00           H
ATOM  26331  OW  SOL  6514      -8.249 -17.028  11.024  1.00  0.00           O
ATOM  26332  HW2 SOL  6514      -7.959 -16.575  11.816  1.00  0.00           H
ATOM  26333  HW3 SOL  6514      -7.748 -16.620  10.318  1.00  0.00           H
ATOM  26335  OW  SOL  6515      -9.119  -8.070   1.649  1.00  0.00           O
ATOM  26336  HW2 SOL  6515      -8.724  -8.109   2.520  1.00  0.00           H
ATOM  26337  HW3 SOL  6515      -8.388  -8.212   1.047  1.00  0.00           H
ATOM  26343  OW  SOL  6517     -10.288   1.374  -3.259  1.00  0.00           O
ATOM  26344  HW2 SOL  6517     -10.734   0.528  -3.288  1.00  0.00           H
ATOM  26345  HW3 SOL  6517      -9.358   1.158  -3.336  1.00  0.00           H
ATOM  26347  OW  SOL  6518       2.577   1.732  11.563  1.00  0.00           O
ATOM  26348  HW2 SOL  6518       3.405   1.300  11.355  1.00  0.00           H
ATOM  26349  HW3 SOL  6518       1.905   1.141  11.221  1.00  0.00           H
ATOM  26351  OW  SOL  6519     -11.395   0.408  -9.600  1.00  0.00           O
ATOM  26352  HW2 SOL  6519     -11.370   1.323  -9.878  1.00  0.00           H
ATOM  26353  HW3 SOL  6519     -10.678   0.328  -8.971  1.00  0.00           H
ATOM  26355  OW  SOL  6520      -2.508 -11.831   2.601  1.00  0.00           O
ATOM  26356  HW2 SOL  6520      -3.409 -11.514   2.535  1.00  0.00           H
ATOM  26357  HW3 SOL  6520      -2.504 -12.646   2.098  1.00  0.00           H
ATOM  26363  OW  SOL  6522      -6.884  -8.932   3.206  1.00  0.00           O
ATOM  26364  HW2 SOL  6522      -6.183  -8.313   3.407  1.00  0.00           H
ATOM  26365  HW3 SOL  6522      -7.105  -9.327   4.049  1.00  0.00           H
ATOM  26367  OW  SOL  6523      -6.744 -13.885  -4.957  1.00  0.00           O
ATOM  26368  HW2 SOL  6523      -5.942 -13.367  -4.887  1.00  0.00           H
ATOM  26369  HW3 SOL  6523      -7.318 -13.532  -4.277  1.00  0.00           H
ATOM  26375  OW  SOL  6525     -12.773  -4.394  14.185  1.00  0.00           O
ATOM  26376  HW2 SOL  6525     -13.061  -4.897  14.946  1.00  0.00           H
ATOM  26377  HW3 SOL  6525     -13.429  -3.704  14.091  1.00  0.00           H
ATOM  26379  OW  SOL  6526     -21.691  -9.445   1.450  1.00  0.00           O
ATOM  26380  HW2 SOL  6526     -21.052  -9.749   2.094  1.00  0.00           H
ATOM  26383  OW  SOL  6527     -16.819   2.943   6.543  1.00  0.00           O
ATOM  26384  HW2 SOL  6527     -17.516   3.502   6.201  1.00  0.00           H
ATOM  26385  HW3 SOL  6527     -16.961   2.096   6.121  1.00  0.00           H
ATOM  26391  OW  SOL  6529     -13.327 -12.610   9.515  1.00  0.00           O
ATOM  26392  HW2 SOL  6529     -13.395 -13.291   8.846  1.00  0.00           H
ATOM  26393  HW3 SOL  6529     -14.233 -12.357   9.693  1.00  0.00           H
ATOM  26395  OW  SOL  6530      -5.004 -11.702  -7.456  1.00  0.00           O
ATOM  26396  HW2 SOL  6530      -5.845 -11.260  -7.569  1.00  0.00           H
ATOM  26397  HW3 SOL  6530      -4.359 -11.082  -7.796  1.00  0.00           H
ATOM  26399  OW  SOL  6531     -16.720  -8.679   5.581  1.00  0.00           O
ATOM  26400  HW2 SOL  6531     -17.345  -8.769   4.862  1.00  0.00           H
ATOM  26401  HW3 SOL  6531     -17.198  -8.199   6.257  1.00  0.00           H
ATOM  26407  OW  SOL  6533      -3.422 -16.187   4.485  1.00  0.00           O
ATOM  26408  HW2 SOL  6533      -3.270 -16.470   3.583  1.00  0.00           H
ATOM  26409  HW3 SOL  6533      -4.372 -16.225   4.592  1.00  0.00           H
ATOM  26411  OW  SOL  6534      -7.350 -16.707  -0.644  1.00  0.00           O
ATOM  26412  HW2 SOL  6534      -7.378 -17.099  -1.517  1.00  0.00           H
ATOM  26413  HW3 SOL  6534      -8.131 -17.044  -0.205  1.00  0.00           H
ATOM  26415  OW  SOL  6535       0.329  -6.070 -12.231  1.00  0.00           O
ATOM  26416  HW2 SOL  6535       0.250  -6.386 -13.132  1.00  0.00           H
ATOM  26417  HW3 SOL  6535       0.576  -6.845 -11.726  1.00  0.00           H
ATOM  26423  OW  SOL  6537     -15.139  -5.502  -0.530  1.00  0.00           O
ATOM  26424  HW2 SOL  6537     -15.126  -4.578  -0.280  1.00  0.00           H
ATOM  26425  HW3 SOL  6537     -16.066  -5.740  -0.522  1.00  0.00           H
ATOM  26427  OW  SOL  6538     -16.069  -1.215  15.772  1.00  0.00           O
ATOM  26428  HW2 SOL  6538     -16.874  -0.813  15.444  1.00  0.00           H
ATOM  26429  HW3 SOL  6538     -15.872  -1.906  15.140  1.00  0.00           H
ATOM  26431  OW  SOL  6539      -5.733  -2.477   8.169  1.00  0.00           O
ATOM  26432  HW2 SOL  6539      -5.660  -2.198   7.256  1.00  0.00           H
ATOM  26433  HW3 SOL  6539      -6.667  -2.405   8.367  1.00  0.00           H
ATOM  26435  OW  SOL  6540      -7.609  -2.053 -18.147  1.00  0.00           O
ATOM  26436  HW2 SOL  6540      -6.917  -1.433 -17.915  1.00  0.00           H
ATOM  26437  HW3 SOL  6540      -8.396  -1.701 -17.731  1.00  0.00           H
ATOM  26439  OW  SOL  6541       0.556  -7.550   8.322  1.00  0.00           O
ATOM  26440  HW2 SOL  6541       0.628  -8.495   8.193  1.00  0.00           H
ATOM  26441  HW3 SOL  6541      -0.372  -7.403   8.509  1.00  0.00           H
ATOM  26444  HW2 SOL  6542     -10.353 -16.813  10.910  1.00  0.00           H
ATOM  26445  HW3 SOL  6542     -11.737 -16.934  10.310  1.00  0.00           H
ATOM  26447  OW  SOL  6543     -16.424  -6.044   9.398  1.00  0.00           O
ATOM  26448  HW2 SOL  6543     -16.991  -5.313   9.645  1.00  0.00           H
ATOM  26449  HW3 SOL  6543     -15.553  -5.655   9.319  1.00  0.00           H
ATOM  26455  OW  SOL  6545     -15.718   6.235  -3.609  1.00  0.00           O
ATOM  26456  HW2 SOL  6545     -16.639   6.367  -3.386  1.00  0.00           H
ATOM  26457  HW3 SOL  6545     -15.268   6.205  -2.764  1.00  0.00           H
ATOM  26459  OW  SOL  6546       9.070  -2.429   6.815  1.00  0.00           O
ATOM  26460  HW2 SOL  6546       8.587  -2.334   7.636  1.00  0.00           H
ATOM  26461  HW3 SOL  6546       8.990  -3.357   6.595  1.00  0.00           H
ATOM  26463  OW  SOL  6547      -2.538  -7.747   5.844  1.00  0.00           O
ATOM  26464  HW2 SOL  6547      -3.428  -7.934   5.546  1.00  0.00           H
ATOM  26465  HW3 SOL  6547      -2.644  -7.454   6.749  1.00  0.00           H
ATOM  26467  OW  SOL  6548      -4.500 -14.207   9.409  1.00  0.00           O
ATOM  26468  HW2 SOL  6548      -5.112 -14.879   9.108  1.00  0.00           H
ATOM  26469  HW3 SOL  6548      -3.822 -14.180   8.734  1.00  0.00           H
ATOM  26475  OW  SOL  6550       0.855  -6.684   5.591  1.00  0.00           O
ATOM  26476  HW2 SOL  6550       0.763  -6.792   6.538  1.00  0.00           H
ATOM  26477  HW3 SOL  6550       0.102  -6.150   5.336  1.00  0.00           H
ATOM  26479  OW  SOL  6551      -9.536 -17.920   0.942  1.00  0.00           O
ATOM  26480  HW2 SOL  6551     -10.316 -17.481   1.283  1.00  0.00           H
ATOM  26481  HW3 SOL  6551      -9.323 -18.577   1.605  1.00  0.00           H
ATOM  26487  OW  SOL  6553     -18.060  -3.710   9.880  1.00  0.00           O
ATOM  26488  HW2 SOL  6553     -18.612  -3.138   9.347  1.00  0.00           H
ATOM  26489  HW3 SOL  6553     -18.634  -4.006  10.587  1.00  0.00           H
ATOM  26491  OW  SOL  6554      -3.291  -9.530   9.725  1.00  0.00           O
ATOM  26492  HW2 SOL  6554      -3.629  -9.818   8.877  1.00  0.00           H
ATOM  26493  HW3 SOL  6554      -2.766 -10.266  10.037  1.00  0.00           H
ATOM  26495  OW  SOL  6555     -14.624  -1.709 -11.505  1.00  0.00           O
ATOM  26496  HW2 SOL  6555     -14.427  -2.643 -11.431  1.00  0.00           H
ATOM  26497  HW3 SOL  6555     -14.722  -1.558 -12.445  1.00  0.00           H
ATOM  26499  OW  SOL  6556      -8.455  -2.490   8.912  1.00  0.00           O
ATOM  26500  HW2 SOL  6556      -8.820  -3.366   9.035  1.00  0.00           H
ATOM  26501  HW3 SOL  6556      -7.978  -2.312   9.722  1.00  0.00           H
ATOM  26507  OW  SOL  6558      -5.136 -11.007   2.193  1.00  0.00           O
ATOM  26508  HW2 SOL  6558      -5.404 -11.600   1.491  1.00  0.00           H
ATOM  26509  HW3 SOL  6558      -5.957 -10.663   2.543  1.00  0.00           H
ATOM  26515  OW  SOL  6560     -19.604   4.765  -1.817  1.00  0.00           O
ATOM  26516  HW2 SOL  6560     -19.977   5.027  -2.659  1.00  0.00           H
ATOM  26517  HW3 SOL  6560     -20.283   4.981  -1.177  1.00  0.00           H
ATOM  26519  OW  SOL  6561     -12.644 -16.742   8.783  1.00  0.00           O
ATOM  26520  HW2 SOL  6561     -13.531 -16.981   9.052  1.00  0.00           H
ATOM  26521  HW3 SOL  6561     -12.768 -16.062   8.121  1.00  0.00           H
ATOM  26523  OW  SOL  6562      -7.715   7.898   8.758  1.00  0.00           O
ATOM  26524  HW2 SOL  6562      -7.173   7.527   9.454  1.00  0.00           H
ATOM  26525  HW3 SOL  6562      -7.571   8.842   8.818  1.00  0.00           H
ATOM  26531  OW  SOL  6564     -13.538  -7.077  -2.094  1.00  0.00           O
ATOM  26532  HW2 SOL  6564     -13.236  -6.333  -2.614  1.00  0.00           H
ATOM  26533  HW3 SOL  6564     -14.118  -6.692  -1.437  1.00  0.00           H
ATOM  26535  OW  SOL  6565      -2.987 -13.544   0.572  1.00  0.00           O
ATOM  26536  HW2 SOL  6565      -2.176 -13.766   0.115  1.00  0.00           H
ATOM  26537  HW3 SOL  6565      -3.555 -13.184  -0.109  1.00  0.00           H
ATOM  26543  OW  SOL  6567      -5.131 -12.141  -0.686  1.00  0.00           O
ATOM  26544  HW2 SOL  6567      -5.060 -12.682  -1.472  1.00  0.00           H
ATOM  26545  HW3 SOL  6567      -5.846 -11.533  -0.876  1.00  0.00           H
ATOM  26551  OW  SOL  6569       1.260  -7.477  10.744  1.00  0.00           O
ATOM  26552  HW2 SOL  6569       1.085  -7.580   9.808  1.00  0.00           H
ATOM  26553  HW3 SOL  6569       2.141  -7.830  10.863  1.00  0.00           H
ATOM  26563  OW  SOL  6572      -5.856  -9.583  11.089  1.00  0.00           O
ATOM  26564  HW2 SOL  6572      -5.107  -9.254  10.592  1.00  0.00           H
ATOM  26565  HW3 SOL  6572      -6.279 -10.207  10.500  1.00  0.00           H
ATOM  26579  OW  SOL  6576     -10.819  -8.003  -2.125  1.00  0.00           O
ATOM  26580  HW2 SOL  6576     -11.681  -7.720  -1.818  1.00  0.00           H
ATOM  26581  HW3 SOL  6576     -10.596  -7.381  -2.819  1.00  0.00           H
ATOM  26583  OW  SOL  6577     -13.331 -10.405  12.882  1.00  0.00           O
ATOM  26584  HW2 SOL  6577     -13.728 -10.017  12.102  1.00  0.00           H
ATOM  26585  HW3 SOL  6577     -12.457 -10.016  12.925  1.00  0.00           H
ATOM  26591  OW  SOL  6579       2.340 -11.618  11.772  1.00  0.00           O
ATOM  26592  HW2 SOL  6579       2.290 -11.838  10.842  1.00  0.00           H
ATOM  26593  HW3 SOL  6579       1.660 -10.956  11.898  1.00  0.00           H
ATOM  26597  HW3 SOL  6580      -9.916 -19.038   3.891  1.00  0.00           H
ATOM  26599  OW  SOL  6581     -18.389   5.704  -7.664  1.00  0.00           O
ATOM  26600  HW2 SOL  6581     -17.716   5.522  -8.320  1.00  0.00           H
ATOM  26601  HW3 SOL  6581     -19.179   5.885  -8.174  1.00  0.00           H
ATOM  26603  OW  SOL  6582     -22.033  -5.441  -2.607  1.00  0.00           O
ATOM  26604  HW2 SOL  6582     -21.165  -5.053  -2.496  1.00  0.00           H
ATOM  26605  HW3 SOL  6582     -22.116  -6.057  -1.879  1.00  0.00           H
ATOM  26607  OW  SOL  6583     -16.910  -7.381  -9.452  1.00  0.00           O
ATOM  26608  HW2 SOL  6583     -16.168  -7.985  -9.438  1.00  0.00           H
ATOM  26609  HW3 SOL  6583     -17.162  -7.290  -8.532  1.00  0.00           H
ATOM  26611  OW  SOL  6584      -7.958  -8.786  13.133  1.00  0.00           O
ATOM  26612  HW2 SOL  6584      -7.672  -9.369  13.835  1.00  0.00           H
ATOM  26613  HW3 SOL  6584      -7.979  -9.341  12.353  1.00  0.00           H
ATOM  26617  HW3 SOL  6585      -0.730 -14.914  13.059  1.00  0.00           H
ATOM  26619  OW  SOL  6586      -5.178  -8.292   5.479  1.00  0.00           O
ATOM  26620  HW2 SOL  6586      -5.221  -7.677   6.212  1.00  0.00           H
ATOM  26621  HW3 SOL  6586      -4.962  -9.132   5.884  1.00  0.00           H
ATOM  26623  OW  SOL  6587      -6.547  -7.093   9.804  1.00  0.00           O
ATOM  26624  HW2 SOL  6587      -6.680  -7.620  10.592  1.00  0.00           H
ATOM  26625  HW3 SOL  6587      -7.427  -6.962   9.451  1.00  0.00           H
ATOM  26627  OW  SOL  6588      -7.033 -15.956  13.386  1.00  0.00           O
ATOM  26628  HW2 SOL  6588      -6.520 -15.375  12.825  1.00  0.00           H
ATOM  26631  OW  SOL  6589      -3.553   1.470  15.358  1.00  0.00           O
ATOM  26632  HW2 SOL  6589      -3.569   1.125  16.251  1.00  0.00           H
ATOM  26633  HW3 SOL  6589      -3.146   2.333  15.442  1.00  0.00           H
ATOM  26639  OW  SOL  6591     -16.823  -8.849  -1.339  1.00  0.00           O
ATOM  26640  HW2 SOL  6591     -17.184  -8.969  -0.460  1.00  0.00           H
ATOM  26641  HW3 SOL  6591     -17.296  -8.094  -1.691  1.00  0.00           H
ATOM  26643  OW  SOL  6592      -7.892 -10.697   5.076  1.00  0.00           O
ATOM  26644  HW2 SOL  6592      -7.331 -11.472   5.038  1.00  0.00           H
ATOM  26645  HW3 SOL  6592      -7.934 -10.476   6.006  1.00  0.00           H
ATOM  26655  OW  SOL  6595      -1.007 -12.372  -2.245  1.00  0.00           O
ATOM  26656  HW2 SOL  6595      -0.738 -13.162  -1.775  1.00  0.00           H
ATOM  26657  HW3 SOL  6595      -0.228 -11.817  -2.247  1.00  0.00           H
ATOM  26667  OW  SOL  6598     -18.122  -7.184   7.645  1.00  0.00           O
ATOM  26668  HW2 SOL  6598     -17.561  -6.698   8.250  1.00  0.00           H
ATOM  26669  HW3 SOL  6598     -18.925  -6.666   7.594  1.00  0.00           H
ATOM  26687  OW  SOL  6603     -10.755  -2.219  13.217  1.00  0.00           O
ATOM  26688  HW2 SOL  6603     -11.012  -2.237  14.139  1.00  0.00           H
ATOM  26689  HW3 SOL  6603      -9.800  -2.281  13.232  1.00  0.00           H
ATOM  26699  OW  SOL  6606      -2.249  -8.106  -6.575  1.00  0.00           O
ATOM  26700  HW2 SOL  6606      -3.044  -7.716  -6.938  1.00  0.00           H
ATOM  26701  HW3 SOL  6606      -2.431  -8.195  -5.639  1.00  0.00           H
ATOM  26716  HW2 SOL  6610      -7.015 -17.274  -3.899  1.00  0.00           H
ATOM  26723  OW  SOL  6612      -2.690 -10.347  -7.882  1.00  0.00           O
ATOM  26724  HW2 SOL  6612      -2.324 -10.948  -7.233  1.00  0.00           H
ATOM  26725  HW3 SOL  6612      -2.500  -9.475  -7.535  1.00  0.00           H
ATOM  26727  OW  SOL  6613     -10.190 -11.405   3.411  1.00  0.00           O
ATOM  26728  HW2 SOL  6613     -10.460 -10.985   2.595  1.00  0.00           H
ATOM  26729  HW3 SOL  6613      -9.435 -10.895   3.706  1.00  0.00           H
ATOM  26735  OW  SOL  6615       2.327 -13.587  -0.816  1.00  0.00           O
ATOM  26736  HW2 SOL  6615       3.173 -13.218  -0.562  1.00  0.00           H
ATOM  26737  HW3 SOL  6615       2.445 -13.856  -1.726  1.00  0.00           H
ATOM  26739  OW  SOL  6616      -3.274 -10.277  -1.804  1.00  0.00           O
ATOM  26740  HW2 SOL  6616      -3.960 -10.738  -1.322  1.00  0.00           H
ATOM  26741  HW3 SOL  6616      -2.516 -10.859  -1.760  1.00  0.00           H
ATOM  26747  OW  SOL  6618      -6.422 -11.355   8.290  1.00  0.00           O
ATOM  26748  HW2 SOL  6618      -6.532 -12.247   7.961  1.00  0.00           H
ATOM  26749  HW3 SOL  6618      -7.228 -10.905   8.038  1.00  0.00           H
ATOM  26759  OW  SOL  6621     -13.422  -3.420   2.801  1.00  0.00           O
ATOM  26760  HW2 SOL  6621     -13.954  -2.777   3.270  1.00  0.00           H
ATOM  26761  HW3 SOL  6621     -13.704  -4.265   3.151  1.00  0.00           H
ATOM  26775  OW  SOL  6625      -9.300  -7.621  -5.402  1.00  0.00           O
ATOM  26776  HW2 SOL  6625      -8.443  -7.300  -5.682  1.00  0.00           H
ATOM  26777  HW3 SOL  6625      -9.108  -8.407  -4.892  1.00  0.00           H
ATOM  26779  OW  SOL  6626       6.852 -10.661  15.491  1.00  0.00           O
ATOM  26780  HW2 SOL  6626       6.078 -10.737  14.933  1.00  0.00           H
ATOM  26783  OW  SOL  6627      -0.304 -11.996   9.017  1.00  0.00           O
ATOM  26784  HW2 SOL  6627      -0.809 -12.468   8.355  1.00  0.00           H
ATOM  26785  HW3 SOL  6627      -0.936 -11.806   9.710  1.00  0.00           H
ATOM  26819  OW  SOL  6636      -4.141  -7.589  15.410  1.00  0.00           O
ATOM  26820  HW2 SOL  6636      -4.752  -8.227  15.040  1.00  0.00           H
ATOM  26821  HW3 SOL  6636      -4.683  -6.825  15.608  1.00  0.00           H
ATOM  26823  OW  SOL  6637     -13.015 -13.327  12.187  1.00  0.00           O
ATOM  26824  HW2 SOL  6637     -12.964 -12.419  12.484  1.00  0.00           H
ATOM  26825  HW3 SOL  6637     -13.132 -13.264  11.239  1.00  0.00           H
ATOM  26839  OW  SOL  6641      -3.217  -5.297  11.199  1.00  0.00           O
ATOM  26840  HW2 SOL  6641      -4.165  -5.254  11.322  1.00  0.00           H
ATOM  26841  HW3 SOL  6641      -2.884  -5.658  12.021  1.00  0.00           H
ATOM  26855  OW  SOL  6645     -13.697   0.825  12.304  1.00  0.00           O
ATOM  26856  HW2 SOL  6645     -13.538  -0.097  12.106  1.00  0.00           H
ATOM  26857  HW3 SOL  6645     -13.769   0.856  13.258  1.00  0.00           H
ATOM  26871  OW  SOL  6649     -20.476   5.031   7.171  1.00  0.00           O
ATOM  26872  HW2 SOL  6649     -20.404   4.595   6.322  1.00  0.00           H
ATOM  26895  OW  SOL  6655      -5.916  -3.104  16.769  1.00  0.00           O
ATOM  26896  HW2 SOL  6655      -6.190  -2.422  16.156  1.00  0.00           H
ATOM  26897  HW3 SOL  6655      -4.973  -2.973  16.868  1.00  0.00           H
ATOM  26899  OW  SOL  6656     -14.498  -3.217   9.368  1.00  0.00           O
ATOM  26900  HW2 SOL  6656     -14.557  -2.349   9.767  1.00  0.00           H
ATOM  26901  HW3 SOL  6656     -14.150  -3.777  10.062  1.00  0.00           H
ATOM  26908  HW2 SOL  6658      -2.880   4.301  17.215  1.00  0.00           H
ATOM  26923  OW  SOL  6662       0.263  -9.673  11.914  1.00  0.00           O
ATOM  26924  HW2 SOL  6662      -0.007  -9.503  12.817  1.00  0.00           H
ATOM  26925  HW3 SOL  6662       0.575  -8.827  11.594  1.00  0.00           H
ATOM  26939  OW  SOL  6666       2.085 -13.854   7.405  1.00  0.00           O
ATOM  26940  HW2 SOL  6666       2.927 -13.702   7.836  1.00  0.00           H
ATOM  26941  HW3 SOL  6666       2.061 -13.213   6.694  1.00  0.00           H
ATOM  26955  OW  SOL  6670     -20.291   1.639   6.237  1.00  0.00           O
ATOM  26956  HW2 SOL  6670     -19.972   1.364   7.096  1.00  0.00           H
ATOM  26957  HW3 SOL  6670     -19.846   2.470   6.070  1.00  0.00           H
ATOM  26961  HW3 SOL  6671      -1.808 -17.078  10.814  1.00  0.00           H
ATOM  26963  OW  SOL  6672      -5.436 -13.961  12.177  1.00  0.00           O
ATOM  26964  HW2 SOL  6672      -5.095 -13.784  11.300  1.00  0.00           H
ATOM  26965  HW3 SOL  6672      -4.898 -13.423  12.757  1.00  0.00           H
ATOM  26979  OW  SOL  6676      -1.316   2.746   9.441  1.00  0.00           O
ATOM  26980  HW2 SOL  6676      -0.957   1.964   9.023  1.00  0.00           H
ATOM  26981  HW3 SOL  6676      -2.181   2.477   9.751  1.00  0.00           H
ATOM  26983  OW  SOL  6677     -10.372 -17.649   7.440  1.00  0.00           O
ATOM  26984  HW2 SOL  6677     -10.730 -17.989   6.620  1.00  0.00           H
ATOM  26985  HW3 SOL  6677     -11.142 -17.436   7.968  1.00  0.00           H
ATOM  26999  OW  SOL  6681      -4.994  -0.466   9.907  1.00  0.00           O
ATOM  27000  HW2 SOL  6681      -4.914  -1.126   9.218  1.00  0.00           H
ATOM  27001  HW3 SOL  6681      -4.503  -0.827  10.645  1.00  0.00           H
ATOM  27007  OW  SOL  6683      -3.190  -2.832  14.385  1.00  0.00           O
ATOM  27008  HW2 SOL  6683      -3.190  -2.527  15.292  1.00  0.00           H
ATOM  27009  HW3 SOL  6683      -2.941  -3.755  14.442  1.00  0.00           H
ATOM  27015  OW  SOL  6685      -9.901  -3.583  18.490  1.00  0.00           O
ATOM  27016  HW2 SOL  6685      -9.332  -4.352  18.463  1.00  0.00           H
ATOM  27017  HW3 SOL  6685      -9.301  -2.839  18.431  1.00  0.00           H
ATOM  27035  OW  SOL  6690      -8.672 -13.529   2.518  1.00  0.00           O
ATOM  27036  HW2 SOL  6690      -9.179 -12.750   2.745  1.00  0.00           H
ATOM  27037  HW3 SOL  6690      -8.519 -13.451   1.577  1.00  0.00           H
ATOM  27047  OW  SOL  6693       3.535   0.936  15.496  1.00  0.00           O
ATOM  27048  HW2 SOL  6693       3.344   0.978  16.433  1.00  0.00           H
ATOM  27049  HW3 SOL  6693       3.313   0.040  15.245  1.00  0.00           H
ATOM  27051  OW  SOL  6694      -1.858 -11.270  11.202  1.00  0.00           O
ATOM  27052  HW2 SOL  6694      -2.343 -11.699  11.907  1.00  0.00           H
ATOM  27053  HW3 SOL  6694      -1.177 -10.769  11.649  1.00  0.00           H
ATOM  27059  OW  SOL  6696      -8.681   3.561  16.063  1.00  0.00           O
ATOM  27060  HW2 SOL  6696      -7.744   3.601  15.873  1.00  0.00           H
ATOM  27061  HW3 SOL  6696      -9.078   4.175  15.445  1.00  0.00           H
ATOM  27079  OW  SOL  6701     -13.974  -1.756   4.728  1.00  0.00           O
ATOM  27080  HW2 SOL  6701     -14.686  -2.072   5.283  1.00  0.00           H
ATOM  27081  HW3 SOL  6701     -13.177  -2.054   5.166  1.00  0.00           H
ATOM  27095  OW  SOL  6705      -2.155  -7.123   8.794  1.00  0.00           O
ATOM  27096  HW2 SOL  6705      -2.643  -7.891   9.091  1.00  0.00           H
ATOM  27097  HW3 SOL  6705      -2.443  -6.417   9.373  1.00  0.00           H
ATOM  27099  OW  SOL  6706       1.793  -1.846  18.646  1.00  0.00           O
ATOM  27100  HW2 SOL  6706       2.625  -2.306  18.537  1.00  0.00           H
ATOM  27115  OW  SOL  6710      -8.246  -5.796  18.787  1.00  0.00           O
ATOM  27116  HW2 SOL  6710      -7.502  -5.477  18.277  1.00  0.00           H
ATOM  27131  OW  SOL  6714       4.819   4.503   9.013  1.00  0.00           O
ATOM  27132  HW2 SOL  6714       5.041   4.310   9.924  1.00  0.00           H
ATOM  27133  HW3 SOL  6714       4.175   5.210   9.068  1.00  0.00           H
ATOM  27135  OW  SOL  6715      -3.625  -4.252   7.426  1.00  0.00           O
ATOM  27136  HW2 SOL  6715      -3.793  -4.223   6.484  1.00  0.00           H
ATOM  27137  HW3 SOL  6715      -4.426  -3.910   7.823  1.00  0.00           H
ATOM  27139  OW  SOL  6716      14.380   1.055   9.603  1.00  0.00           O
ATOM  27140  HW2 SOL  6716      14.744   1.092   8.718  1.00  0.00           H
ATOM  27141  HW3 SOL  6716      14.299   0.120   9.791  1.00  0.00           H
ATOM  27163  OW  SOL  6722       3.474 -16.002  10.541  1.00  0.00           O
ATOM  27164  HW2 SOL  6722       4.055 -16.062  11.299  1.00  0.00           H
ATOM  27165  HW3 SOL  6722       2.712 -15.518  10.861  1.00  0.00           H
ATOM  27179  OW  SOL  6726      -7.539  -1.023  15.411  1.00  0.00           O
ATOM  27180  HW2 SOL  6726      -7.575  -1.692  14.728  1.00  0.00           H
ATOM  27181  HW3 SOL  6726      -8.197  -0.378  15.152  1.00  0.00           H
ATOM  27187  OW  SOL  6728      -4.002  -1.344  12.291  1.00  0.00           O
ATOM  27188  HW2 SOL  6728      -4.599  -0.734  12.725  1.00  0.00           H
ATOM  27189  HW3 SOL  6728      -3.823  -2.014  12.951  1.00  0.00           H
ATOM  27191  OW  SOL  6729       0.182   2.185  17.456  1.00  0.00           O
ATOM  27193  HW3 SOL  6729      -0.261   1.858  16.673  1.00  0.00           H
ATOM  27211  OW  SOL  6734       3.961  -2.346  14.772  1.00  0.00           O
ATOM  27212  HW2 SOL  6734       4.748  -2.853  14.974  1.00  0.00           H
ATOM  27213  HW3 SOL  6734       3.256  -2.994  14.761  1.00  0.00           H
ATOM  27263  OW  SOL  6747       4.739  -5.296   9.178  1.00  0.00           O
ATOM  27264  HW2 SOL  6747       5.553  -4.950   8.813  1.00  0.00           H
ATOM  27265  HW3 SOL  6747       4.190  -4.524   9.316  1.00  0.00           H
ATOM  27267  OW  SOL  6748     -10.838   4.609  11.845  1.00  0.00           O
ATOM  27268  HW2 SOL  6748      -9.914   4.432  11.667  1.00  0.00           H
ATOM  27269  HW3 SOL  6748     -11.166   3.799  12.237  1.00  0.00           H
ATOM  27273  HW3 SOL  6749      13.131  -9.527  14.622  1.00  0.00           H
ATOM  27351  OW  SOL  6769      -4.366   0.909   7.607  1.00  0.00           O
ATOM  27352  HW2 SOL  6769      -4.005   1.651   8.093  1.00  0.00           H
ATOM  27353  HW3 SOL  6769      -4.301   1.171   6.688  1.00  0.00           H
ATOM  27363  OW  SOL  6772     -13.477  -9.823   7.580  1.00  0.00           O
ATOM  27364  HW2 SOL  6772     -13.819 -10.701   7.743  1.00  0.00           H
ATOM  27365  HW3 SOL  6772     -13.334  -9.792   6.634  1.00  0.00           H
ATOM  27371  OW  SOL  6774      11.651  -2.778   9.971  1.00  0.00           O
ATOM  27372  HW2 SOL  6774      11.151  -3.362   9.400  1.00  0.00           H
ATOM  27373  HW3 SOL  6774      11.317  -1.903   9.772  1.00  0.00           H
ATOM  27383  OW  SOL  6777      -8.168  -8.528  17.452  1.00  0.00           O
ATOM  27384  HW2 SOL  6777      -8.361  -9.209  18.097  1.00  0.00           H
ATOM  27385  HW3 SOL  6777      -8.167  -7.714  17.956  1.00  0.00           H
ATOM  27411  OW  SOL  6784      10.569  -4.671  13.561  1.00  0.00           O
ATOM  27412  HW2 SOL  6784      11.098  -3.880  13.457  1.00  0.00           H
ATOM  27413  HW3 SOL  6784      10.874  -5.256  12.867  1.00  0.00           H
ATOM  27435  OW  SOL  6790      -8.908 -10.171   7.913  1.00  0.00           O
ATOM  27436  HW2 SOL  6790      -9.628 -10.429   8.489  1.00  0.00           H
ATOM  27437  HW3 SOL  6790      -8.825  -9.226   8.041  1.00  0.00           H
ATOM  27471  OW  SOL  6799       8.895   6.830  -7.959  1.00  0.00           O
ATOM  27472  HW2 SOL  6799       9.661   6.258  -7.912  1.00  0.00           H
ATOM  27473  HW3 SOL  6799       8.879   7.281  -7.116  1.00  0.00           H
ATOM  27495  OW  SOL  6805      -7.127  -1.048 -14.027  1.00  0.00           O
ATOM  27496  HW2 SOL  6805      -7.813  -0.392 -14.150  1.00  0.00           H
ATOM  27497  HW3 SOL  6805      -7.596  -1.881 -13.986  1.00  0.00           H
ATOM  27503  OW  SOL  6807      -5.771  17.359  -1.291  1.00  0.00           O
ATOM  27504  HW2 SOL  6807      -5.609  18.130  -1.835  1.00  0.00           H
ATOM  27505  HW3 SOL  6807      -6.662  17.091  -1.515  1.00  0.00           H
ATOM  27519  OW  SOL  6811      -2.079   4.819 -16.394  1.00  0.00           O
ATOM  27520  HW2 SOL  6811      -1.691   4.390 -15.631  1.00  0.00           H
ATOM  27521  HW3 SOL  6811      -2.167   5.736 -16.135  1.00  0.00           H
ATOM  27543  OW  SOL  6817       2.704   9.653 -13.629  1.00  0.00           O
ATOM  27544  HW2 SOL  6817       2.811   8.704 -13.680  1.00  0.00           H
ATOM  27545  HW3 SOL  6817       2.960   9.876 -12.734  1.00  0.00           H
ATOM  27575  OW  SOL  6825       0.400  -0.979 -12.179  1.00  0.00           O
ATOM  27576  HW2 SOL  6825       0.110  -0.451 -12.922  1.00  0.00           H
ATOM  27577  HW3 SOL  6825       1.175  -0.525 -11.848  1.00  0.00           H
ATOM  27579  OW  SOL  6826      15.582  -9.954  -8.318  1.00  0.00           O
ATOM  27580  HW2 SOL  6826      15.796  -9.038  -8.496  1.00  0.00           H
ATOM  27581  HW3 SOL  6826      14.893 -10.166  -8.948  1.00  0.00           H
ATOM  27583  OW  SOL  6827     -15.215   6.707  -8.109  1.00  0.00           O
ATOM  27584  HW2 SOL  6827     -14.363   6.684  -8.544  1.00  0.00           H
ATOM  27585  HW3 SOL  6827     -15.039   7.108  -7.258  1.00  0.00           H
ATOM  27591  OW  SOL  6829      -9.738   7.503 -10.396  1.00  0.00           O
ATOM  27592  HW2 SOL  6829      -9.135   7.046  -9.809  1.00  0.00           H
ATOM  27593  HW3 SOL  6829     -10.271   8.047  -9.817  1.00  0.00           H
ATOM  27595  OW  SOL  6830       6.504   0.653  -8.867  1.00  0.00           O
ATOM  27596  HW2 SOL  6830       5.849   0.087  -9.275  1.00  0.00           H
ATOM  27597  HW3 SOL  6830       6.004   1.206  -8.267  1.00  0.00           H
ATOM  27607  OW  SOL  6833       9.708   3.615  -3.823  1.00  0.00           O
ATOM  27608  HW2 SOL  6833       9.300   3.433  -4.670  1.00  0.00           H
ATOM  27609  HW3 SOL  6833      10.108   4.478  -3.931  1.00  0.00           H
ATOM  27611  OW  SOL  6834      -8.196   6.253  -8.531  1.00  0.00           O
ATOM  27612  HW2 SOL  6834      -8.386   5.342  -8.754  1.00  0.00           H
ATOM  27613  HW3 SOL  6834      -8.507   6.349  -7.631  1.00  0.00           H
ATOM  27619  OW  SOL  6836     -19.464   0.423 -10.050  1.00  0.00           O
ATOM  27620  HW2 SOL  6836     -18.800   0.440 -10.739  1.00  0.00           H
ATOM  27621  HW3 SOL  6836     -20.168   0.981 -10.380  1.00  0.00           H
ATOM  27635  OW  SOL  6840       4.768   4.419  -7.596  1.00  0.00           O
ATOM  27636  HW2 SOL  6840       4.145   5.145  -7.598  1.00  0.00           H
ATOM  27637  HW3 SOL  6840       5.510   4.740  -7.083  1.00  0.00           H
ATOM  27643  OW  SOL  6842      -1.260  11.970 -14.153  1.00  0.00           O
ATOM  27644  HW2 SOL  6842      -1.433  12.537 -13.401  1.00  0.00           H
ATOM  27645  HW3 SOL  6842      -1.765  12.359 -14.868  1.00  0.00           H
ATOM  27651  OW  SOL  6844     -20.136   4.965  -9.608  1.00  0.00           O
ATOM  27652  HW2 SOL  6844     -19.896   4.445  -8.840  1.00  0.00           H
ATOM  27659  OW  SOL  6846      -6.048   7.179 -14.907  1.00  0.00           O
ATOM  27660  HW2 SOL  6846      -6.358   7.542 -14.078  1.00  0.00           H
ATOM  27661  HW3 SOL  6846      -5.408   7.816 -15.224  1.00  0.00           H
ATOM  27667  OW  SOL  6848     -13.562   0.853  -2.216  1.00  0.00           O
ATOM  27668  HW2 SOL  6848     -12.922   1.502  -1.924  1.00  0.00           H
ATOM  27669  HW3 SOL  6848     -13.280   0.619  -3.100  1.00  0.00           H
ATOM  27671  OW  SOL  6849      -9.142   0.726 -14.405  1.00  0.00           O
ATOM  27672  HW2 SOL  6849      -9.366   0.639 -13.478  1.00  0.00           H
ATOM  27673  HW3 SOL  6849      -9.920   1.116 -14.804  1.00  0.00           H
ATOM  27675  OW  SOL  6850     -12.950   7.671  -9.615  1.00  0.00           O
ATOM  27676  HW2 SOL  6850     -12.570   8.519  -9.385  1.00  0.00           H
ATOM  27677  HW3 SOL  6850     -12.598   7.478 -10.484  1.00  0.00           H
ATOM  27699  OW  SOL  6856      -6.511   2.938  -9.122  1.00  0.00           O
ATOM  27700  HW2 SOL  6856      -6.453   2.034  -8.812  1.00  0.00           H
ATOM  27701  HW3 SOL  6856      -7.450   3.111  -9.184  1.00  0.00           H
ATOM  27707  OW  SOL  6858      -9.330   3.505  -8.549  1.00  0.00           O
ATOM  27708  HW2 SOL  6858      -9.844   3.313  -9.334  1.00  0.00           H
ATOM  27709  HW3 SOL  6858      -9.905   3.267  -7.822  1.00  0.00           H
ATOM  27715  OW  SOL  6860     -15.987   8.305 -10.213  1.00  0.00           O
ATOM  27716  HW2 SOL  6860     -16.809   7.869 -10.436  1.00  0.00           H
ATOM  27717  HW3 SOL  6860     -15.529   7.680  -9.652  1.00  0.00           H
ATOM  27735  OW  SOL  6865      -5.686  13.261  -6.625  1.00  0.00           O
ATOM  27736  HW2 SOL  6865      -5.796  12.500  -7.195  1.00  0.00           H
ATOM  27737  HW3 SOL  6865      -6.269  13.093  -5.885  1.00  0.00           H
ATOM  27747  OW  SOL  6868     -15.952  -8.936   2.123  1.00  0.00           O
ATOM  27748  HW2 SOL  6868     -15.170  -8.856   1.577  1.00  0.00           H
ATOM  27749  HW3 SOL  6868     -16.482  -9.603   1.686  1.00  0.00           H
ATOM  27755  OW  SOL  6870       0.156   6.141  -5.130  1.00  0.00           O
ATOM  27756  HW2 SOL  6870       0.331   5.339  -4.638  1.00  0.00           H
ATOM  27757  HW3 SOL  6870       0.999   6.593  -5.160  1.00  0.00           H
ATOM  27759  OW  SOL  6871      -2.963  12.222  -8.727  1.00  0.00           O
ATOM  27760  HW2 SOL  6871      -3.112  12.951  -9.329  1.00  0.00           H
ATOM  27761  HW3 SOL  6871      -2.143  12.440  -8.284  1.00  0.00           H
ATOM  27767  OW  SOL  6873     -17.909  -0.063 -12.215  1.00  0.00           O
ATOM  27768  HW2 SOL  6873     -16.987   0.133 -12.046  1.00  0.00           H
ATOM  27769  HW3 SOL  6873     -17.936  -0.306 -13.140  1.00  0.00           H
ATOM  27779  OW  SOL  6876     -10.154   9.029  -6.850  1.00  0.00           O
ATOM  27780  HW2 SOL  6876     -10.788   9.172  -6.148  1.00  0.00           H
ATOM  27781  HW3 SOL  6876      -9.678   8.241  -6.588  1.00  0.00           H
ATOM  27783  OW  SOL  6877      -4.877   4.033 -17.619  1.00  0.00           O
ATOM  27784  HW2 SOL  6877      -5.081   4.020 -16.684  1.00  0.00           H
ATOM  27803  OW  SOL  6882       3.408  12.735  -5.012  1.00  0.00           O
ATOM  27804  HW2 SOL  6882       3.768  13.313  -4.338  1.00  0.00           H
ATOM  27805  HW3 SOL  6882       3.987  12.856  -5.765  1.00  0.00           H
ATOM  27811  OW  SOL  6884      -2.687   2.628 -10.902  1.00  0.00           O
ATOM  27812  HW2 SOL  6884      -2.193   2.676 -11.720  1.00  0.00           H
ATOM  27813  HW3 SOL  6884      -2.056   2.307 -10.259  1.00  0.00           H
ATOM  27839  OW  SOL  6891      -3.547   5.017 -12.998  1.00  0.00           O
ATOM  27840  HW2 SOL  6891      -2.850   4.466 -13.355  1.00  0.00           H
ATOM  27841  HW3 SOL  6891      -4.293   4.867 -13.578  1.00  0.00           H
ATOM  27843  OW  SOL  6892       2.032  15.483  -8.050  1.00  0.00           O
ATOM  27844  HW2 SOL  6892       2.638  14.742  -8.037  1.00  0.00           H
ATOM  27845  HW3 SOL  6892       2.590  16.252  -7.930  1.00  0.00           H
ATOM  27859  OW  SOL  6896     -11.718   3.883 -13.206  1.00  0.00           O
ATOM  27860  HW2 SOL  6896     -12.149   4.612 -12.759  1.00  0.00           H
ATOM  27861  HW3 SOL  6896     -12.433   3.293 -13.447  1.00  0.00           H
ATOM  27863  OW  SOL  6897       2.752  -5.079  -8.587  1.00  0.00           O
ATOM  27864  HW2 SOL  6897       1.999  -5.178  -8.005  1.00  0.00           H
ATOM  27865  HW3 SOL  6897       3.511  -5.260  -8.032  1.00  0.00           H
ATOM  27867  OW  SOL  6898       0.775 -10.621  -6.153  1.00  0.00           O
ATOM  27868  HW2 SOL  6898       0.257 -10.500  -5.358  1.00  0.00           H
ATOM  27869  HW3 SOL  6898       1.634 -10.903  -5.839  1.00  0.00           H
ATOM  27879  OW  SOL  6901       5.222   7.717 -14.480  1.00  0.00           O
ATOM  27880  HW2 SOL  6901       4.416   7.478 -14.024  1.00  0.00           H
ATOM  27881  HW3 SOL  6901       5.747   6.917 -14.476  1.00  0.00           H
ATOM  27883  OW  SOL  6902      -6.900   5.456 -11.246  1.00  0.00           O
ATOM  27884  HW2 SOL  6902      -6.043   5.190 -10.913  1.00  0.00           H
ATOM  27885  HW3 SOL  6902      -7.285   4.649 -11.588  1.00  0.00           H
ATOM  27887  OW  SOL  6903      -2.864   8.608 -11.272  1.00  0.00           O
ATOM  27888  HW2 SOL  6903      -2.903   8.808 -12.207  1.00  0.00           H
ATOM  27889  HW3 SOL  6903      -3.508   9.194 -10.874  1.00  0.00           H
ATOM  27891  OW  SOL  6904      -6.398  15.010  -8.709  1.00  0.00           O
ATOM  27892  HW2 SOL  6904      -6.112  14.345  -8.083  1.00  0.00           H
ATOM  27893  HW3 SOL  6904      -6.696  14.511  -9.470  1.00  0.00           H
ATOM  27903  OW  SOL  6907     -12.709   5.271 -15.860  1.00  0.00           O
ATOM  27905  HW3 SOL  6907     -11.983   4.671 -15.688  1.00  0.00           H
ATOM  27915  OW  SOL  6910       1.141  20.631  -3.529  1.00  0.00           O
ATOM  27920  HW2 SOL  6911      -4.983   9.678 -16.155  1.00  0.00           H
ATOM  27923  OW  SOL  6912      -1.930  13.914 -12.598  1.00  0.00           O
ATOM  27924  HW2 SOL  6912      -2.738  13.709 -12.127  1.00  0.00           H
ATOM  27925  HW3 SOL  6912      -1.381  14.356 -11.950  1.00  0.00           H
ATOM  27948  HW2 SOL  6918      -2.604  14.093 -14.459  1.00  0.00           H
ATOM  27951  OW  SOL  6919      -3.261  20.761  -2.641  1.00  0.00           O
ATOM  27952  HW2 SOL  6919      -2.778  20.912  -1.828  1.00  0.00           H
ATOM  27953  HW3 SOL  6919      -4.181  20.764  -2.378  1.00  0.00           H
ATOM  27975  OW  SOL  6925      -1.888   9.620  -8.780  1.00  0.00           O
ATOM  27976  HW2 SOL  6925      -2.224  10.516  -8.822  1.00  0.00           H
ATOM  27977  HW3 SOL  6925      -2.238   9.197  -9.564  1.00  0.00           H
ATOM  28007  OW  SOL  6933     -11.678   6.211  -7.510  1.00  0.00           O
ATOM  28008  HW2 SOL  6933     -11.973   6.557  -6.668  1.00  0.00           H
ATOM  28009  HW3 SOL  6933     -12.057   6.803  -8.159  1.00  0.00           H
ATOM  28011  OW  SOL  6934      -5.694   4.368 -14.692  1.00  0.00           O
ATOM  28012  HW2 SOL  6934      -6.502   3.901 -14.902  1.00  0.00           H
ATOM  28013  HW3 SOL  6934      -5.832   5.251 -15.035  1.00  0.00           H
ATOM  28015  OW  SOL  6935     -18.995  -0.285  -1.727  1.00  0.00           O
ATOM  28016  HW2 SOL  6935     -19.154  -0.487  -2.649  1.00  0.00           H
ATOM  28017  HW3 SOL  6935     -18.708  -1.115  -1.346  1.00  0.00           H
ATOM  28019  OW  SOL  6936     -13.236  11.904  -8.002  1.00  0.00           O
ATOM  28020  HW2 SOL  6936     -13.093  12.495  -7.262  1.00  0.00           H
ATOM  28021  HW3 SOL  6936     -14.183  11.764  -8.017  1.00  0.00           H
ATOM  28039  OW  SOL  6941      -7.496  13.458 -10.630  1.00  0.00           O
ATOM  28040  HW2 SOL  6941      -8.121  13.182  -9.960  1.00  0.00           H
ATOM  28041  HW3 SOL  6941      -7.906  14.219 -11.041  1.00  0.00           H
ATOM  28063  OW  SOL  6947     -11.212  14.471  -7.611  1.00  0.00           O
ATOM  28064  HW2 SOL  6947     -10.969  13.765  -8.210  1.00  0.00           H
ATOM  28065  HW3 SOL  6947     -11.755  15.057  -8.138  1.00  0.00           H
ATOM  28071  OW  SOL  6949       0.226   6.850 -13.011  1.00  0.00           O
ATOM  28072  HW2 SOL  6949      -0.521   6.607 -12.464  1.00  0.00           H
ATOM  28073  HW3 SOL  6949       0.135   7.795 -13.136  1.00  0.00           H
ATOM  28077  HW3 SOL  6950       4.607  14.982 -10.856  1.00  0.00           H
ATOM  28091  OW  SOL  6954      -7.933   3.007 -12.085  1.00  0.00           O
ATOM  28092  HW2 SOL  6954      -8.548   2.278 -12.006  1.00  0.00           H
ATOM  28093  HW3 SOL  6954      -7.069   2.600 -12.023  1.00  0.00           H
ATOM  28111  OW  SOL  6959       2.161   7.797  -5.518  1.00  0.00           O
ATOM  28112  HW2 SOL  6959       1.560   8.519  -5.701  1.00  0.00           H
ATOM  28113  HW3 SOL  6959       2.778   8.154  -4.879  1.00  0.00           H
ATOM  28151  OW  SOL  6969     -12.928   6.336   0.747  1.00  0.00           O
ATOM  28152  HW2 SOL  6969     -13.342   5.847   1.459  1.00  0.00           H
ATOM  28153  HW3 SOL  6969     -12.297   5.723   0.369  1.00  0.00           H
ATOM  28155  OW  SOL  6970      -3.716   6.605  -7.941  1.00  0.00           O
ATOM  28156  HW2 SOL  6970      -3.097   5.875  -7.964  1.00  0.00           H
ATOM  28157  HW3 SOL  6970      -4.116   6.607  -8.810  1.00  0.00           H
ATOM  28163  OW  SOL  6972     -14.359   2.008  -6.660  1.00  0.00           O
ATOM  28164  HW2 SOL  6972     -14.698   2.892  -6.521  1.00  0.00           H
ATOM  28165  HW3 SOL  6972     -15.005   1.589  -7.228  1.00  0.00           H
ATOM  28167  OW  SOL  6973     -16.005  13.734   1.489  1.00  0.00           O
ATOM  28168  HW2 SOL  6973     -15.394  14.341   1.071  1.00  0.00           H
ATOM  28169  HW3 SOL  6973     -16.156  14.105   2.358  1.00  0.00           H
ATOM  28175  OW  SOL  6975      -4.487  11.307  12.371  1.00  0.00           O
ATOM  28176  HW2 SOL  6975      -3.536  11.415  12.393  1.00  0.00           H
ATOM  28177  HW3 SOL  6975      -4.719  11.039  13.260  1.00  0.00           H
ATOM  28179  OW  SOL  6976     -10.404  10.814  15.107  1.00  0.00           O
ATOM  28180  HW2 SOL  6976     -10.343  11.407  14.359  1.00  0.00           H
ATOM  28181  HW3 SOL  6976     -10.909  10.068  14.782  1.00  0.00           H
ATOM  28183  OW  SOL  6977      -9.367  14.803   2.933  1.00  0.00           O
ATOM  28184  HW2 SOL  6977      -8.935  15.020   2.107  1.00  0.00           H
ATOM  28185  HW3 SOL  6977      -9.318  13.848   2.985  1.00  0.00           H
ATOM  28187  OW  SOL  6978      -1.391  11.612   6.037  1.00  0.00           O
ATOM  28188  HW2 SOL  6978      -1.451  11.690   6.989  1.00  0.00           H
ATOM  28189  HW3 SOL  6978      -0.981  10.759   5.893  1.00  0.00           H
ATOM  28195  OW  SOL  6980       1.861  17.064   5.768  1.00  0.00           O
ATOM  28196  HW2 SOL  6980       2.457  16.688   6.415  1.00  0.00           H
ATOM  28197  HW3 SOL  6980       1.043  16.580   5.884  1.00  0.00           H
ATOM  28199  OW  SOL  6981      -7.330  13.687  -4.580  1.00  0.00           O
ATOM  28200  HW2 SOL  6981      -7.841  14.353  -5.039  1.00  0.00           H
ATOM  28201  HW3 SOL  6981      -7.985  13.113  -4.183  1.00  0.00           H
ATOM  28203  OW  SOL  6982      -1.403  -4.923 -10.197  1.00  0.00           O
ATOM  28204  HW2 SOL  6982      -0.892  -4.114 -10.227  1.00  0.00           H
ATOM  28205  HW3 SOL  6982      -1.103  -5.425 -10.955  1.00  0.00           H
ATOM  28215  OW  SOL  6985      -4.528   1.346   4.966  1.00  0.00           O
ATOM  28216  HW2 SOL  6985      -5.342   0.857   4.844  1.00  0.00           H
ATOM  28217  HW3 SOL  6985      -4.759   2.252   4.762  1.00  0.00           H
ATOM  28219  OW  SOL  6986      -8.940  11.307  -6.770  1.00  0.00           O
ATOM  28220  HW2 SOL  6986      -9.270  10.420  -6.914  1.00  0.00           H
ATOM  28221  HW3 SOL  6986      -8.890  11.393  -5.818  1.00  0.00           H
ATOM  28223  OW  SOL  6987     -22.292  -8.198  -1.273  1.00  0.00           O
ATOM  28224  HW2 SOL  6987     -21.413  -8.210  -1.652  1.00  0.00           H
ATOM  28225  HW3 SOL  6987     -22.186  -8.598  -0.410  1.00  0.00           H
ATOM  28227  OW  SOL  6988       5.950  18.316  -0.894  1.00  0.00           O
ATOM  28228  HW2 SOL  6988       6.184  17.786  -1.655  1.00  0.00           H
ATOM  28229  HW3 SOL  6988       6.652  18.963  -0.827  1.00  0.00           H
ATOM  28231  OW  SOL  6989      -6.190   7.697  -9.648  1.00  0.00           O
ATOM  28232  HW2 SOL  6989      -6.330   7.585 -10.588  1.00  0.00           H
ATOM  28233  HW3 SOL  6989      -6.953   7.288  -9.241  1.00  0.00           H
ATOM  28235  OW  SOL  6990      -8.011   6.545   6.299  1.00  0.00           O
ATOM  28236  HW2 SOL  6990      -8.849   6.089   6.379  1.00  0.00           H
ATOM  28237  HW3 SOL  6990      -7.834   6.875   7.180  1.00  0.00           H
ATOM  28243  OW  SOL  6992      -2.067   4.545   7.367  1.00  0.00           O
ATOM  28244  HW2 SOL  6992      -2.490   4.101   6.632  1.00  0.00           H
ATOM  28245  HW3 SOL  6992      -1.822   3.838   7.965  1.00  0.00           H
ATOM  28247  OW  SOL  6993      -8.324   4.691   9.881  1.00  0.00           O
ATOM  28248  HW2 SOL  6993      -8.939   4.909   9.182  1.00  0.00           H
ATOM  28249  HW3 SOL  6993      -8.056   3.791   9.693  1.00  0.00           H
ATOM  28251  OW  SOL  6994       8.111  12.472   6.039  1.00  0.00           O
ATOM  28252  HW2 SOL  6994       8.389  13.153   6.653  1.00  0.00           H
ATOM  28253  HW3 SOL  6994       7.459  11.966   6.522  1.00  0.00           H
ATOM  28264  HW2 SOL  6997      -8.004  21.113   6.448  1.00  0.00           H
ATOM  28275  OW  SOL  7000     -12.376  12.201   4.640  1.00  0.00           O
ATOM  28276  HW2 SOL  7000     -13.054  12.261   3.967  1.00  0.00           H
ATOM  28277  HW3 SOL  7000     -11.555  12.159   4.151  1.00  0.00           H
ATOM  28279  OW  SOL  7001      13.991   5.704 -11.516  1.00  0.00           O
ATOM  28280  HW2 SOL  7001      14.046   5.184 -10.714  1.00  0.00           H
ATOM  28283  OW  SOL  7002     -10.816  -3.451  -7.913  1.00  0.00           O
ATOM  28284  HW2 SOL  7002     -10.511  -3.928  -7.141  1.00  0.00           H
ATOM  28285  HW3 SOL  7002     -11.205  -2.650  -7.562  1.00  0.00           H
ATOM  28287  OW  SOL  7003      -6.692  19.259   5.063  1.00  0.00           O
ATOM  28288  HW2 SOL  7003      -5.800  18.922   5.139  1.00  0.00           H
ATOM  28289  HW3 SOL  7003      -7.005  18.921   4.224  1.00  0.00           H
ATOM  28311  OW  SOL  7009       1.495   7.900   8.811  1.00  0.00           O
ATOM  28312  HW2 SOL  7009       1.171   7.327   8.115  1.00  0.00           H
ATOM  28313  HW3 SOL  7009       0.732   8.055   9.369  1.00  0.00           H
ATOM  28319  OW  SOL  7011     -14.009  14.611  -4.448  1.00  0.00           O
ATOM  28320  HW2 SOL  7011     -13.420  14.891  -3.747  1.00  0.00           H
ATOM  28321  HW3 SOL  7011     -14.196  15.411  -4.939  1.00  0.00           H
ATOM  28327  OW  SOL  7013       2.250  17.817  -5.452  1.00  0.00           O
ATOM  28328  HW2 SOL  7013       2.691  18.546  -5.016  1.00  0.00           H
ATOM  28329  HW3 SOL  7013       1.666  17.456  -4.785  1.00  0.00           H
ATOM  28331  OW  SOL  7014      -5.532   3.948   4.759  1.00  0.00           O
ATOM  28332  HW2 SOL  7014      -6.340   3.670   5.190  1.00  0.00           H
ATOM  28333  HW3 SOL  7014      -5.722   4.829   4.438  1.00  0.00           H
ATOM  28335  OW  SOL  7015     -14.414  -7.295   4.364  1.00  0.00           O
ATOM  28336  HW2 SOL  7015     -14.462  -7.277   3.408  1.00  0.00           H
ATOM  28337  HW3 SOL  7015     -15.178  -7.805   4.634  1.00  0.00           H
ATOM  28347  OW  SOL  7018      -4.576  19.483  -9.992  1.00  0.00           O
ATOM  28348  HW2 SOL  7018      -4.757  18.648 -10.422  1.00  0.00           H
ATOM  28349  HW3 SOL  7018      -4.267  19.242  -9.119  1.00  0.00           H
ATOM  28355  OW  SOL  7020     -12.431  13.323  -0.472  1.00  0.00           O
ATOM  28356  HW2 SOL  7020     -12.023  12.551  -0.079  1.00  0.00           H
ATOM  28357  HW3 SOL  7020     -13.044  12.968  -1.116  1.00  0.00           H
ATOM  28359  OW  SOL  7021     -16.678   1.897   9.235  1.00  0.00           O
ATOM  28360  HW2 SOL  7021     -16.577   2.134   8.313  1.00  0.00           H
ATOM  28361  HW3 SOL  7021     -15.958   2.345   9.679  1.00  0.00           H
ATOM  28363  OW  SOL  7022     -19.356  -7.841   0.683  1.00  0.00           O
ATOM  28364  HW2 SOL  7022     -19.677  -8.622   0.233  1.00  0.00           H
ATOM  28365  HW3 SOL  7022     -19.872  -7.799   1.488  1.00  0.00           H
ATOM  28371  OW  SOL  7024     -14.347  -0.091   7.504  1.00  0.00           O
ATOM  28372  HW2 SOL  7024     -15.005  -0.240   6.825  1.00  0.00           H
ATOM  28373  HW3 SOL  7024     -14.772  -0.370   8.315  1.00  0.00           H
ATOM  28379  OW  SOL  7026     -14.204  10.193  10.269  1.00  0.00           O
ATOM  28380  HW2 SOL  7026     -13.307  10.172   9.937  1.00  0.00           H
ATOM  28381  HW3 SOL  7026     -14.631  10.885   9.764  1.00  0.00           H
ATOM  28387  OW  SOL  7028      -2.045  16.352  -0.511  1.00  0.00           O
ATOM  28388  HW2 SOL  7028      -1.596  15.659  -0.028  1.00  0.00           H
ATOM  28389  HW3 SOL  7028      -2.666  15.889  -1.073  1.00  0.00           H
ATOM  28391  OW  SOL  7029     -10.796  12.515   9.183  1.00  0.00           O
ATOM  28392  HW2 SOL  7029      -9.957  12.754   9.576  1.00  0.00           H
ATOM  28393  HW3 SOL  7029     -11.451  12.849   9.795  1.00  0.00           H
ATOM  28395  OW  SOL  7030     -10.617  -5.317  -5.119  1.00  0.00           O
ATOM  28396  HW2 SOL  7030     -10.284  -6.214  -5.156  1.00  0.00           H
ATOM  28397  HW3 SOL  7030      -9.984  -4.848  -4.576  1.00  0.00           H
ATOM  28407  OW  SOL  7033     -11.038  11.252   0.554  1.00  0.00           O
ATOM  28408  HW2 SOL  7033     -10.390  11.200  -0.149  1.00  0.00           H
ATOM  28409  HW3 SOL  7033     -11.439  10.384   0.575  1.00  0.00           H
ATOM  28411  OW  SOL  7034     -15.224  -0.295  10.052  1.00  0.00           O
ATOM  28412  HW2 SOL  7034     -14.460  -0.148  10.610  1.00  0.00           H
ATOM  28413  HW3 SOL  7034     -15.603   0.575   9.929  1.00  0.00           H
ATOM  28419  OW  SOL  7036      -9.804  -2.379 -11.902  1.00  0.00           O
ATOM  28420  HW2 SOL  7036      -9.556  -2.098 -11.021  1.00  0.00           H
ATOM  28421  HW3 SOL  7036     -10.305  -1.645 -12.256  1.00  0.00           H
ATOM  28423  OW  SOL  7037     -12.685   2.157   8.284  1.00  0.00           O
ATOM  28424  HW2 SOL  7037     -13.234   1.417   8.023  1.00  0.00           H
ATOM  28425  HW3 SOL  7037     -13.246   2.683   8.855  1.00  0.00           H
ATOM  28439  OW  SOL  7041     -11.695  10.118  -9.605  1.00  0.00           O
ATOM  28440  HW2 SOL  7041     -12.226  10.169 -10.399  1.00  0.00           H
ATOM  28441  HW3 SOL  7041     -12.077  10.771  -9.018  1.00  0.00           H
ATOM  28447  OW  SOL  7043      -4.289  20.390   8.567  1.00  0.00           O
ATOM  28448  HW2 SOL  7043      -4.520  19.474   8.719  1.00  0.00           H
ATOM  28463  OW  SOL  7047     -11.940   8.776  -4.774  1.00  0.00           O
ATOM  28464  HW2 SOL  7047     -12.876   8.885  -4.940  1.00  0.00           H
ATOM  28465  HW3 SOL  7047     -11.797   9.196  -3.925  1.00  0.00           H
ATOM  28467  OW  SOL  7048       3.965  -9.481  11.412  1.00  0.00           O
ATOM  28468  HW2 SOL  7048       3.409 -10.256  11.486  1.00  0.00           H
ATOM  28469  HW3 SOL  7048       4.018  -9.312  10.471  1.00  0.00           H
ATOM  28487  OW  SOL  7053      -3.636  12.233   4.452  1.00  0.00           O
ATOM  28488  HW2 SOL  7053      -2.893  12.002   5.009  1.00  0.00           H
ATOM  28489  HW3 SOL  7053      -4.358  12.377   5.063  1.00  0.00           H
ATOM  28495  OW  SOL  7055     -18.466  10.461   3.227  1.00  0.00           O
ATOM  28497  HW3 SOL  7055     -18.471  10.079   2.350  1.00  0.00           H
ATOM  28499  OW  SOL  7056     -14.959  -9.346  -3.204  1.00  0.00           O
ATOM  28500  HW2 SOL  7056     -14.283  -8.699  -3.002  1.00  0.00           H
ATOM  28501  HW3 SOL  7056     -15.642  -9.191  -2.552  1.00  0.00           H
ATOM  28503  OW  SOL  7057      -2.396  16.791   4.548  1.00  0.00           O
ATOM  28504  HW2 SOL  7057      -3.071  17.176   5.107  1.00  0.00           H
ATOM  28505  HW3 SOL  7057      -2.465  17.273   3.723  1.00  0.00           H
ATOM  28507  OW  SOL  7058     -11.868   3.100  -1.995  1.00  0.00           O
ATOM  28508  HW2 SOL  7058     -12.184   3.580  -2.760  1.00  0.00           H
ATOM  28509  HW3 SOL  7058     -11.048   2.699  -2.285  1.00  0.00           H
ATOM  28511  OW  SOL  7059      -5.602  19.175  -3.604  1.00  0.00           O
ATOM  28512  HW2 SOL  7059      -5.951  20.045  -3.796  1.00  0.00           H
ATOM  28513  HW3 SOL  7059      -4.710  19.191  -3.952  1.00  0.00           H
ATOM  28515  OW  SOL  7060      -4.722  13.731 -12.094  1.00  0.00           O
ATOM  28516  HW2 SOL  7060      -5.388  13.043 -12.084  1.00  0.00           H
ATOM  28517  HW3 SOL  7060      -5.195  14.518 -12.364  1.00  0.00           H
ATOM  28523  OW  SOL  7062      -7.450  10.588   9.125  1.00  0.00           O
ATOM  28524  HW2 SOL  7062      -6.689  11.168   9.094  1.00  0.00           H
ATOM  28525  HW3 SOL  7062      -8.046  10.939   8.463  1.00  0.00           H
ATOM  28531  OW  SOL  7064     -16.057   5.218  11.401  1.00  0.00           O
ATOM  28532  HW2 SOL  7064     -16.022   6.157  11.586  1.00  0.00           H
ATOM  28533  HW3 SOL  7064     -15.669   4.807  12.174  1.00  0.00           H
ATOM  28539  OW  SOL  7066      -3.682  13.750   8.369  1.00  0.00           O
ATOM  28540  HW2 SOL  7066      -3.156  14.490   8.674  1.00  0.00           H
ATOM  28541  HW3 SOL  7066      -4.363  13.650   9.034  1.00  0.00           H
ATOM  28543  OW  SOL  7067     -16.962  14.422  -7.354  1.00  0.00           O
ATOM  28544  HW2 SOL  7067     -17.824  14.433  -7.771  1.00  0.00           H
ATOM  28545  HW3 SOL  7067     -16.343  14.450  -8.084  1.00  0.00           H
ATOM  28547  OW  SOL  7068     -19.298   0.821   8.801  1.00  0.00           O
ATOM  28548  HW2 SOL  7068     -20.026   0.752   9.419  1.00  0.00           H
ATOM  28549  HW3 SOL  7068     -18.580   1.189   9.316  1.00  0.00           H
ATOM  28559  OW  SOL  7071     -14.614   3.789  13.397  1.00  0.00           O
ATOM  28560  HW2 SOL  7071     -14.208   3.867  14.260  1.00  0.00           H
ATOM  28561  HW3 SOL  7071     -15.381   3.236  13.541  1.00  0.00           H
ATOM  28571  OW  SOL  7074     -17.588  -2.667   5.869  1.00  0.00           O
ATOM  28572  HW2 SOL  7074     -17.898  -3.134   5.093  1.00  0.00           H
ATOM  28573  HW3 SOL  7074     -16.754  -3.085   6.083  1.00  0.00           H
ATOM  28575  OW  SOL  7075     -18.076  -6.838  -2.425  1.00  0.00           O
ATOM  28576  HW2 SOL  7075     -18.917  -7.077  -2.816  1.00  0.00           H
ATOM  28577  HW3 SOL  7075     -18.308  -6.397  -1.608  1.00  0.00           H
ATOM  28587  OW  SOL  7078     -18.923   3.915   4.976  1.00  0.00           O
ATOM  28588  HW2 SOL  7078     -18.112   4.061   4.490  1.00  0.00           H
ATOM  28589  HW3 SOL  7078     -19.582   4.425   4.505  1.00  0.00           H
ATOM  28591  OW  SOL  7079      -8.531  15.755   5.464  1.00  0.00           O
ATOM  28592  HW2 SOL  7079      -8.981  15.644   4.627  1.00  0.00           H
ATOM  28593  HW3 SOL  7079      -7.621  15.932   5.225  1.00  0.00           H
ATOM  28599  OW  SOL  7081     -20.652   7.686   3.437  1.00  0.00           O
ATOM  28607  OW  SOL  7083     -10.781   7.549  -1.279  1.00  0.00           O
ATOM  28608  HW2 SOL  7083     -10.889   7.073  -2.102  1.00  0.00           H
ATOM  28609  HW3 SOL  7083     -10.221   6.985  -0.747  1.00  0.00           H
ATOM  28611  OW  SOL  7084      -0.860   2.190   6.144  1.00  0.00           O
ATOM  28612  HW2 SOL  7084      -0.242   2.142   6.873  1.00  0.00           H
ATOM  28613  HW3 SOL  7084      -0.624   2.994   5.681  1.00  0.00           H
ATOM  28619  OW  SOL  7086      -0.518  11.496  -2.970  1.00  0.00           O
ATOM  28620  HW2 SOL  7086       0.327  11.175  -3.286  1.00  0.00           H
ATOM  28621  HW3 SOL  7086      -0.298  12.239  -2.409  1.00  0.00           H
ATOM  28623  OW  SOL  7087     -19.936   0.735   3.469  1.00  0.00           O
ATOM  28624  HW2 SOL  7087     -19.955   1.260   4.269  1.00  0.00           H
ATOM  28625  HW3 SOL  7087     -20.251   1.327   2.786  1.00  0.00           H
ATOM  28627  OW  SOL  7088      -7.313  18.323  12.333  1.00  0.00           O
ATOM  28628  HW2 SOL  7088      -6.774  18.370  13.123  1.00  0.00           H
ATOM  28643  OW  SOL  7092     -20.910  -2.718  -5.948  1.00  0.00           O
ATOM  28644  HW2 SOL  7092     -21.613  -3.359  -5.840  1.00  0.00           H
ATOM  28645  HW3 SOL  7092     -20.597  -2.852  -6.843  1.00  0.00           H
ATOM  28651  OW  SOL  7094      -9.782  12.255  -9.114  1.00  0.00           O
ATOM  28652  HW2 SOL  7094      -9.496  11.976  -8.244  1.00  0.00           H
ATOM  28653  HW3 SOL  7094     -10.514  11.675  -9.324  1.00  0.00           H
ATOM  28671  OW  SOL  7099      -3.385  -2.138  17.014  1.00  0.00           O
ATOM  28672  HW2 SOL  7099      -3.486  -1.223  17.279  1.00  0.00           H
ATOM  28673  HW3 SOL  7099      -2.544  -2.403  17.386  1.00  0.00           H
ATOM  28695  OW  SOL  7105     -11.585   8.623  13.668  1.00  0.00           O
ATOM  28696  HW2 SOL  7105     -12.266   9.186  13.300  1.00  0.00           H
ATOM  28697  HW3 SOL  7105     -11.086   8.323  12.908  1.00  0.00           H
ATOM  28723  OW  SOL  7112     -15.301   8.087  11.689  1.00  0.00           O
ATOM  28724  HW2 SOL  7112     -14.731   7.568  11.122  1.00  0.00           H
ATOM  28725  HW3 SOL  7112     -14.988   8.986  11.587  1.00  0.00           H
ATOM  28755  OW  SOL  7120     -13.181  19.796   0.836  1.00  0.00           O
ATOM  28756  HW2 SOL  7120     -13.923  20.091   1.364  1.00  0.00           H
ATOM  28757  HW3 SOL  7120     -12.870  20.587   0.397  1.00  0.00           H
ATOM  28759  OW  SOL  7121     -10.854  -2.854  16.056  1.00  0.00           O
ATOM  28760  HW2 SOL  7121     -10.676  -3.097  16.965  1.00  0.00           H
ATOM  28761  HW3 SOL  7121     -11.677  -3.296  15.846  1.00  0.00           H
ATOM  28767  OW  SOL  7123     -12.480  13.081  11.179  1.00  0.00           O
ATOM  28768  HW2 SOL  7123     -13.406  13.242  10.997  1.00  0.00           H
ATOM  28769  HW3 SOL  7123     -12.383  13.271  12.112  1.00  0.00           H
ATOM  28775  OW  SOL  7125      -3.900   2.353  10.406  1.00  0.00           O
ATOM  28776  HW2 SOL  7125      -4.504   2.941  10.860  1.00  0.00           H
ATOM  28777  HW3 SOL  7125      -4.340   1.503  10.415  1.00  0.00           H
ATOM  28791  OW  SOL  7129     -20.741  -5.928   7.937  1.00  0.00           O
ATOM  28792  HW2 SOL  7129     -20.896  -5.474   8.765  1.00  0.00           H
ATOM  28799  OW  SOL  7131     -12.941   6.701  10.597  1.00  0.00           O
ATOM  28800  HW2 SOL  7131     -12.690   6.928   9.701  1.00  0.00           H
ATOM  28801  HW3 SOL  7131     -12.264   6.091  10.889  1.00  0.00           H
ATOM  28823  OW  SOL  7137     -15.343  -3.890   6.677  1.00  0.00           O
ATOM  28824  HW2 SOL  7137     -15.084  -3.659   7.569  1.00  0.00           H
ATOM  28825  HW3 SOL  7137     -14.974  -4.762   6.539  1.00  0.00           H
ATOM  28835  OW  SOL  7140      -9.871   8.057  11.482  1.00  0.00           O
ATOM  28836  HW2 SOL  7140      -9.242   8.773  11.572  1.00  0.00           H
ATOM  28837  HW3 SOL  7140     -10.567   8.416  10.932  1.00  0.00           H
ATOM  28847  OW  SOL  7143       3.842   7.017   9.827  1.00  0.00           O
ATOM  28848  HW2 SOL  7143       4.404   7.224   9.081  1.00  0.00           H
ATOM  28849  HW3 SOL  7143       2.956   7.219   9.525  1.00  0.00           H
ATOM  28853  HW3 SOL  7144      -7.113   0.121  18.741  1.00  0.00           H
ATOM  28855  OW  SOL  7145      -0.019   9.855  16.414  1.00  0.00           O
ATOM  28856  HW2 SOL  7145      -0.119   9.016  15.964  1.00  0.00           H
ATOM  28857  HW3 SOL  7145       0.587   9.672  17.132  1.00  0.00           H
ATOM  28887  OW  SOL  7153     -10.870  21.038   5.220  1.00  0.00           O
ATOM  28888  HW2 SOL  7153     -11.641  20.639   4.818  1.00  0.00           H
ATOM  28889  HW3 SOL  7153     -10.311  20.297   5.453  1.00  0.00           H
ATOM  28919  OW  SOL  7161      -3.041   5.960   9.692  1.00  0.00           O
ATOM  28920  HW2 SOL  7161      -2.930   5.619   8.805  1.00  0.00           H
ATOM  28921  HW3 SOL  7161      -3.896   6.390   9.679  1.00  0.00           H
ATOM  28927  OW  SOL  7163      -5.023   8.205  16.674  1.00  0.00           O
ATOM  28928  HW2 SOL  7163      -5.253   8.891  17.300  1.00  0.00           H
ATOM  28929  HW3 SOL  7163      -5.446   7.417  17.016  1.00  0.00           H
ATOM  28935  OW  SOL  7165     -16.879  11.679  -2.680  1.00  0.00           O
ATOM  28936  HW2 SOL  7165     -17.059  11.130  -1.917  1.00  0.00           H
ATOM  28937  HW3 SOL  7165     -17.655  11.582  -3.233  1.00  0.00           H
ATOM  28951  OW  SOL  7169     -12.750   3.088  15.433  1.00  0.00           O
ATOM  28952  HW2 SOL  7169     -13.331   2.331  15.505  1.00  0.00           H
ATOM  28983  OW  SOL  7177      -9.500   0.295   4.785  1.00  0.00           O
ATOM  28984  HW2 SOL  7177      -8.586   0.034   4.895  1.00  0.00           H
ATOM  28985  HW3 SOL  7177      -9.896   0.149   5.644  1.00  0.00           H
ATOM  28996  HW2 SOL  7180      -3.740  11.744  17.835  1.00  0.00           H
ATOM  29023  OW  SOL  7187     -17.744  10.515   6.520  1.00  0.00           O
ATOM  29024  HW2 SOL  7187     -17.657  10.775   7.436  1.00  0.00           H
ATOM  29027  OW  SOL  7188     -10.464   5.403  14.746  1.00  0.00           O
ATOM  29028  HW2 SOL  7188     -10.686   5.090  13.869  1.00  0.00           H
ATOM  29029  HW3 SOL  7188     -11.296   5.704  15.111  1.00  0.00           H
ATOM  29035  OW  SOL  7190     -13.336  -5.257  10.904  1.00  0.00           O
ATOM  29036  HW2 SOL  7190     -12.390  -5.120  10.957  1.00  0.00           H
ATOM  29037  HW3 SOL  7190     -13.559  -5.708  11.718  1.00  0.00           H
ATOM  29059  OW  SOL  7196       7.799   5.705  13.989  1.00  0.00           O
ATOM  29060  HW2 SOL  7196       7.771   5.117  13.234  1.00  0.00           H
ATOM  29061  HW3 SOL  7196       6.894   5.739  14.300  1.00  0.00           H
ATOM  29091  OW  SOL  7204     -16.791  -1.900  11.591  1.00  0.00           O
ATOM  29092  HW2 SOL  7204     -16.227  -1.311  11.089  1.00  0.00           H
ATOM  29093  HW3 SOL  7204     -17.060  -2.569  10.961  1.00  0.00           H
ATOM  29107  OW  SOL  7208     -17.915   6.296   7.545  1.00  0.00           O
ATOM  29108  HW2 SOL  7208     -18.373   7.008   7.993  1.00  0.00           H
ATOM  29109  HW3 SOL  7208     -18.614   5.727   7.224  1.00  0.00           H
ATOM  29127  OW  SOL  7213      -8.731   1.552  10.185  1.00  0.00           O
ATOM  29128  HW2 SOL  7213      -8.086   1.682  10.880  1.00  0.00           H
ATOM  29129  HW3 SOL  7213      -8.209   1.341   9.410  1.00  0.00           H
ATOM  29147  OW  SOL  7218     -11.437   2.322  13.197  1.00  0.00           O
ATOM  29148  HW2 SOL  7218     -11.748   2.596  14.060  1.00  0.00           H
ATOM  29149  HW3 SOL  7218     -12.165   1.824  12.826  1.00  0.00           H
ATOM  29159  OW  SOL  7221     -10.782   6.040   6.063  1.00  0.00           O
ATOM  29160  HW2 SOL  7221     -10.872   6.803   6.634  1.00  0.00           H
ATOM  29161  HW3 SOL  7221     -10.980   6.370   5.187  1.00  0.00           H
ATOM  29171  OW  SOL  7224     -13.935   0.460  14.984  1.00  0.00           O
ATOM  29172  HW2 SOL  7224     -14.657  -0.008  15.403  1.00  0.00           H
ATOM  29173  HW3 SOL  7224     -13.153   0.158  15.447  1.00  0.00           H
ATOM  29175  OW  SOL  7225     -10.187   6.723   8.903  1.00  0.00           O
ATOM  29176  HW2 SOL  7225      -9.388   7.240   8.801  1.00  0.00           H
ATOM  29177  HW3 SOL  7225     -10.325   6.678   9.849  1.00  0.00           H
ATOM  29215  OW  SOL  7235     -13.172   9.137   0.702  1.00  0.00           O
ATOM  29216  HW2 SOL  7235     -12.874   8.236   0.576  1.00  0.00           H
ATOM  29217  HW3 SOL  7235     -13.465   9.167   1.613  1.00  0.00           H
ATOM  29231  OW  SOL  7239     -18.067   4.327  -5.392  1.00  0.00           O
ATOM  29232  HW2 SOL  7239     -18.878   4.329  -4.884  1.00  0.00           H
ATOM  29233  HW3 SOL  7239     -18.234   4.935  -6.112  1.00  0.00           H
ATOM  29247  OW  SOL  7243       3.869   1.591   6.356  1.00  0.00           O
ATOM  29248  HW2 SOL  7243       4.366   2.122   5.734  1.00  0.00           H
ATOM  29249  HW3 SOL  7243       4.478   1.432   7.077  1.00  0.00           H
ATOM  29251  OW  SOL  7244      -9.893  17.632  -4.283  1.00  0.00           O
ATOM  29252  HW2 SOL  7244      -9.663  16.917  -4.876  1.00  0.00           H
ATOM  29253  HW3 SOL  7244     -10.848  17.596  -4.223  1.00  0.00           H
ATOM  29259  OW  SOL  7246      -0.909  -3.012  18.041  1.00  0.00           O
ATOM  29261  HW3 SOL  7246       0.007  -2.903  18.296  1.00  0.00           H
ATOM  29291  OW  SOL  7254      -5.921  15.639   5.231  1.00  0.00           O
ATOM  29292  HW2 SOL  7254      -5.670  16.381   5.782  1.00  0.00           H
ATOM  29293  HW3 SOL  7254      -5.376  15.727   4.448  1.00  0.00           H
ATOM  29415  OW  SOL  7285      13.388  12.584   7.562  1.00  0.00           O
ATOM  29416  HW2 SOL  7285      13.391  11.666   7.835  1.00  0.00           H
ATOM  29417  HW3 SOL  7285      14.270  12.737   7.223  1.00  0.00           H
ATOM  29431  OW  SOL  7289      -1.586  15.736  -4.639  1.00  0.00           O
ATOM  29432  HW2 SOL  7289      -1.336  15.552  -5.545  1.00  0.00           H
ATOM  29433  HW3 SOL  7289      -1.186  16.584  -4.447  1.00  0.00           H
ATOM  29487  OW  SOL  7303     -12.030  12.895  -5.520  1.00  0.00           O
ATOM  29488  HW2 SOL  7303     -12.518  13.472  -4.933  1.00  0.00           H
ATOM  29489  HW3 SOL  7303     -11.795  13.452  -6.263  1.00  0.00           H
ATOM  29623  OW  SOL  7337      -1.370  15.261  -7.477  1.00  0.00           O
ATOM  29624  HW2 SOL  7337      -2.160  15.515  -7.955  1.00  0.00           H
ATOM  29625  HW3 SOL  7337      -0.651  15.630  -7.989  1.00  0.00           H
ATOM  29700  HW2 SOL  7356       5.096  19.111  -6.088  1.00  0.00           H
ATOM  29791  OW  SOL  7379       7.217  13.133  -7.953  1.00  0.00           O
ATOM  29792  HW2 SOL  7379       6.743  12.322  -8.137  1.00  0.00           H
ATOM  29793  HW3 SOL  7379       6.928  13.740  -8.635  1.00  0.00           H
ATOM  29795  OW  SOL  7380       0.448  15.712 -10.544  1.00  0.00           O
ATOM  29796  HW2 SOL  7380       1.298  15.313 -10.361  1.00  0.00           H
ATOM  29797  HW3 SOL  7380       0.593  16.651 -10.424  1.00  0.00           H
ATOM  29847  OW  SOL  7393      -0.723  20.421  -6.214  1.00  0.00           O
ATOM  29848  HW2 SOL  7393      -1.503  20.259  -5.682  1.00  0.00           H
ATOM  29849  HW3 SOL  7393      -0.984  21.118  -6.816  1.00  0.00           H
ATOM  29999  OW  SOL  7431       1.860  10.095  12.687  1.00  0.00           O
ATOM  30000  HW2 SOL  7431       1.750  10.720  13.404  1.00  0.00           H
ATOM  30001  HW3 SOL  7431       2.177   9.297  13.112  1.00  0.00           H
ATOM  30031  OW  SOL  7439       0.175  18.073   9.092  1.00  0.00           O
ATOM  30032  HW2 SOL  7439      -0.403  17.343   8.872  1.00  0.00           H
ATOM  30033  HW3 SOL  7439       1.032  17.669   9.224  1.00  0.00           H
ATOM  30035  OW  SOL  7440       8.385  20.222   6.878  1.00  0.00           O
ATOM  30036  HW2 SOL  7440       8.001  20.155   7.753  1.00  0.00           H
ATOM  30063  OW  SOL  7447       8.463  19.770  -0.960  1.00  0.00           O
ATOM  30064  HW2 SOL  7447       8.143  20.293  -1.696  1.00  0.00           H
ATOM  30065  HW3 SOL  7447       9.378  19.589  -1.176  1.00  0.00           H
ATOM  30119  OW  SOL  7461      14.770   5.500   0.776  1.00  0.00           O
ATOM  30120  HW2 SOL  7461      14.397   5.710   1.632  1.00  0.00           H
ATOM  30121  HW3 SOL  7461      15.204   6.308   0.499  1.00  0.00           H
ATOM  30135  OW  SOL  7465       0.812  15.887  12.537  1.00  0.00           O
ATOM  30136  HW2 SOL  7465       1.227  16.427  11.865  1.00  0.00           H
ATOM  30137  HW3 SOL  7465       0.208  15.323  12.053  1.00  0.00           H
ATOM  30147  OW  SOL  7468       7.344  12.655  13.228  1.00  0.00           O
ATOM  30148  HW2 SOL  7468       8.219  12.292  13.089  1.00  0.00           H
ATOM  30149  HW3 SOL  7468       6.773  11.889  13.287  1.00  0.00           H
ATOM  30155  OW  SOL  7470       2.586  21.068   2.633  1.00  0.00           O
ATOM  30156  HW2 SOL  7470       2.081  21.016   1.821  1.00  0.00           H
ATOM  30163  OW  SOL  7472       5.850  18.432   3.265  1.00  0.00           O
ATOM  30164  HW2 SOL  7472       6.493  18.911   2.743  1.00  0.00           H
ATOM  30165  HW3 SOL  7472       5.320  17.962   2.622  1.00  0.00           H
ATOM  30215  OW  SOL  7485       4.966   7.528  12.369  1.00  0.00           O
ATOM  30216  HW2 SOL  7485       5.358   8.400  12.318  1.00  0.00           H
ATOM  30217  HW3 SOL  7485       4.411   7.469  11.592  1.00  0.00           H
ATOM  30251  OW  SOL  7494       7.342  13.181  10.367  1.00  0.00           O
ATOM  30252  HW2 SOL  7494       7.639  13.051  11.268  1.00  0.00           H
ATOM  30253  HW3 SOL  7494       6.423  12.913  10.376  1.00  0.00           H
ATOM  30267  OW  SOL  7498      -8.667  15.685  12.244  1.00  0.00           O
ATOM  30268  HW2 SOL  7498      -8.488  16.625  12.223  1.00  0.00           H
ATOM  30269  HW3 SOL  7498      -9.618  15.620  12.151  1.00  0.00           H
ATOM  30299  OW  SOL  7506      -6.421  16.698  10.138  1.00  0.00           O
ATOM  30300  HW2 SOL  7506      -7.276  16.829   9.728  1.00  0.00           H
ATOM  30301  HW3 SOL  7506      -6.432  17.269  10.906  1.00  0.00           H
ATOM  30311  OW  SOL  7509       5.725  15.550  -5.220  1.00  0.00           O
ATOM  30312  HW2 SOL  7509       6.041  14.716  -4.872  1.00  0.00           H
ATOM  30313  HW3 SOL  7509       4.977  15.773  -4.666  1.00  0.00           H
ATOM  30359  OW  SOL  7521      12.473  18.907   2.141  1.00  0.00           O
ATOM  30361  HW3 SOL  7521      11.854  18.721   2.847  1.00  0.00           H
ATOM  30407  OW  SOL  7533      13.118   8.894   0.397  1.00  0.00           O
ATOM  30408  HW2 SOL  7533      13.845   8.316   0.164  1.00  0.00           H
ATOM  30409  HW3 SOL  7533      12.537   8.866  -0.363  1.00  0.00           H
ATOM  30497  HW3 SOL  7555       5.511  17.914  10.885  1.00  0.00           H
ATOM  30519  OW  SOL  7561      13.694  17.579   4.916  1.00  0.00           O
ATOM  30521  HW3 SOL  7561      14.490  17.048   4.920  1.00  0.00           H
ATOM  30527  OW  SOL  7563      -3.798  14.602   3.147  1.00  0.00           O
ATOM  30528  HW2 SOL  7563      -3.376  15.268   3.690  1.00  0.00           H
ATOM  30529  HW3 SOL  7563      -3.608  13.775   3.591  1.00  0.00           H
ATOM  30571  OW  SOL  7574       1.951  10.868   8.597  1.00  0.00           O
ATOM  30572  HW2 SOL  7574       1.984   9.912   8.586  1.00  0.00           H
ATOM  30573  HW3 SOL  7574       1.153  11.075   9.083  1.00  0.00           H
ATOM  30631  OW  SOL  7589       5.491  18.620   7.265  1.00  0.00           O
ATOM  30632  HW2 SOL  7589       5.401  19.247   6.546  1.00  0.00           H
ATOM  30633  HW3 SOL  7589       5.867  19.130   7.982  1.00  0.00           H
ATOM  30639  OW  SOL  7591       5.909  20.495   5.182  1.00  0.00           O
ATOM  30640  HW2 SOL  7591       6.028  19.870   4.467  1.00  0.00           H
ATOM  30641  HW3 SOL  7591       6.707  20.416   5.706  1.00  0.00           H
ATOM  30695  OW  SOL  7605      -0.262  14.702   1.106  1.00  0.00           O
ATOM  30696  HW2 SOL  7605       0.306  15.398   1.435  1.00  0.00           H
ATOM  30697  HW3 SOL  7605      -0.105  13.965   1.696  1.00  0.00           H
ATOM  30707  OW  SOL  7608       2.191  12.971  10.834  1.00  0.00           O
ATOM  30708  HW2 SOL  7608       1.928  12.062  10.975  1.00  0.00           H
ATOM  30709  HW3 SOL  7608       2.088  13.386  11.691  1.00  0.00           H
ATOM  30763  OW  SOL  7622      11.240  19.386  -0.163  1.00  0.00           O
ATOM  30764  HW2 SOL  7622      11.668  19.114   0.649  1.00  0.00           H
ATOM  30765  HW3 SOL  7622      11.101  20.327  -0.057  1.00  0.00           H
ATOM  30819  OW  SOL  7636       4.605  13.745   9.599  1.00  0.00           O
ATOM  30820  HW2 SOL  7636       3.757  13.715  10.044  1.00  0.00           H
ATOM  30821  HW3 SOL  7636       5.048  14.504   9.978  1.00  0.00           H
ATOM  30848  HW2 SOL  7643       0.351  16.591  14.088  1.00  0.00           H
ATOM  31147  OW  SOL  7718      -3.389   5.294  12.493  1.00  0.00           O
ATOM  31148  HW2 SOL  7718      -3.327   5.500  11.560  1.00  0.00           H
ATOM  31149  HW3 SOL  7718      -3.538   6.140  12.916  1.00  0.00           H
ATOM  31175  OW  SOL  7725       4.231   9.022   7.315  1.00  0.00           O
ATOM  31176  HW2 SOL  7725       3.579   8.863   6.632  1.00  0.00           H
ATOM  31177  HW3 SOL  7725       4.735   9.771   6.996  1.00  0.00           H
ATOM  31219  OW  SOL  7736      -1.476  12.165   8.717  1.00  0.00           O
ATOM  31220  HW2 SOL  7736      -2.284  12.651   8.553  1.00  0.00           H
ATOM  31221  HW3 SOL  7736      -0.780  12.812   8.606  1.00  0.00           H
ATOM  31276  HW2 SOL  7750      -0.718   5.094  16.348  1.00  0.00           H
ATOM  31299  OW  SOL  7756       2.249  16.550  10.129  1.00  0.00           O
ATOM  31300  HW2 SOL  7756       2.880  16.148   9.531  1.00  0.00           H
ATOM  31301  HW3 SOL  7756       2.761  17.192  10.621  1.00  0.00           H
ATOM  31303  OW  SOL  7757     -11.133   9.536   9.477  1.00  0.00           O
ATOM  31304  HW2 SOL  7757     -10.981   9.216   8.588  1.00  0.00           H
ATOM  31305  HW3 SOL  7757     -10.970  10.477   9.424  1.00  0.00           H
ATOM  31344  HW2 SOL  7767       0.695  18.456  10.682  1.00  0.00           H
ATOM  31419  OW  SOL  7786      -4.318  17.906   5.861  1.00  0.00           O
ATOM  31420  HW2 SOL  7786      -4.269  17.670   6.787  1.00  0.00           H
ATOM  31421  HW3 SOL  7786      -3.983  18.802   5.823  1.00  0.00           H
ATOM  31483  OW  SOL  7802       4.296  -8.362  -8.698  1.00  0.00           O
ATOM  31484  HW2 SOL  7802       4.565  -9.095  -8.145  1.00  0.00           H
ATOM  31485  HW3 SOL  7802       3.610  -7.922  -8.195  1.00  0.00           H
ATOM  31507  OW  SOL  7808      12.962 -12.486  -6.121  1.00  0.00           O
ATOM  31508  HW2 SOL  7808      13.225 -11.572  -6.232  1.00  0.00           H
ATOM  31509  HW3 SOL  7808      13.774 -12.983  -6.217  1.00  0.00           H
ATOM  31599  OW  SOL  7831       9.918 -16.232  -7.773  1.00  0.00           O
ATOM  31600  HW2 SOL  7831       9.211 -15.682  -7.435  1.00  0.00           H
ATOM  31601  HW3 SOL  7831      10.235 -16.712  -7.008  1.00  0.00           H
ATOM  31607  OW  SOL  7833      -2.717 -13.967  -7.867  1.00  0.00           O
ATOM  31608  HW2 SOL  7833      -1.838 -13.737  -7.566  1.00  0.00           H
ATOM  31609  HW3 SOL  7833      -2.840 -14.872  -7.578  1.00  0.00           H
ATOM  31615  OW  SOL  7835      10.358 -19.250  -5.787  1.00  0.00           O
ATOM  31616  HW2 SOL  7835      10.467 -19.364  -6.731  1.00  0.00           H
ATOM  31617  HW3 SOL  7835      11.162 -18.814  -5.504  1.00  0.00           H
ATOM  31715  OW  SOL  7860       4.115 -10.510 -14.385  1.00  0.00           O
ATOM  31716  HW2 SOL  7860       4.798 -11.166 -14.242  1.00  0.00           H
ATOM  31717  HW3 SOL  7860       4.285  -9.839 -13.725  1.00  0.00           H
ATOM  31823  OW  SOL  7887      -1.154 -14.813  -9.942  1.00  0.00           O
ATOM  31824  HW2 SOL  7887      -1.874 -14.334  -9.532  1.00  0.00           H
ATOM  31825  HW3 SOL  7887      -0.790 -14.199 -10.580  1.00  0.00           H
ATOM  31888  HW2 SOL  7903      22.379  -3.638  -7.887  1.00  0.00           H
ATOM  31889  HW3 SOL  7903      22.551  -4.936  -7.127  1.00  0.00           H
ATOM  31983  OW  SOL  7927       6.311 -19.300   8.923  1.00  0.00           O
ATOM  31984  HW2 SOL  7927       6.379 -20.227   8.696  1.00  0.00           H
ATOM  31985  HW3 SOL  7927       5.394 -19.179   9.170  1.00  0.00           H
ATOM  32095  OW  SOL  7955      16.792 -12.667  -1.971  1.00  0.00           O
ATOM  32096  HW2 SOL  7955      16.118 -12.908  -2.606  1.00  0.00           H
ATOM  32097  HW3 SOL  7955      17.537 -13.226  -2.188  1.00  0.00           H
ATOM  32151  OW  SOL  7969      -0.056 -18.604   4.497  1.00  0.00           O
ATOM  32152  HW2 SOL  7969      -0.232 -18.542   5.436  1.00  0.00           H
ATOM  32153  HW3 SOL  7969       0.895 -18.526   4.425  1.00  0.00           H
ATOM  32155  OW  SOL  7970      -1.184 -16.497   1.181  1.00  0.00           O
ATOM  32156  HW2 SOL  7970      -2.128 -16.356   1.258  1.00  0.00           H
ATOM  32157  HW3 SOL  7970      -1.098 -17.414   0.923  1.00  0.00           H
ATOM  32183  OW  SOL  7977      11.159 -15.858  -3.860  1.00  0.00           O
ATOM  32184  HW2 SOL  7977      11.677 -15.560  -3.112  1.00  0.00           H
ATOM  32185  HW3 SOL  7977      11.681 -16.561  -4.248  1.00  0.00           H
ATOM  32195  OW  SOL  7980      13.487 -18.849  -1.030  1.00  0.00           O
ATOM  32196  HW2 SOL  7980      14.323 -18.776  -0.568  1.00  0.00           H
ATOM  32197  HW3 SOL  7980      13.431 -19.771  -1.281  1.00  0.00           H
ATOM  32203  OW  SOL  7982       5.664 -21.849   1.656  1.00  0.00           O
ATOM  32204  HW2 SOL  7982       6.569 -21.549   1.726  1.00  0.00           H
ATOM  32205  HW3 SOL  7982       5.389 -21.581   0.779  1.00  0.00           H
ATOM  32255  OW  SOL  7995      -3.866  20.502   3.217  1.00  0.00           O
ATOM  32256  HW2 SOL  7995      -3.487  19.630   3.105  1.00  0.00           H
ATOM  32257  HW3 SOL  7995      -3.876  20.639   4.165  1.00  0.00           H
ATOM  32311  OW  SOL  8009       0.706 -16.222  -6.735  1.00  0.00           O
ATOM  32312  HW2 SOL  8009       1.404 -15.616  -6.487  1.00  0.00           H
ATOM  32313  HW3 SOL  8009       0.759 -16.273  -7.689  1.00  0.00           H
ATOM  32331  OW  SOL  8014       4.667 -18.986   2.599  1.00  0.00           O
ATOM  32332  HW2 SOL  8014       5.480 -19.177   2.130  1.00  0.00           H
ATOM  32333  HW3 SOL  8014       4.631 -18.030   2.636  1.00  0.00           H
ATOM  32359  OW  SOL  8021       8.756 -17.906   8.227  1.00  0.00           O
ATOM  32360  HW2 SOL  8021       9.007 -17.006   8.436  1.00  0.00           H
ATOM  32361  HW3 SOL  8021       7.836 -17.964   8.485  1.00  0.00           H
ATOM  32463  OW  SOL  8047      -9.365 -13.914  11.897  1.00  0.00           O
ATOM  32464  HW2 SOL  8047      -8.576 -13.715  12.401  1.00  0.00           H
ATOM  32465  HW3 SOL  8047      -9.115 -13.756  10.987  1.00  0.00           H
ATOM  32471  OW  SOL  8049       5.626 -19.931  -5.658  1.00  0.00           O
ATOM  32472  HW2 SOL  8049       4.935 -19.353  -5.335  1.00  0.00           H
ATOM  32473  HW3 SOL  8049       6.406 -19.667  -5.171  1.00  0.00           H
ATOM  32491  OW  SOL  8054      -0.443 -18.148   7.325  1.00  0.00           O
ATOM  32492  HW2 SOL  8054      -0.158 -17.382   7.824  1.00  0.00           H
ATOM  32493  HW3 SOL  8054      -1.361 -17.972   7.120  1.00  0.00           H
ATOM  32499  OW  SOL  8056       1.744 -12.537   4.982  1.00  0.00           O
ATOM  32500  HW2 SOL  8056       2.596 -12.689   4.573  1.00  0.00           H
ATOM  32501  HW3 SOL  8056       1.109 -12.735   4.294  1.00  0.00           H
ATOM  32503  OW  SOL  8057      15.476 -17.046  -3.308  1.00  0.00           O
ATOM  32504  HW2 SOL  8057      14.621 -17.364  -3.598  1.00  0.00           H
ATOM  32505  HW3 SOL  8057      16.103 -17.657  -3.695  1.00  0.00           H
ATOM  32567  OW  SOL  8073      16.396 -18.694  -0.493  1.00  0.00           O
ATOM  32568  HW2 SOL  8073      16.997 -18.164   0.031  1.00  0.00           H
ATOM  32569  HW3 SOL  8073      16.437 -18.309  -1.369  1.00  0.00           H
ATOM  32579  OW  SOL  8076      -9.850 -14.894   4.667  1.00  0.00           O
ATOM  32580  HW2 SOL  8076      -9.116 -15.338   5.092  1.00  0.00           H
ATOM  32581  HW3 SOL  8076      -9.495 -14.585   3.834  1.00  0.00           H
ATOM  32659  OW  SOL  8096      -4.949 -17.034  10.982  1.00  0.00           O
ATOM  32660  HW2 SOL  8096      -5.117 -17.288  10.075  1.00  0.00           H
ATOM  32661  HW3 SOL  8096      -4.877 -16.080  10.955  1.00  0.00           H
ATOM  32815  OW  SOL  8135       7.885 -18.793  -4.533  1.00  0.00           O
ATOM  32816  HW2 SOL  8135       8.720 -19.067  -4.913  1.00  0.00           H
ATOM  32817  HW3 SOL  8135       8.016 -17.873  -4.304  1.00  0.00           H
ATOM  32907  OW  SOL  8158       3.188 -19.100  -2.014  1.00  0.00           O
ATOM  32908  HW2 SOL  8158       3.541 -18.809  -2.855  1.00  0.00           H
ATOM  32909  HW3 SOL  8158       2.729 -18.335  -1.668  1.00  0.00           H
ATOM  32919  OW  SOL  8161      12.733 -16.098  -1.416  1.00  0.00           O
ATOM  32920  HW2 SOL  8161      13.655 -15.861  -1.314  1.00  0.00           H
ATOM  32921  HW3 SOL  8161      12.722 -17.053  -1.354  1.00  0.00           H
ATOM  32967  OW  SOL  8173       6.396  -7.058  17.025  1.00  0.00           O
ATOM  32968  HW2 SOL  8173       6.637  -7.188  16.108  1.00  0.00           H
ATOM  32969  HW3 SOL  8173       6.423  -7.935  17.407  1.00  0.00           H
ATOM  33031  OW  SOL  8189       4.200  -8.558  13.992  1.00  0.00           O
ATOM  33032  HW2 SOL  8189       4.218  -9.488  14.218  1.00  0.00           H
ATOM  33033  HW3 SOL  8189       4.073  -8.545  13.043  1.00  0.00           H
ATOM  33047  OW  SOL  8193      12.429 -19.917   5.399  1.00  0.00           O
ATOM  33048  HW2 SOL  8193      11.603 -19.522   5.679  1.00  0.00           H
ATOM  33049  HW3 SOL  8193      12.178 -20.540   4.717  1.00  0.00           H
ATOM  33291  OW  SOL  8254      -4.125 -16.210   1.713  1.00  0.00           O
ATOM  33292  HW2 SOL  8254      -4.204 -16.792   0.957  1.00  0.00           H
ATOM  33293  HW3 SOL  8254      -4.182 -15.328   1.344  1.00  0.00           H
ATOM  33539  OW  SOL  8316      18.808 -13.655   2.196  1.00  0.00           O
ATOM  33540  HW2 SOL  8316      19.467 -13.699   1.504  1.00  0.00           H
ATOM  33541  HW3 SOL  8316      19.227 -14.064   2.953  1.00  0.00           H
ATOM  33551  OW  SOL  8319       5.958 -21.216   4.605  1.00  0.00           O
ATOM  33552  HW2 SOL  8319       5.818 -20.352   4.995  1.00  0.00           H
ATOM  33553  HW3 SOL  8319       5.751 -21.097   3.678  1.00  0.00           H
ATOM  33579  OW  SOL  8326      10.790 -12.426  -9.626  1.00  0.00           O
ATOM  33580  HW2 SOL  8326      11.031 -11.628  -9.155  1.00  0.00           H
ATOM  33581  HW3 SOL  8326      10.702 -12.150 -10.538  1.00  0.00           H
ATOM  33583  OW  SOL  8327      16.970  -0.442 -11.690  1.00  0.00           O
ATOM  33584  HW2 SOL  8327      16.948   0.410 -12.126  1.00  0.00           H
ATOM  33585  HW3 SOL  8327      17.525  -0.985 -12.250  1.00  0.00           H
ATOM  33587  OW  SOL  8328       9.469   3.397  -8.893  1.00  0.00           O
ATOM  33588  HW2 SOL  8328      10.063   2.647  -8.931  1.00  0.00           H
ATOM  33589  HW3 SOL  8328      10.047   4.157  -8.823  1.00  0.00           H
ATOM  33611  OW  SOL  8334       6.287  -3.914 -13.820  1.00  0.00           O
ATOM  33612  HW2 SOL  8334       7.223  -4.087 -13.716  1.00  0.00           H
ATOM  33613  HW3 SOL  8334       5.859  -4.580 -13.282  1.00  0.00           H
ATOM  33619  OW  SOL  8336       8.181 -10.296 -12.485  1.00  0.00           O
ATOM  33620  HW2 SOL  8336       8.931 -10.646 -12.005  1.00  0.00           H
ATOM  33621  HW3 SOL  8336       8.538 -10.047 -13.338  1.00  0.00           H
ATOM  33623  OW  SOL  8337       4.541  -1.610 -13.358  1.00  0.00           O
ATOM  33624  HW2 SOL  8337       5.439  -1.918 -13.482  1.00  0.00           H
ATOM  33625  HW3 SOL  8337       4.009  -2.206 -13.886  1.00  0.00           H
ATOM  33627  OW  SOL  8338       7.428  -4.792 -10.686  1.00  0.00           O
ATOM  33628  HW2 SOL  8338       6.622  -4.579 -11.156  1.00  0.00           H
ATOM  33629  HW3 SOL  8338       7.557  -4.058 -10.086  1.00  0.00           H
ATOM  33643  OW  SOL  8342       3.152  -7.088 -13.953  1.00  0.00           O
ATOM  33644  HW2 SOL  8342       2.940  -6.463 -13.260  1.00  0.00           H
ATOM  33645  HW3 SOL  8342       3.779  -7.689 -13.551  1.00  0.00           H
ATOM  33647  OW  SOL  8343       7.880  -4.317  -7.096  1.00  0.00           O
ATOM  33648  HW2 SOL  8343       7.573  -3.797  -7.838  1.00  0.00           H
ATOM  33649  HW3 SOL  8343       7.298  -4.075  -6.376  1.00  0.00           H
ATOM  33663  OW  SOL  8347       9.720  -0.341  -7.817  1.00  0.00           O
ATOM  33664  HW2 SOL  8347      10.174   0.450  -8.107  1.00  0.00           H
ATOM  33665  HW3 SOL  8347       8.896  -0.023  -7.447  1.00  0.00           H
ATOM  33667  OW  SOL  8348       5.413 -20.793  -0.906  1.00  0.00           O
ATOM  33668  HW2 SOL  8348       4.954 -19.995  -1.171  1.00  0.00           H
ATOM  33669  HW3 SOL  8348       5.070 -21.471  -1.488  1.00  0.00           H
ATOM  33671  OW  SOL  8349      14.134  -8.675  -3.813  1.00  0.00           O
ATOM  33672  HW2 SOL  8349      13.498  -8.689  -3.098  1.00  0.00           H
ATOM  33673  HW3 SOL  8349      14.875  -9.185  -3.486  1.00  0.00           H
ATOM  33675  OW  SOL  8350       8.188 -12.620  -8.672  1.00  0.00           O
ATOM  33676  HW2 SOL  8350       9.034 -12.625  -9.120  1.00  0.00           H
ATOM  33677  HW3 SOL  8350       8.234 -11.869  -8.081  1.00  0.00           H
ATOM  33704  HW2 SOL  8357       7.656 -16.401 -10.455  1.00  0.00           H
ATOM  33705  HW3 SOL  8357       8.840 -16.601  -9.533  1.00  0.00           H
ATOM  33715  OW  SOL  8360      -2.045 -14.404  -4.915  1.00  0.00           O
ATOM  33716  HW2 SOL  8360      -2.463 -13.543  -4.887  1.00  0.00           H
ATOM  33717  HW3 SOL  8360      -2.709 -15.004  -4.574  1.00  0.00           H
ATOM  33747  OW  SOL  8368       0.510  -2.596  -9.886  1.00  0.00           O
ATOM  33748  HW2 SOL  8368       1.454  -2.468  -9.984  1.00  0.00           H
ATOM  33749  HW3 SOL  8368       0.134  -2.228 -10.685  1.00  0.00           H
ATOM  33751  OW  SOL  8369       5.600 -10.764  -8.191  1.00  0.00           O
ATOM  33752  HW2 SOL  8369       6.516 -10.627  -7.950  1.00  0.00           H
ATOM  33753  HW3 SOL  8369       5.410 -11.659  -7.911  1.00  0.00           H
ATOM  33759  OW  SOL  8371      -2.151 -10.865 -12.150  1.00  0.00           O
ATOM  33760  HW2 SOL  8371      -1.471 -10.895 -11.477  1.00  0.00           H
ATOM  33761  HW3 SOL  8371      -2.929 -11.221 -11.722  1.00  0.00           H
ATOM  33763  OW  SOL  8372       5.355 -17.663  -7.492  1.00  0.00           O
ATOM  33764  HW2 SOL  8372       5.392 -18.412  -6.897  1.00  0.00           H
ATOM  33765  HW3 SOL  8372       5.266 -18.051  -8.362  1.00  0.00           H
ATOM  33783  OW  SOL  8377       1.593  -8.375  -7.435  1.00  0.00           O
ATOM  33784  HW2 SOL  8377       1.017  -7.611  -7.449  1.00  0.00           H
ATOM  33785  HW3 SOL  8377       1.062  -9.069  -7.044  1.00  0.00           H
ATOM  33787  OW  SOL  8378      10.260  -5.413  -7.767  1.00  0.00           O
ATOM  33788  HW2 SOL  8378      10.408  -5.840  -6.924  1.00  0.00           H
ATOM  33789  HW3 SOL  8378       9.571  -4.771  -7.593  1.00  0.00           H
ATOM  33819  OW  SOL  8386       7.909 -14.557  -6.810  1.00  0.00           O
ATOM  33820  HW2 SOL  8386       8.122 -13.878  -7.450  1.00  0.00           H
ATOM  33821  HW3 SOL  8386       8.279 -14.235  -5.988  1.00  0.00           H
ATOM  33843  OW  SOL  8392      -4.794  -7.063  -7.762  1.00  0.00           O
ATOM  33844  HW2 SOL  8392      -5.741  -7.190  -7.824  1.00  0.00           H
ATOM  33845  HW3 SOL  8392      -4.611  -6.333  -8.354  1.00  0.00           H
ATOM  33847  OW  SOL  8393       2.690 -15.011  -3.322  1.00  0.00           O
ATOM  33848  HW2 SOL  8393       3.241 -14.883  -4.094  1.00  0.00           H
ATOM  33849  HW3 SOL  8393       1.798 -15.050  -3.667  1.00  0.00           H
ATOM  33855  OW  SOL  8395       1.005   4.515 -14.235  1.00  0.00           O
ATOM  33856  HW2 SOL  8395       0.716   5.364 -13.902  1.00  0.00           H
ATOM  33857  HW3 SOL  8395       1.327   4.701 -15.117  1.00  0.00           H
ATOM  33887  OW  SOL  8403       1.226  -4.529 -17.971  1.00  0.00           O
ATOM  33888  HW2 SOL  8403       2.009  -5.008 -17.699  1.00  0.00           H
ATOM  33889  HW3 SOL  8403       0.693  -5.180 -18.427  1.00  0.00           H
ATOM  33903  OW  SOL  8407     -18.070 -12.921   2.414  1.00  0.00           O
ATOM  33904  HW2 SOL  8407     -17.700 -12.189   1.922  1.00  0.00           H
ATOM  33905  HW3 SOL  8407     -17.310 -13.441   2.677  1.00  0.00           H
ATOM  33915  OW  SOL  8410       5.050  -5.529 -12.081  1.00  0.00           O
ATOM  33916  HW2 SOL  8410       4.164  -5.168 -12.033  1.00  0.00           H
ATOM  33917  HW3 SOL  8410       4.920  -6.463 -12.248  1.00  0.00           H
ATOM  33919  OW  SOL  8411       6.659 -17.706  -1.378  1.00  0.00           O
ATOM  33920  HW2 SOL  8411       6.284 -16.879  -1.075  1.00  0.00           H
ATOM  33921  HW3 SOL  8411       7.022 -17.504  -2.240  1.00  0.00           H
ATOM  33927  OW  SOL  8413       7.699  -2.390  -9.149  1.00  0.00           O
ATOM  33928  HW2 SOL  8413       8.299  -1.781  -8.718  1.00  0.00           H
ATOM  33929  HW3 SOL  8413       6.988  -1.837  -9.473  1.00  0.00           H
ATOM  33939  OW  SOL  8416      -3.252 -16.737  -8.224  1.00  0.00           O
ATOM  33940  HW2 SOL  8416      -4.185 -16.953  -8.237  1.00  0.00           H
ATOM  33941  HW3 SOL  8416      -2.939 -16.970  -9.098  1.00  0.00           H
ATOM  33959  OW  SOL  8421      20.453  -7.996  -3.180  1.00  0.00           O
ATOM  33960  HW2 SOL  8421      21.333  -7.690  -3.398  1.00  0.00           H
ATOM  33961  HW3 SOL  8421      20.128  -7.359  -2.544  1.00  0.00           H
ATOM  33975  OW  SOL  8425       8.563   2.913  -6.395  1.00  0.00           O
ATOM  33976  HW2 SOL  8425       8.954   3.070  -7.254  1.00  0.00           H
ATOM  33977  HW3 SOL  8425       8.021   2.133  -6.516  1.00  0.00           H
ATOM  33979  OW  SOL  8426      11.282  -6.101  -5.385  1.00  0.00           O
ATOM  33980  HW2 SOL  8426      10.800  -6.310  -4.584  1.00  0.00           H
ATOM  33981  HW3 SOL  8426      11.982  -6.754  -5.421  1.00  0.00           H
ATOM  33987  OW  SOL  8428       1.693   8.510 -10.060  1.00  0.00           O
ATOM  33988  HW2 SOL  8428       1.242   8.877  -9.299  1.00  0.00           H
ATOM  33989  HW3 SOL  8428       1.296   7.647 -10.181  1.00  0.00           H
ATOM  34003  OW  SOL  8432      12.864 -13.252  -3.489  1.00  0.00           O
ATOM  34004  HW2 SOL  8432      12.904 -12.360  -3.144  1.00  0.00           H
ATOM  34005  HW3 SOL  8432      12.695 -13.139  -4.425  1.00  0.00           H
ATOM  34011  OW  SOL  8434       2.917   6.684 -13.344  1.00  0.00           O
ATOM  34012  HW2 SOL  8434       3.017   5.882 -12.831  1.00  0.00           H
ATOM  34013  HW3 SOL  8434       1.971   6.786 -13.447  1.00  0.00           H
ATOM  34023  OW  SOL  8437       6.383 -12.890 -10.976  1.00  0.00           O
ATOM  34024  HW2 SOL  8437       6.930 -12.687 -10.217  1.00  0.00           H
ATOM  34025  HW3 SOL  8437       6.219 -13.831 -10.908  1.00  0.00           H
ATOM  34047  OW  SOL  8443       5.173 -15.769  -5.435  1.00  0.00           O
ATOM  34048  HW2 SOL  8443       5.176 -16.389  -6.164  1.00  0.00           H
ATOM  34049  HW3 SOL  8443       6.012 -15.313  -5.505  1.00  0.00           H
ATOM  34055  OW  SOL  8445      -4.311 -12.129  -4.753  1.00  0.00           O
ATOM  34056  HW2 SOL  8445      -4.499 -11.992  -5.682  1.00  0.00           H
ATOM  34057  HW3 SOL  8445      -4.639 -11.339  -4.323  1.00  0.00           H
ATOM  34063  OW  SOL  8447       2.869 -11.833  -4.796  1.00  0.00           O
ATOM  34064  HW2 SOL  8447       2.846 -12.620  -5.339  1.00  0.00           H
ATOM  34065  HW3 SOL  8447       3.801 -11.650  -4.678  1.00  0.00           H
ATOM  34075  OW  SOL  8450       4.843 -13.441  -7.519  1.00  0.00           O
ATOM  34076  HW2 SOL  8450       4.465 -13.572  -8.389  1.00  0.00           H
ATOM  34077  HW3 SOL  8450       5.292 -14.264  -7.326  1.00  0.00           H
ATOM  34079  OW  SOL  8451      10.648 -11.499 -12.127  1.00  0.00           O
ATOM  34080  HW2 SOL  8451      11.282 -11.008 -12.650  1.00  0.00           H
ATOM  34081  HW3 SOL  8451      10.702 -12.394 -12.463  1.00  0.00           H
ATOM  34099  OW  SOL  8456       6.311 -12.024 -13.707  1.00  0.00           O
ATOM  34100  HW2 SOL  8456       6.039 -12.711 -13.099  1.00  0.00           H
ATOM  34101  HW3 SOL  8456       6.880 -11.455 -13.188  1.00  0.00           H
ATOM  34107  OW  SOL  8458       0.151  -8.567 -10.748  1.00  0.00           O
ATOM  34108  HW2 SOL  8458       0.978  -8.270 -10.370  1.00  0.00           H
ATOM  34109  HW3 SOL  8458       0.384  -8.877 -11.623  1.00  0.00           H
ATOM  34111  OW  SOL  8459      -0.848 -17.762  -2.276  1.00  0.00           O
ATOM  34112  HW2 SOL  8459      -1.508 -18.382  -2.588  1.00  0.00           H
ATOM  34113  HW3 SOL  8459      -0.274 -17.625  -3.029  1.00  0.00           H
ATOM  34119  OW  SOL  8461       9.605  -1.812 -15.405  1.00  0.00           O
ATOM  34120  HW2 SOL  8461      10.494  -1.607 -15.695  1.00  0.00           H
ATOM  34121  HW3 SOL  8461       9.187  -0.959 -15.287  1.00  0.00           H
ATOM  34123  OW  SOL  8462      13.448  -9.717  -6.374  1.00  0.00           O
ATOM  34124  HW2 SOL  8462      13.688  -9.384  -5.509  1.00  0.00           H
ATOM  34125  HW3 SOL  8462      14.281  -9.808  -6.836  1.00  0.00           H
ATOM  34139  OW  SOL  8466      13.324   3.544  -6.364  1.00  0.00           O
ATOM  34140  HW2 SOL  8466      13.002   3.400  -5.474  1.00  0.00           H
ATOM  34141  HW3 SOL  8466      13.532   2.668  -6.689  1.00  0.00           H
ATOM  34143  OW  SOL  8467       1.555 -11.328  -2.520  1.00  0.00           O
ATOM  34144  HW2 SOL  8467       1.892 -11.975  -1.901  1.00  0.00           H
ATOM  34145  HW3 SOL  8467       2.223 -11.281  -3.204  1.00  0.00           H
ATOM  34155  OW  SOL  8470      -0.213  -9.097 -17.868  1.00  0.00           O
ATOM  34156  HW2 SOL  8470       0.734  -9.240 -17.885  1.00  0.00           H
ATOM  34157  HW3 SOL  8470      -0.585  -9.970 -17.747  1.00  0.00           H
ATOM  34179  OW  SOL  8476       6.385  -6.796 -15.296  1.00  0.00           O
ATOM  34180  HW2 SOL  8476       7.139  -7.251 -14.920  1.00  0.00           H
ATOM  34181  HW3 SOL  8476       6.406  -5.926 -14.897  1.00  0.00           H
ATOM  34191  OW  SOL  8479       7.676  10.845  -5.679  1.00  0.00           O
ATOM  34192  HW2 SOL  8479       7.320  11.681  -5.379  1.00  0.00           H
ATOM  34193  HW3 SOL  8479       8.625  10.948  -5.605  1.00  0.00           H
ATOM  34199  OW  SOL  8481       9.576 -12.105  -3.440  1.00  0.00           O
ATOM  34200  HW2 SOL  8481       9.498 -11.254  -3.870  1.00  0.00           H
ATOM  34201  HW3 SOL  8481       9.956 -12.677  -4.106  1.00  0.00           H
ATOM  34215  OW  SOL  8485      13.536 -17.199  -7.692  1.00  0.00           O
ATOM  34216  HW2 SOL  8485      13.378 -17.601  -8.546  1.00  0.00           H
ATOM  34217  HW3 SOL  8485      14.259 -16.590  -7.843  1.00  0.00           H
ATOM  34231  OW  SOL  8489       2.847 -13.086 -13.094  1.00  0.00           O
ATOM  34232  HW2 SOL  8489       3.154 -13.041 -12.189  1.00  0.00           H
ATOM  34233  HW3 SOL  8489       2.811 -12.174 -13.382  1.00  0.00           H
ATOM  34239  OW  SOL  8491      17.964  -1.266  -6.216  1.00  0.00           O
ATOM  34240  HW2 SOL  8491      18.213  -1.407  -7.129  1.00  0.00           H
ATOM  34241  HW3 SOL  8491      18.794  -1.116  -5.762  1.00  0.00           H
ATOM  34243  OW  SOL  8492       9.396 -15.520   5.925  1.00  0.00           O
ATOM  34244  HW2 SOL  8492       9.839 -15.081   5.199  1.00  0.00           H
ATOM  34245  HW3 SOL  8492       8.945 -16.260   5.518  1.00  0.00           H
ATOM  34251  OW  SOL  8494       9.727   4.274   8.836  1.00  0.00           O
ATOM  34252  HW2 SOL  8494       9.551   4.313   9.776  1.00  0.00           H
ATOM  34253  HW3 SOL  8494       8.957   4.671   8.431  1.00  0.00           H
ATOM  34255  OW  SOL  8495      12.241  -7.666   6.201  1.00  0.00           O
ATOM  34256  HW2 SOL  8495      12.231  -7.494   5.259  1.00  0.00           H
ATOM  34257  HW3 SOL  8495      11.611  -7.043   6.564  1.00  0.00           H
ATOM  34263  OW  SOL  8497       2.090 -18.555  -6.299  1.00  0.00           O
ATOM  34264  HW2 SOL  8497       2.092 -18.875  -7.201  1.00  0.00           H
ATOM  34265  HW3 SOL  8497       1.661 -17.700  -6.349  1.00  0.00           H
ATOM  34268  HW2 SOL  8498      18.342   3.724 -10.091  1.00  0.00           H
ATOM  34271  OW  SOL  8499      -3.380 -18.204   6.398  1.00  0.00           O
ATOM  34272  HW2 SOL  8499      -3.401 -18.992   5.855  1.00  0.00           H
ATOM  34273  HW3 SOL  8499      -3.397 -17.480   5.772  1.00  0.00           H
ATOM  34275  OW  SOL  8500       8.756  -1.876 -11.937  1.00  0.00           O
ATOM  34276  HW2 SOL  8500       8.043  -1.268 -12.132  1.00  0.00           H
ATOM  34277  HW3 SOL  8500       8.677  -2.046 -10.998  1.00  0.00           H
ATOM  34287  OW  SOL  8503      15.627 -17.155   4.383  1.00  0.00           O
ATOM  34288  HW2 SOL  8503      15.133 -17.791   4.901  1.00  0.00           H
ATOM  34289  HW3 SOL  8503      14.974 -16.754   3.809  1.00  0.00           H
ATOM  34291  OW  SOL  8504       8.826   1.694   7.757  1.00  0.00           O
ATOM  34292  HW2 SOL  8504       9.247   2.524   7.981  1.00  0.00           H
ATOM  34293  HW3 SOL  8504       8.876   1.649   6.802  1.00  0.00           H
ATOM  34295  OW  SOL  8505       9.340 -15.316   8.735  1.00  0.00           O
ATOM  34296  HW2 SOL  8505      10.259 -15.278   8.999  1.00  0.00           H
ATOM  34297  HW3 SOL  8505       9.360 -15.237   7.781  1.00  0.00           H
ATOM  34303  OW  SOL  8507      15.686 -19.338   2.697  1.00  0.00           O
ATOM  34304  HW2 SOL  8507      15.847 -18.655   3.347  1.00  0.00           H
ATOM  34305  HW3 SOL  8507      15.535 -20.130   3.213  1.00  0.00           H
ATOM  34319  OW  SOL  8511       8.063 -14.888  -0.619  1.00  0.00           O
ATOM  34320  HW2 SOL  8511       7.221 -15.097  -1.022  1.00  0.00           H
ATOM  34321  HW3 SOL  8511       8.237 -13.984  -0.881  1.00  0.00           H
ATOM  34328  HW2 SOL  8513      -1.322 -20.589   0.817  1.00  0.00           H
ATOM  34331  OW  SOL  8514      -2.434 -13.484   7.543  1.00  0.00           O
ATOM  34332  HW2 SOL  8514      -2.154 -14.165   6.930  1.00  0.00           H
ATOM  34333  HW3 SOL  8514      -2.751 -12.774   6.985  1.00  0.00           H
ATOM  34335  OW  SOL  8515       9.406 -20.140   6.202  1.00  0.00           O
ATOM  34336  HW2 SOL  8515       9.265 -19.398   6.790  1.00  0.00           H
ATOM  34337  HW3 SOL  8515       8.778 -20.008   5.492  1.00  0.00           H
ATOM  34339  OW  SOL  8516      10.599 -13.520  -5.515  1.00  0.00           O
ATOM  34340  HW2 SOL  8516      11.348 -13.250  -6.045  1.00  0.00           H
ATOM  34341  HW3 SOL  8516      10.920 -14.264  -5.006  1.00  0.00           H
ATOM  34343  OW  SOL  8517      14.315   0.426   2.863  1.00  0.00           O
ATOM  34344  HW2 SOL  8517      15.096   0.124   3.327  1.00  0.00           H
ATOM  34345  HW3 SOL  8517      13.757   0.796   3.548  1.00  0.00           H
ATOM  34347  OW  SOL  8518       4.301 -16.455   2.944  1.00  0.00           O
ATOM  34348  HW2 SOL  8518       3.368 -16.384   2.741  1.00  0.00           H
ATOM  34349  HW3 SOL  8518       4.341 -16.434   3.901  1.00  0.00           H
ATOM  34351  OW  SOL  8519      -5.504 -17.837   8.112  1.00  0.00           O
ATOM  34352  HW2 SOL  8519      -6.111 -17.957   7.382  1.00  0.00           H
ATOM  34353  HW3 SOL  8519      -4.639 -17.990   7.733  1.00  0.00           H
ATOM  34355  OW  SOL  8520       2.449 -14.055  -6.484  1.00  0.00           O
ATOM  34356  HW2 SOL  8520       3.293 -13.767  -6.833  1.00  0.00           H
ATOM  34357  HW3 SOL  8520       1.800 -13.634  -7.047  1.00  0.00           H
ATOM  34359  OW  SOL  8521       9.939   6.097  -2.386  1.00  0.00           O
ATOM  34360  HW2 SOL  8521       9.022   5.831  -2.305  1.00  0.00           H
ATOM  34361  HW3 SOL  8521       9.900   6.994  -2.717  1.00  0.00           H
ATOM  34363  OW  SOL  8522       7.116  -7.627  -8.282  1.00  0.00           O
ATOM  34364  HW2 SOL  8522       6.220  -7.738  -8.601  1.00  0.00           H
ATOM  34365  HW3 SOL  8522       7.423  -6.825  -8.704  1.00  0.00           H
ATOM  34367  OW  SOL  8523       0.992 -16.397  -9.534  1.00  0.00           O
ATOM  34368  HW2 SOL  8523       0.129 -16.068  -9.786  1.00  0.00           H
ATOM  34371  OW  SOL  8524      -5.672   0.352  13.764  1.00  0.00           O
ATOM  34372  HW2 SOL  8524      -6.207   0.122  14.524  1.00  0.00           H
ATOM  34373  HW3 SOL  8524      -4.900   0.781  14.134  1.00  0.00           H
ATOM  34377  HW3 SOL  8525       2.516 -20.698  -1.960  1.00  0.00           H
ATOM  34379  OW  SOL  8526      -1.618  -0.901  11.076  1.00  0.00           O
ATOM  34380  HW2 SOL  8526      -2.300  -0.848  11.745  1.00  0.00           H
ATOM  34381  HW3 SOL  8526      -1.409  -1.833  11.018  1.00  0.00           H
ATOM  34387  OW  SOL  8528       0.124  -1.699  14.011  1.00  0.00           O
ATOM  34388  HW2 SOL  8528       0.684  -1.337  13.325  1.00  0.00           H
ATOM  34389  HW3 SOL  8528      -0.207  -0.933  14.480  1.00  0.00           H
ATOM  34391  OW  SOL  8529      12.454 -11.968   5.447  1.00  0.00           O
ATOM  34392  HW2 SOL  8529      12.820 -12.852   5.421  1.00  0.00           H
ATOM  34393  HW3 SOL  8529      12.177 -11.797   4.547  1.00  0.00           H
ATOM  34407  OW  SOL  8533      11.299  -8.818   9.859  1.00  0.00           O
ATOM  34408  HW2 SOL  8533      11.413  -9.272   9.024  1.00  0.00           H
ATOM  34409  HW3 SOL  8533      10.785  -8.041   9.642  1.00  0.00           H
ATOM  34411  OW  SOL  8534      13.985  -1.786   1.226  1.00  0.00           O
ATOM  34412  HW2 SOL  8534      14.510  -2.497   1.595  1.00  0.00           H
ATOM  34413  HW3 SOL  8534      14.251  -1.010   1.720  1.00  0.00           H
ATOM  34415  OW  SOL  8535      11.632 -21.269   3.070  1.00  0.00           O
ATOM  34417  HW3 SOL  8535      12.065 -20.587   2.557  1.00  0.00           H
ATOM  34423  OW  SOL  8537      11.510   0.312  -3.014  1.00  0.00           O
ATOM  34424  HW2 SOL  8537      11.189   0.995  -2.424  1.00  0.00           H
ATOM  34425  HW3 SOL  8537      12.395   0.122  -2.702  1.00  0.00           H
ATOM  34427  OW  SOL  8538      18.331  -2.844   1.918  1.00  0.00           O
ATOM  34428  HW2 SOL  8538      18.057  -2.136   1.336  1.00  0.00           H
ATOM  34429  HW3 SOL  8538      19.206  -3.083   1.610  1.00  0.00           H
ATOM  34431  OW  SOL  8539       1.721  -4.821   8.400  1.00  0.00           O
ATOM  34432  HW2 SOL  8539       0.813  -4.716   8.686  1.00  0.00           H
ATOM  34433  HW3 SOL  8539       1.942  -5.723   8.632  1.00  0.00           H
ATOM  34443  OW  SOL  8542       4.874  -8.659 -12.106  1.00  0.00           O
ATOM  34444  HW2 SOL  8542       5.790  -8.398 -12.015  1.00  0.00           H
ATOM  34445  HW3 SOL  8542       4.760  -9.364 -11.469  1.00  0.00           H
ATOM  34453  HW3 SOL  8544      17.308 -17.873  -5.292  1.00  0.00           H
ATOM  34459  OW  SOL  8546      -4.810  -6.609   7.617  1.00  0.00           O
ATOM  34460  HW2 SOL  8546      -5.084  -6.780   8.518  1.00  0.00           H
ATOM  34461  HW3 SOL  8546      -4.429  -5.732   7.644  1.00  0.00           H
ATOM  34463  OW  SOL  8547      -1.083 -15.260   5.530  1.00  0.00           O
ATOM  34464  HW2 SOL  8547      -1.789 -15.578   4.967  1.00  0.00           H
ATOM  34465  HW3 SOL  8547      -0.461 -14.852   4.927  1.00  0.00           H
ATOM  34467  OW  SOL  8548      11.288  -3.768  -9.998  1.00  0.00           O
ATOM  34468  HW2 SOL  8548      12.243  -3.828  -9.958  1.00  0.00           H
ATOM  34469  HW3 SOL  8548      10.983  -4.335  -9.289  1.00  0.00           H
ATOM  34475  OW  SOL  8550      17.253  -9.934   7.386  1.00  0.00           O
ATOM  34476  HW2 SOL  8550      17.412  -9.552   8.249  1.00  0.00           H
ATOM  34477  HW3 SOL  8550      16.435 -10.420   7.485  1.00  0.00           H
ATOM  34491  OW  SOL  8554      20.199  -4.959   0.876  1.00  0.00           O
ATOM  34492  HW2 SOL  8554      19.677  -5.479   1.487  1.00  0.00           H
ATOM  34493  HW3 SOL  8554      21.103  -5.221   1.049  1.00  0.00           H
ATOM  34495  OW  SOL  8555       8.468 -16.163  -3.786  1.00  0.00           O
ATOM  34496  HW2 SOL  8555       9.412 -16.096  -3.643  1.00  0.00           H
ATOM  34497  HW3 SOL  8555       8.170 -15.256  -3.848  1.00  0.00           H
ATOM  34503  OW  SOL  8557       4.692 -12.982   5.530  1.00  0.00           O
ATOM  34504  HW2 SOL  8557       5.505 -12.673   5.930  1.00  0.00           H
ATOM  34505  HW3 SOL  8557       4.975 -13.481   4.764  1.00  0.00           H
ATOM  34507  OW  SOL  8558       2.569 -18.055   6.892  1.00  0.00           O
ATOM  34508  HW2 SOL  8558       1.803 -17.995   7.462  1.00  0.00           H
ATOM  34509  HW3 SOL  8558       2.456 -18.884   6.426  1.00  0.00           H
ATOM  34511  OW  SOL  8559      11.142  -9.896  -8.329  1.00  0.00           O
ATOM  34512  HW2 SOL  8559      11.498  -9.353  -9.033  1.00  0.00           H
ATOM  34513  HW3 SOL  8559      11.614  -9.613  -7.546  1.00  0.00           H
ATOM  34519  OW  SOL  8561      15.422 -14.327  -3.782  1.00  0.00           O
ATOM  34520  HW2 SOL  8561      15.467 -15.279  -3.700  1.00  0.00           H
ATOM  34521  HW3 SOL  8561      14.494 -14.119  -3.674  1.00  0.00           H
ATOM  34527  OW  SOL  8563      -5.890 -16.567  -5.041  1.00  0.00           O
ATOM  34528  HW2 SOL  8563      -4.934 -16.524  -4.998  1.00  0.00           H
ATOM  34529  HW3 SOL  8563      -6.176 -15.660  -4.932  1.00  0.00           H
ATOM  34531  OW  SOL  8564      10.433   7.163   9.153  1.00  0.00           O
ATOM  34532  HW2 SOL  8564      10.427   6.209   9.077  1.00  0.00           H
ATOM  34533  HW3 SOL  8564       9.585   7.379   9.540  1.00  0.00           H
ATOM  34535  OW  SOL  8565       5.609 -18.602   6.110  1.00  0.00           O
ATOM  34536  HW2 SOL  8565       4.882 -17.982   6.059  1.00  0.00           H
ATOM  34537  HW3 SOL  8565       5.817 -18.651   7.044  1.00  0.00           H
ATOM  34539  OW  SOL  8566      17.175 -15.655   6.505  1.00  0.00           O
ATOM  34540  HW2 SOL  8566      16.825 -16.023   5.693  1.00  0.00           H
ATOM  34541  HW3 SOL  8566      17.166 -14.708   6.361  1.00  0.00           H
ATOM  34543  OW  SOL  8567       4.116 -16.150   5.663  1.00  0.00           O
ATOM  34544  HW2 SOL  8567       3.876 -15.322   6.081  1.00  0.00           H
ATOM  34545  HW3 SOL  8567       3.559 -16.803   6.087  1.00  0.00           H
ATOM  34551  OW  SOL  8569      17.018  -1.384   0.232  1.00  0.00           O
ATOM  34552  HW2 SOL  8569      16.929  -2.142  -0.346  1.00  0.00           H
ATOM  34553  HW3 SOL  8569      17.710  -0.857  -0.167  1.00  0.00           H
ATOM  34555  OW  SOL  8570       9.938 -19.485  10.183  1.00  0.00           O
ATOM  34556  HW2 SOL  8570       9.511 -18.993   9.481  1.00  0.00           H
ATOM  34559  OW  SOL  8571       8.291  -3.039  18.104  1.00  0.00           O
ATOM  34560  HW2 SOL  8571       8.578  -3.931  18.299  1.00  0.00           H
ATOM  34561  HW3 SOL  8571       7.822  -2.761  18.890  1.00  0.00           H
ATOM  34567  OW  SOL  8573      15.234  -9.642  -0.749  1.00  0.00           O
ATOM  34568  HW2 SOL  8573      15.263  -9.778   0.198  1.00  0.00           H
ATOM  34569  HW3 SOL  8573      15.688  -8.811  -0.887  1.00  0.00           H
ATOM  34579  OW  SOL  8576       6.133   1.000   8.422  1.00  0.00           O
ATOM  34580  HW2 SOL  8576       6.999   1.406   8.384  1.00  0.00           H
ATOM  34581  HW3 SOL  8576       5.841   1.142   9.322  1.00  0.00           H
ATOM  34587  OW  SOL  8578       7.366 -17.709   4.253  1.00  0.00           O
ATOM  34588  HW2 SOL  8578       7.576 -18.395   3.619  1.00  0.00           H
ATOM  34589  HW3 SOL  8578       6.622 -18.056   4.745  1.00  0.00           H
ATOM  34595  OW  SOL  8580       4.888  -1.762  12.213  1.00  0.00           O
ATOM  34596  HW2 SOL  8580       4.441  -1.891  13.050  1.00  0.00           H
ATOM  34597  HW3 SOL  8580       5.819  -1.823  12.426  1.00  0.00           H
ATOM  34603  OW  SOL  8582       3.764  -7.975   8.820  1.00  0.00           O
ATOM  34604  HW2 SOL  8582       4.171  -8.247   7.997  1.00  0.00           H
ATOM  34605  HW3 SOL  8582       4.113  -7.098   8.981  1.00  0.00           H
ATOM  34607  OW  SOL  8583     -12.357  -4.106   0.065  1.00  0.00           O
ATOM  34608  HW2 SOL  8583     -12.689  -3.914   0.942  1.00  0.00           H
ATOM  34609  HW3 SOL  8583     -11.527  -4.558   0.216  1.00  0.00           H
ATOM  34611  OW  SOL  8584      16.427 -15.111   1.672  1.00  0.00           O
ATOM  34612  HW2 SOL  8584      16.010 -14.779   0.877  1.00  0.00           H
ATOM  34613  HW3 SOL  8584      17.259 -14.640   1.721  1.00  0.00           H
ATOM  34619  OW  SOL  8586      -3.297 -12.644  13.569  1.00  0.00           O
ATOM  34620  HW2 SOL  8586      -2.741 -12.869  14.315  1.00  0.00           H
ATOM  34621  HW3 SOL  8586      -3.795 -11.881  13.863  1.00  0.00           H
ATOM  34623  OW  SOL  8587      16.462  -4.569  -3.804  1.00  0.00           O
ATOM  34624  HW2 SOL  8587      16.613  -4.372  -4.728  1.00  0.00           H
ATOM  34625  HW3 SOL  8587      15.759  -5.219  -3.808  1.00  0.00           H
ATOM  34627  OW  SOL  8588      19.111 -17.011  -1.588  1.00  0.00           O
ATOM  34628  HW2 SOL  8588      18.741 -16.166  -1.841  1.00  0.00           H
ATOM  34629  HW3 SOL  8588      18.791 -17.157  -0.698  1.00  0.00           H
ATOM  34631  OW  SOL  8589      11.651  -2.324   6.431  1.00  0.00           O
ATOM  34632  HW2 SOL  8589      10.708  -2.263   6.580  1.00  0.00           H
ATOM  34633  HW3 SOL  8589      11.886  -3.202   6.732  1.00  0.00           H
ATOM  34639  OW  SOL  8591       4.273 -11.827  14.307  1.00  0.00           O
ATOM  34640  HW2 SOL  8591       4.089 -12.723  14.591  1.00  0.00           H
ATOM  34641  HW3 SOL  8591       4.564 -11.918  13.400  1.00  0.00           H
ATOM  34643  OW  SOL  8592       5.405 -15.084  -1.266  1.00  0.00           O
ATOM  34644  HW2 SOL  8592       5.375 -14.265  -0.771  1.00  0.00           H
ATOM  34645  HW3 SOL  8592       4.897 -14.904  -2.057  1.00  0.00           H
ATOM  34647  OW  SOL  8593       7.444 -13.812  -4.232  1.00  0.00           O
ATOM  34648  HW2 SOL  8593       6.734 -13.200  -4.425  1.00  0.00           H
ATOM  34649  HW3 SOL  8593       8.197 -13.253  -4.041  1.00  0.00           H
ATOM  34651  OW  SOL  8594      11.683 -16.895   5.813  1.00  0.00           O
ATOM  34652  HW2 SOL  8594      11.947 -17.038   4.904  1.00  0.00           H
ATOM  34653  HW3 SOL  8594      10.798 -16.535   5.752  1.00  0.00           H
ATOM  34655  OW  SOL  8595      -1.469 -10.855  -4.579  1.00  0.00           O
ATOM  34656  HW2 SOL  8595      -2.148 -10.184  -4.505  1.00  0.00           H
ATOM  34657  HW3 SOL  8595      -1.335 -11.161  -3.682  1.00  0.00           H
ATOM  34659  OW  SOL  8596       5.311   8.665  -9.142  1.00  0.00           O
ATOM  34660  HW2 SOL  8596       5.947   8.114  -9.597  1.00  0.00           H
ATOM  34661  HW3 SOL  8596       4.531   8.116  -9.063  1.00  0.00           H
ATOM  34663  OW  SOL  8597       5.983   4.695  11.586  1.00  0.00           O
ATOM  34664  HW2 SOL  8597       5.519   5.472  11.897  1.00  0.00           H
ATOM  34665  HW3 SOL  8597       5.668   3.986  12.148  1.00  0.00           H
ATOM  34667  OW  SOL  8598       8.310 -12.239  -1.062  1.00  0.00           O
ATOM  34668  HW2 SOL  8598       8.812 -12.271  -1.876  1.00  0.00           H
ATOM  34669  HW3 SOL  8598       7.418 -12.027  -1.338  1.00  0.00           H
ATOM  34675  OW  SOL  8600      18.855 -14.286  -5.153  1.00  0.00           O
ATOM  34676  HW2 SOL  8600      19.583 -14.176  -5.764  1.00  0.00           H
ATOM  34677  HW3 SOL  8600      18.193 -14.765  -5.652  1.00  0.00           H
ATOM  34679  OW  SOL  8601       9.841 -16.982  -1.161  1.00  0.00           O
ATOM  34680  HW2 SOL  8601       9.072 -16.458  -1.385  1.00  0.00           H
ATOM  34681  HW3 SOL  8601      10.586 -16.426  -1.390  1.00  0.00           H
ATOM  34683  OW  SOL  8602       6.212  -6.884   6.515  1.00  0.00           O
ATOM  34684  HW2 SOL  8602       6.308  -7.585   7.159  1.00  0.00           H
ATOM  34685  HW3 SOL  8602       7.094  -6.525   6.416  1.00  0.00           H
ATOM  34687  OW  SOL  8603      15.230 -14.030  -6.452  1.00  0.00           O
ATOM  34688  HW2 SOL  8603      15.609 -13.205  -6.755  1.00  0.00           H
ATOM  34689  HW3 SOL  8603      15.524 -14.112  -5.545  1.00  0.00           H
ATOM  34691  OW  SOL  8604      13.245 -12.426   0.720  1.00  0.00           O
ATOM  34692  HW2 SOL  8604      12.544 -13.077   0.733  1.00  0.00           H
ATOM  34693  HW3 SOL  8604      13.091 -11.924  -0.081  1.00  0.00           H
ATOM  34695  OW  SOL  8605     -11.497 -10.816  -5.153  1.00  0.00           O
ATOM  34696  HW2 SOL  8605     -10.765 -11.432  -5.121  1.00  0.00           H
ATOM  34697  HW3 SOL  8605     -11.272 -10.212  -5.860  1.00  0.00           H
ATOM  34699  OW  SOL  8606      18.931  -7.715   1.627  1.00  0.00           O
ATOM  34700  HW2 SOL  8606      19.683  -8.259   1.392  1.00  0.00           H
ATOM  34701  HW3 SOL  8606      18.902  -7.746   2.583  1.00  0.00           H
ATOM  34703  OW  SOL  8607      17.369  -3.974  -6.383  1.00  0.00           O
ATOM  34704  HW2 SOL  8607      17.681  -4.220  -7.254  1.00  0.00           H
ATOM  34705  HW3 SOL  8607      17.589  -3.046  -6.302  1.00  0.00           H
ATOM  34719  OW  SOL  8611      11.399   7.139  14.816  1.00  0.00           O
ATOM  34720  HW2 SOL  8611      11.015   6.838  13.992  1.00  0.00           H
ATOM  34721  HW3 SOL  8611      11.977   6.426  15.086  1.00  0.00           H
ATOM  34723  OW  SOL  8612       9.524 -16.297   1.846  1.00  0.00           O
ATOM  34724  HW2 SOL  8612       9.341 -16.368   0.910  1.00  0.00           H
ATOM  34725  HW3 SOL  8612       8.687 -16.045   2.236  1.00  0.00           H
ATOM  34727  OW  SOL  8613      -4.347 -10.252   7.094  1.00  0.00           O
ATOM  34728  HW2 SOL  8613      -4.023 -10.853   6.423  1.00  0.00           H
ATOM  34729  HW3 SOL  8613      -5.046 -10.735   7.533  1.00  0.00           H
ATOM  34731  OW  SOL  8614      -2.862 -16.072 -11.394  1.00  0.00           O
ATOM  34732  HW2 SOL  8614      -2.135 -15.665 -10.922  1.00  0.00           H
ATOM  34733  HW3 SOL  8614      -2.912 -15.592 -12.220  1.00  0.00           H
ATOM  34735  OW  SOL  8615      19.038 -14.312  -2.503  1.00  0.00           O
ATOM  34736  HW2 SOL  8615      19.972 -14.434  -2.329  1.00  0.00           H
ATOM  34737  HW3 SOL  8615      18.960 -14.383  -3.454  1.00  0.00           H
ATOM  34743  OW  SOL  8617      11.571 -14.633   0.689  1.00  0.00           O
ATOM  34744  HW2 SOL  8617      11.006 -15.140   1.272  1.00  0.00           H
ATOM  34745  HW3 SOL  8617      11.963 -15.284   0.108  1.00  0.00           H
ATOM  34767  OW  SOL  8623       4.561 -13.696   9.321  1.00  0.00           O
ATOM  34768  HW2 SOL  8623       4.310 -14.523   9.731  1.00  0.00           H
ATOM  34769  HW3 SOL  8623       5.510 -13.759   9.214  1.00  0.00           H
ATOM  34783  OW  SOL  8627      15.275  -9.234  11.340  1.00  0.00           O
ATOM  34784  HW2 SOL  8627      15.516  -8.614  10.652  1.00  0.00           H
ATOM  34785  HW3 SOL  8627      14.625  -8.769  11.866  1.00  0.00           H
ATOM  34797  HW3 SOL  8630       3.023  -6.751  18.057  1.00  0.00           H
ATOM  34803  OW  SOL  8632      13.851 -11.722  10.980  1.00  0.00           O
ATOM  34804  HW2 SOL  8632      14.351 -11.862  10.176  1.00  0.00           H
ATOM  34805  HW3 SOL  8632      14.263 -10.961  11.390  1.00  0.00           H
ATOM  34807  OW  SOL  8633       7.002  -6.389  11.035  1.00  0.00           O
ATOM  34808  HW2 SOL  8633       6.340  -5.961  10.492  1.00  0.00           H
ATOM  34809  HW3 SOL  8633       7.261  -5.719  11.669  1.00  0.00           H
ATOM  34819  OW  SOL  8636       9.975   0.887  11.642  1.00  0.00           O
ATOM  34820  HW2 SOL  8636      10.306   0.595  10.793  1.00  0.00           H
ATOM  34821  HW3 SOL  8636      10.760   1.026  12.171  1.00  0.00           H
ATOM  34823  OW  SOL  8637      11.965 -11.814  13.646  1.00  0.00           O
ATOM  34825  HW3 SOL  8637      11.478 -11.266  13.029  1.00  0.00           H
ATOM  34827  OW  SOL  8638      -2.405  -6.305  13.682  1.00  0.00           O
ATOM  34828  HW2 SOL  8638      -3.117  -6.884  13.952  1.00  0.00           H
ATOM  34829  HW3 SOL  8638      -2.056  -5.955  14.502  1.00  0.00           H
ATOM  34835  OW  SOL  8640      14.123 -15.494   2.957  1.00  0.00           O
ATOM  34836  HW2 SOL  8640      14.867 -15.285   2.393  1.00  0.00           H
ATOM  34837  HW3 SOL  8640      13.360 -15.423   2.384  1.00  0.00           H
ATOM  34843  OW  SOL  8642     -13.135   6.447   7.647  1.00  0.00           O
ATOM  34844  HW2 SOL  8642     -14.004   6.048   7.605  1.00  0.00           H
ATOM  34845  HW3 SOL  8642     -12.566   5.835   7.179  1.00  0.00           H
ATOM  34859  OW  SOL  8646       9.453  -6.634   9.942  1.00  0.00           O
ATOM  34860  HW2 SOL  8646       8.526  -6.583  10.175  1.00  0.00           H
ATOM  34861  HW3 SOL  8646       9.916  -6.524  10.773  1.00  0.00           H
ATOM  34872  HW2 SOL  8649       9.530  -5.832  17.526  1.00  0.00           H
ATOM  34873  HW3 SOL  8649       8.285  -6.499  18.069  1.00  0.00           H
ATOM  34891  OW  SOL  8654       1.582   2.688  14.208  1.00  0.00           O
ATOM  34892  HW2 SOL  8654       2.113   2.245  14.870  1.00  0.00           H
ATOM  34893  HW3 SOL  8654       1.945   2.394  13.373  1.00  0.00           H
ATOM  34899  OW  SOL  8656      -3.781   0.444  17.859  1.00  0.00           O
ATOM  34900  HW2 SOL  8656      -4.629   0.785  18.145  1.00  0.00           H
ATOM  34907  OW  SOL  8658      10.674  -0.599  14.936  1.00  0.00           O
ATOM  34908  HW2 SOL  8658      11.254  -1.144  14.405  1.00  0.00           H
ATOM  34909  HW3 SOL  8658      11.259   0.018  15.375  1.00  0.00           H
ATOM  34915  OW  SOL  8660      11.860  -3.141   2.153  1.00  0.00           O
ATOM  34916  HW2 SOL  8660      11.652  -3.754   1.448  1.00  0.00           H
ATOM  34917  HW3 SOL  8660      12.644  -2.683   1.850  1.00  0.00           H
ATOM  34927  OW  SOL  8663      10.362  -9.813  12.329  1.00  0.00           O
ATOM  34928  HW2 SOL  8663       9.859 -10.614  12.182  1.00  0.00           H
ATOM  34929  HW3 SOL  8663      10.626  -9.532  11.452  1.00  0.00           H
ATOM  34931  OW  SOL  8664       1.843 -14.246  12.185  1.00  0.00           O
ATOM  34932  HW2 SOL  8664       1.209 -14.394  12.886  1.00  0.00           H
ATOM  34933  HW3 SOL  8664       2.055 -13.314  12.245  1.00  0.00           H
ATOM  34939  OW  SOL  8666     -11.218  -2.490   5.605  1.00  0.00           O
ATOM  34940  HW2 SOL  8666     -10.968  -2.048   6.416  1.00  0.00           H
ATOM  34941  HW3 SOL  8666     -11.698  -3.266   5.893  1.00  0.00           H
ATOM  34943  OW  SOL  8667       7.341 -16.518  11.302  1.00  0.00           O
ATOM  34944  HW2 SOL  8667       8.286 -16.412  11.413  1.00  0.00           H
ATOM  34945  HW3 SOL  8667       7.200 -17.464  11.333  1.00  0.00           H
ATOM  34951  OW  SOL  8669       8.059   7.150  10.828  1.00  0.00           O
ATOM  34952  HW2 SOL  8669       8.228   7.592  11.660  1.00  0.00           H
ATOM  34953  HW3 SOL  8669       7.264   7.564  10.492  1.00  0.00           H
ATOM  34967  OW  SOL  8673       7.391  -4.191   9.093  1.00  0.00           O
ATOM  34968  HW2 SOL  8673       7.621  -3.263   9.136  1.00  0.00           H
ATOM  34969  HW3 SOL  8673       7.592  -4.447   8.193  1.00  0.00           H
ATOM  34979  OW  SOL  8676      -6.726 -10.054  15.467  1.00  0.00           O
ATOM  34980  HW2 SOL  8676      -6.991  -9.627  16.282  1.00  0.00           H
ATOM  34981  HW3 SOL  8676      -6.171 -10.782  15.747  1.00  0.00           H
ATOM  34987  OW  SOL  8678      -0.428 -19.059   0.396  1.00  0.00           O
ATOM  34988  HW2 SOL  8678       0.436 -19.472   0.397  1.00  0.00           H
ATOM  34989  HW3 SOL  8678      -0.542 -18.743  -0.500  1.00  0.00           H
ATOM  34991  OW  SOL  8679      16.387  -0.726   5.040  1.00  0.00           O
ATOM  34992  HW2 SOL  8679      17.282  -1.008   4.851  1.00  0.00           H
ATOM  34993  HW3 SOL  8679      15.908  -1.539   5.199  1.00  0.00           H
ATOM  34995  OW  SOL  8680       0.907 -16.349   8.876  1.00  0.00           O
ATOM  34996  HW2 SOL  8680       1.150 -15.448   8.663  1.00  0.00           H
ATOM  34997  HW3 SOL  8680       1.084 -16.429   9.813  1.00  0.00           H
ATOM  35007  OW  SOL  8683      18.204 -17.185   1.139  1.00  0.00           O
ATOM  35008  HW2 SOL  8683      17.435 -16.713   1.457  1.00  0.00           H
ATOM  35009  HW3 SOL  8683      18.775 -17.255   1.904  1.00  0.00           H
ATOM  35023  OW  SOL  8687       8.040 -11.548  11.966  1.00  0.00           O
ATOM  35024  HW2 SOL  8687       7.123 -11.298  11.855  1.00  0.00           H
ATOM  35025  HW3 SOL  8687       8.012 -12.321  12.530  1.00  0.00           H
ATOM  35027  OW  SOL  8688      -0.896  -3.947   8.173  1.00  0.00           O
ATOM  35028  HW2 SOL  8688      -1.853  -3.976   8.170  1.00  0.00           H
ATOM  35029  HW3 SOL  8688      -0.684  -3.053   8.443  1.00  0.00           H
ATOM  35035  OW  SOL  8690      -1.386 -15.322  10.789  1.00  0.00           O
ATOM  35036  HW2 SOL  8690      -0.793 -14.606  10.559  1.00  0.00           H
ATOM  35037  HW3 SOL  8690      -2.161 -14.887  11.144  1.00  0.00           H
ATOM  35059  OW  SOL  8696      16.856   2.495  12.556  1.00  0.00           O
ATOM  35060  HW2 SOL  8696      16.973   1.944  13.330  1.00  0.00           H
ATOM  35061  HW3 SOL  8696      17.294   2.016  11.852  1.00  0.00           H
ATOM  35083  OW  SOL  8702      11.830 -17.110   2.913  1.00  0.00           O
ATOM  35084  HW2 SOL  8702      10.915 -17.066   2.634  1.00  0.00           H
ATOM  35085  HW3 SOL  8702      12.164 -17.914   2.515  1.00  0.00           H
ATOM  35087  OW  SOL  8703       3.772 -18.394   9.266  1.00  0.00           O
ATOM  35088  HW2 SOL  8703       3.333 -18.294   8.421  1.00  0.00           H
ATOM  35089  HW3 SOL  8703       3.643 -17.553   9.705  1.00  0.00           H
ATOM  35095  OW  SOL  8705      -7.927  -1.717  18.152  1.00  0.00           O
ATOM  35096  HW2 SOL  8705      -7.238  -2.277  17.792  1.00  0.00           H
ATOM  35097  HW3 SOL  8705      -8.191  -1.161  17.420  1.00  0.00           H
ATOM  35099  OW  SOL  8706      14.332  -4.924  16.332  1.00  0.00           O
ATOM  35101  HW3 SOL  8706      13.658  -4.357  16.708  1.00  0.00           H
ATOM  35107  OW  SOL  8708      13.758  -5.154   9.310  1.00  0.00           O
ATOM  35108  HW2 SOL  8708      14.489  -4.536   9.341  1.00  0.00           H
ATOM  35109  HW3 SOL  8708      13.134  -4.756   8.702  1.00  0.00           H
ATOM  35115  OW  SOL  8710      19.987  -4.291   6.084  1.00  0.00           O
ATOM  35116  HW2 SOL  8710      19.845  -5.238   6.077  1.00  0.00           H
ATOM  35117  HW3 SOL  8710      19.567  -3.992   6.890  1.00  0.00           H
ATOM  35123  OW  SOL  8712       6.178   3.412  16.418  1.00  0.00           O
ATOM  35124  HW2 SOL  8712       5.748   3.139  17.229  1.00  0.00           H
ATOM  35125  HW3 SOL  8712       6.796   2.707  16.225  1.00  0.00           H
ATOM  35127  OW  SOL  8713       9.059  -8.219   6.543  1.00  0.00           O
ATOM  35128  HW2 SOL  8713       9.735  -8.838   6.267  1.00  0.00           H
ATOM  35129  HW3 SOL  8713       9.488  -7.364   6.504  1.00  0.00           H
ATOM  35131  OW  SOL  8714      -1.928  -9.252  16.718  1.00  0.00           O
ATOM  35132  HW2 SOL  8714      -2.745  -8.868  16.402  1.00  0.00           H
ATOM  35133  HW3 SOL  8714      -1.261  -8.933  16.109  1.00  0.00           H
ATOM  35135  OW  SOL  8715      -3.006 -11.947   5.360  1.00  0.00           O
ATOM  35136  HW2 SOL  8715      -3.024 -12.298   4.469  1.00  0.00           H
ATOM  35137  HW3 SOL  8715      -2.322 -11.276   5.340  1.00  0.00           H
ATOM  35147  OW  SOL  8718      12.809  -7.311   3.191  1.00  0.00           O
ATOM  35148  HW2 SOL  8718      13.567  -7.604   2.685  1.00  0.00           H
ATOM  35149  HW3 SOL  8718      13.060  -6.449   3.522  1.00  0.00           H
ATOM  35163  OW  SOL  8722       0.246   5.281  14.801  1.00  0.00           O
ATOM  35164  HW2 SOL  8722       0.396   5.451  13.871  1.00  0.00           H
ATOM  35165  HW3 SOL  8722       1.001   4.761  15.076  1.00  0.00           H
ATOM  35179  OW  SOL  8726       3.456  -7.492  16.538  1.00  0.00           O
ATOM  35180  HW2 SOL  8726       3.058  -7.343  15.681  1.00  0.00           H
ATOM  35181  HW3 SOL  8726       4.387  -7.615  16.353  1.00  0.00           H
ATOM  35195  OW  SOL  8730      -5.881   3.625  15.999  1.00  0.00           O
ATOM  35196  HW2 SOL  8730      -5.725   3.693  15.057  1.00  0.00           H
ATOM  35197  HW3 SOL  8730      -5.011   3.504  16.379  1.00  0.00           H
ATOM  35211  OW  SOL  8734       7.571 -13.181   9.597  1.00  0.00           O
ATOM  35212  HW2 SOL  8734       7.865 -12.759  10.404  1.00  0.00           H
ATOM  35213  HW3 SOL  8734       8.190 -13.900   9.463  1.00  0.00           H
ATOM  35215  OW  SOL  8735       5.135  -5.152  18.730  1.00  0.00           O
ATOM  35216  HW2 SOL  8735       5.512  -5.741  18.076  1.00  0.00           H
ATOM  35217  HW3 SOL  8735       4.229  -5.444  18.822  1.00  0.00           H
ATOM  35223  OW  SOL  8737       9.097  -9.286  14.835  1.00  0.00           O
ATOM  35224  HW2 SOL  8737       9.362  -9.398  13.922  1.00  0.00           H
ATOM  35225  HW3 SOL  8737       8.233  -9.695  14.886  1.00  0.00           H
ATOM  35247  OW  SOL  8743      15.440  -7.497   2.467  1.00  0.00           O
ATOM  35248  HW2 SOL  8743      15.801  -7.508   3.354  1.00  0.00           H
ATOM  35249  HW3 SOL  8743      15.680  -8.348   2.101  1.00  0.00           H
ATOM  35263  OW  SOL  8747      11.173 -11.897  10.334  1.00  0.00           O
ATOM  35264  HW2 SOL  8747      12.071 -11.770  10.638  1.00  0.00           H
ATOM  35265  HW3 SOL  8747      11.133 -11.428   9.501  1.00  0.00           H
ATOM  35267  OW  SOL  8748      -6.177  -5.465  15.312  1.00  0.00           O
ATOM  35268  HW2 SOL  8748      -6.255  -4.672  15.843  1.00  0.00           H
ATOM  35269  HW3 SOL  8748      -6.996  -5.506  14.819  1.00  0.00           H
ATOM  35271  OW  SOL  8749      17.348  -0.762   8.943  1.00  0.00           O
ATOM  35272  HW2 SOL  8749      16.758  -1.137   8.289  1.00  0.00           H
ATOM  35273  HW3 SOL  8749      17.597  -1.504   9.494  1.00  0.00           H
ATOM  35277  HW3 SOL  8750      -1.514 -10.790  16.203  1.00  0.00           H
ATOM  35283  OW  SOL  8752      -9.671  -4.938   9.032  1.00  0.00           O
ATOM  35284  HW2 SOL  8752     -10.282  -4.795   9.755  1.00  0.00           H
ATOM  35285  HW3 SOL  8752     -10.225  -4.978   8.253  1.00  0.00           H
ATOM  35295  OW  SOL  8755       1.016  -1.930   8.634  1.00  0.00           O
ATOM  35296  HW2 SOL  8755       1.369  -1.801   7.754  1.00  0.00           H
ATOM  35297  HW3 SOL  8755       1.533  -2.649   8.997  1.00  0.00           H
ATOM  35327  OW  SOL  8763      13.313   4.299  10.865  1.00  0.00           O
ATOM  35328  HW2 SOL  8763      13.664   4.927  11.496  1.00  0.00           H
ATOM  35329  HW3 SOL  8763      13.482   3.443  11.258  1.00  0.00           H
ATOM  35339  OW  SOL  8766       5.169 -15.691  12.705  1.00  0.00           O
ATOM  35340  HW2 SOL  8766       5.833 -15.686  12.016  1.00  0.00           H
ATOM  35341  HW3 SOL  8766       5.339 -16.495  13.197  1.00  0.00           H
ATOM  35347  OW  SOL  8768      -0.360  -8.138  14.350  1.00  0.00           O
ATOM  35348  HW2 SOL  8768       0.221  -7.407  14.560  1.00  0.00           H
ATOM  35349  HW3 SOL  8768      -1.085  -7.738  13.870  1.00  0.00           H
ATOM  35375  OW  SOL  8775      -3.839   7.419  14.158  1.00  0.00           O
ATOM  35376  HW2 SOL  8775      -2.885   7.457  14.222  1.00  0.00           H
ATOM  35377  HW3 SOL  8775      -4.147   7.659  15.032  1.00  0.00           H
ATOM  35391  OW  SOL  8779      15.574   4.731  -5.361  1.00  0.00           O
ATOM  35392  HW2 SOL  8779      15.868   5.428  -5.947  1.00  0.00           H
ATOM  35393  HW3 SOL  8779      14.890   4.276  -5.852  1.00  0.00           H
ATOM  35403  OW  SOL  8782       6.044  17.887  -7.094  1.00  0.00           O
ATOM  35404  HW2 SOL  8782       6.100  17.128  -6.512  1.00  0.00           H
ATOM  35423  OW  SOL  8787      10.292  10.866   4.627  1.00  0.00           O
ATOM  35424  HW2 SOL  8787      10.092   9.933   4.547  1.00  0.00           H
ATOM  35425  HW3 SOL  8787       9.570  11.222   5.146  1.00  0.00           H
ATOM  35432  HW2 SOL  8789      -7.258  17.677 -11.501  1.00  0.00           H
ATOM  35439  OW  SOL  8791       7.283  17.160  -3.200  1.00  0.00           O
ATOM  35440  HW2 SOL  8791       7.979  16.672  -2.758  1.00  0.00           H
ATOM  35441  HW3 SOL  8791       6.985  16.574  -3.895  1.00  0.00           H
ATOM  35447  OW  SOL  8793       6.856   5.257  -6.142  1.00  0.00           O
ATOM  35448  HW2 SOL  8793       7.292   5.937  -6.655  1.00  0.00           H
ATOM  35449  HW3 SOL  8793       7.389   4.473  -6.281  1.00  0.00           H
ATOM  35451  OW  SOL  8794       9.788  14.972   1.161  1.00  0.00           O
ATOM  35452  HW2 SOL  8794      10.294  15.535   1.747  1.00  0.00           H
ATOM  35453  HW3 SOL  8794       9.053  14.670   1.694  1.00  0.00           H
ATOM  35459  OW  SOL  8796       8.033  12.388 -10.930  1.00  0.00           O
ATOM  35475  OW  SOL  8800      13.031   4.172  -0.646  1.00  0.00           O
ATOM  35476  HW2 SOL  8800      13.612   4.607  -0.021  1.00  0.00           H
ATOM  35477  HW3 SOL  8800      13.578   3.501  -1.054  1.00  0.00           H
ATOM  35479  OW  SOL  8801       6.839  13.189  -4.615  1.00  0.00           O
ATOM  35480  HW2 SOL  8801       7.715  13.247  -4.233  1.00  0.00           H
ATOM  35481  HW3 SOL  8801       6.293  12.839  -3.911  1.00  0.00           H
ATOM  35503  OW  SOL  8807      10.278  11.497  -1.583  1.00  0.00           O
ATOM  35504  HW2 SOL  8807       9.430  11.469  -1.140  1.00  0.00           H
ATOM  35505  HW3 SOL  8807      10.912  11.637  -0.880  1.00  0.00           H
ATOM  35507  OW  SOL  8808      15.456   1.540 -12.956  1.00  0.00           O
ATOM  35508  HW2 SOL  8808      14.812   0.904 -13.268  1.00  0.00           H
ATOM  35509  HW3 SOL  8808      15.233   2.351 -13.412  1.00  0.00           H
ATOM  35515  OW  SOL  8810      -3.045   9.865 -13.944  1.00  0.00           O
ATOM  35516  HW2 SOL  8810      -3.879  10.324 -14.046  1.00  0.00           H
ATOM  35517  HW3 SOL  8810      -2.415  10.554 -13.733  1.00  0.00           H
ATOM  35519  OW  SOL  8811      15.864  15.207  -0.905  1.00  0.00           O
ATOM  35520  HW2 SOL  8811      15.268  15.955  -0.870  1.00  0.00           H
ATOM  35547  OW  SOL  8818      -1.439   3.152 -13.630  1.00  0.00           O
ATOM  35548  HW2 SOL  8818      -1.242   2.254 -13.897  1.00  0.00           H
ATOM  35549  HW3 SOL  8818      -0.582   3.570 -13.548  1.00  0.00           H
ATOM  35559  OW  SOL  8821      -1.120   5.300  -7.622  1.00  0.00           O
ATOM  35560  HW2 SOL  8821      -0.463   5.579  -8.260  1.00  0.00           H
ATOM  35561  HW3 SOL  8821      -0.708   5.452  -6.772  1.00  0.00           H
ATOM  35563  OW  SOL  8822       8.340 -10.099  -7.716  1.00  0.00           O
ATOM  35564  HW2 SOL  8822       9.248  -9.838  -7.874  1.00  0.00           H
ATOM  35565  HW3 SOL  8822       7.835  -9.296  -7.839  1.00  0.00           H
ATOM  35567  OW  SOL  8823       4.356  13.900  -7.231  1.00  0.00           O
ATOM  35568  HW2 SOL  8823       4.816  13.438  -7.932  1.00  0.00           H
ATOM  35569  HW3 SOL  8823       5.042  14.387  -6.775  1.00  0.00           H
ATOM  35571  OW  SOL  8824       1.168  19.245  -7.677  1.00  0.00           O
ATOM  35572  HW2 SOL  8824       0.317  19.408  -7.272  1.00  0.00           H
ATOM  35573  HW3 SOL  8824       1.667  18.776  -7.008  1.00  0.00           H
ATOM  35579  OW  SOL  8826       8.021   3.333 -13.697  1.00  0.00           O
ATOM  35580  HW2 SOL  8826       8.895   3.039 -13.954  1.00  0.00           H
ATOM  35581  HW3 SOL  8826       7.950   3.093 -12.773  1.00  0.00           H
ATOM  35599  OW  SOL  8831      11.265  12.759   0.747  1.00  0.00           O
ATOM  35600  HW2 SOL  8831      10.666  13.457   1.013  1.00  0.00           H
ATOM  35601  HW3 SOL  8831      12.115  13.025   1.098  1.00  0.00           H
ATOM  35604  HW2 SOL  8832      14.020  -4.328 -15.360  1.00  0.00           H
ATOM  35623  OW  SOL  8837       0.578   5.923  -9.899  1.00  0.00           O
ATOM  35624  HW2 SOL  8837      -0.231   5.783 -10.391  1.00  0.00           H
ATOM  35625  HW3 SOL  8837       1.162   5.226 -10.195  1.00  0.00           H
ATOM  35627  OW  SOL  8838      11.458  12.203  -9.301  1.00  0.00           O
ATOM  35628  HW2 SOL  8838      11.089  11.463  -9.784  1.00  0.00           H
ATOM  35631  OW  SOL  8839       0.960  10.026  -7.674  1.00  0.00           O
ATOM  35632  HW2 SOL  8839       0.032  10.249  -7.746  1.00  0.00           H
ATOM  35633  HW3 SOL  8839       1.296  10.614  -6.998  1.00  0.00           H
ATOM  35659  OW  SOL  8846      18.402  -3.324 -11.091  1.00  0.00           O
ATOM  35660  HW2 SOL  8846      19.130  -3.812 -11.477  1.00  0.00           H
ATOM  35661  HW3 SOL  8846      17.684  -3.957 -11.051  1.00  0.00           H
ATOM  35667  OW  SOL  8848       5.546   4.763 -10.235  1.00  0.00           O
ATOM  35668  HW2 SOL  8848       5.334   4.503  -9.338  1.00  0.00           H
ATOM  35669  HW3 SOL  8848       5.824   3.952 -10.660  1.00  0.00           H
ATOM  35671  OW  SOL  8849       9.281  -6.870 -13.808  1.00  0.00           O
ATOM  35672  HW2 SOL  8849       9.176  -5.920 -13.863  1.00  0.00           H
ATOM  35673  HW3 SOL  8849       8.661  -7.141 -13.131  1.00  0.00           H
ATOM  35680  HW2 SOL  8851      -0.006  16.373 -12.289  1.00  0.00           H
ATOM  35687  OW  SOL  8853      11.654   8.911 -10.256  1.00  0.00           O
ATOM  35688  HW2 SOL  8853      10.764   9.262 -10.238  1.00  0.00           H
ATOM  35689  HW3 SOL  8853      12.148   9.538 -10.785  1.00  0.00           H
ATOM  35695  OW  SOL  8855      13.336  -0.218 -14.099  1.00  0.00           O
ATOM  35696  HW2 SOL  8855      12.570  -0.517 -13.608  1.00  0.00           H
ATOM  35697  HW3 SOL  8855      13.078  -0.299 -15.017  1.00  0.00           H
ATOM  35723  OW  SOL  8862       2.309  13.657 -12.256  1.00  0.00           O
ATOM  35724  HW2 SOL  8862       2.214  12.912 -11.663  1.00  0.00           H
ATOM  35725  HW3 SOL  8862       2.904  14.252 -11.801  1.00  0.00           H
ATOM  35735  OW  SOL  8865      18.037   3.837   9.067  1.00  0.00           O
ATOM  35736  HW2 SOL  8865      18.305   4.200   9.911  1.00  0.00           H
ATOM  35737  HW3 SOL  8865      17.083   3.910   9.066  1.00  0.00           H
ATOM  35759  OW  SOL  8871       9.287  15.698  -1.732  1.00  0.00           O
ATOM  35760  HW2 SOL  8871       9.326  14.942  -2.317  1.00  0.00           H
ATOM  35761  HW3 SOL  8871       9.413  15.331  -0.857  1.00  0.00           H
ATOM  35775  OW  SOL  8875      -2.524  11.738  -4.845  1.00  0.00           O
ATOM  35776  HW2 SOL  8875      -3.094  12.506  -4.822  1.00  0.00           H
ATOM  35777  HW3 SOL  8875      -1.974  11.823  -4.066  1.00  0.00           H
ATOM  35779  OW  SOL  8876       0.290  12.372   2.341  1.00  0.00           O
ATOM  35780  HW2 SOL  8876       1.118  11.892   2.363  1.00  0.00           H
ATOM  35781  HW3 SOL  8876       0.169  12.683   3.238  1.00  0.00           H
ATOM  35787  OW  SOL  8878       0.205   9.217 -14.515  1.00  0.00           O
ATOM  35788  HW2 SOL  8878      -0.434   9.917 -14.648  1.00  0.00           H
ATOM  35789  HW3 SOL  8878       0.987   9.665 -14.193  1.00  0.00           H
ATOM  35791  OW  SOL  8879      10.363   2.617 -14.740  1.00  0.00           O
ATOM  35793  HW3 SOL  8879      10.619   1.786 -14.340  1.00  0.00           H
ATOM  35795  OW  SOL  8880       0.750  13.216  -1.040  1.00  0.00           O
ATOM  35796  HW2 SOL  8880       0.565  13.562  -0.166  1.00  0.00           H
ATOM  35797  HW3 SOL  8880       1.521  12.662  -0.920  1.00  0.00           H
ATOM  35799  OW  SOL  8881       9.610  19.326   4.152  1.00  0.00           O
ATOM  35800  HW2 SOL  8881       9.062  19.803   4.775  1.00  0.00           H
ATOM  35801  HW3 SOL  8881       9.223  19.516   3.298  1.00  0.00           H
ATOM  35813  HW3 SOL  8884      11.489  16.294  -6.038  1.00  0.00           H
ATOM  35815  OW  SOL  8885      -0.999  -9.072 -15.260  1.00  0.00           O
ATOM  35816  HW2 SOL  8885      -0.648  -8.954 -16.143  1.00  0.00           H
ATOM  35817  HW3 SOL  8885      -0.234  -9.013 -14.688  1.00  0.00           H
ATOM  35839  OW  SOL  8891      13.177  12.716  -4.458  1.00  0.00           O
ATOM  35840  HW2 SOL  8891      13.261  13.597  -4.091  1.00  0.00           H
ATOM  35841  HW3 SOL  8891      13.983  12.587  -4.958  1.00  0.00           H
ATOM  35847  OW  SOL  8893       5.263  -1.297 -10.247  1.00  0.00           O
ATOM  35848  HW2 SOL  8893       4.486  -1.844 -10.363  1.00  0.00           H
ATOM  35849  HW3 SOL  8893       5.471  -0.985 -11.128  1.00  0.00           H
ATOM  35891  OW  SOL  8904      -1.698   6.156 -11.395  1.00  0.00           O
ATOM  35892  HW2 SOL  8904      -2.453   5.623 -11.647  1.00  0.00           H
ATOM  35893  HW3 SOL  8904      -2.076   6.994 -11.128  1.00  0.00           H
ATOM  35907  OW  SOL  8908       2.701   0.376 -11.906  1.00  0.00           O
ATOM  35908  HW2 SOL  8908       3.323  -0.240 -12.292  1.00  0.00           H
ATOM  35909  HW3 SOL  8908       2.742   1.146 -12.474  1.00  0.00           H
ATOM  35915  OW  SOL  8910       8.041   0.520 -15.713  1.00  0.00           O
ATOM  35917  HW3 SOL  8910       7.503  -0.011 -16.300  1.00  0.00           H
ATOM  35939  OW  SOL  8916       7.013   0.186 -12.874  1.00  0.00           O
ATOM  35940  HW2 SOL  8916       7.416   0.364 -13.724  1.00  0.00           H
ATOM  35941  HW3 SOL  8916       7.083   1.013 -12.398  1.00  0.00           H
ATOM  35951  OW  SOL  8919       7.483   2.328 -11.017  1.00  0.00           O
ATOM  35952  HW2 SOL  8919       7.096   1.806 -10.314  1.00  0.00           H
ATOM  35953  HW3 SOL  8919       8.340   2.587 -10.678  1.00  0.00           H
ATOM  35975  OW  SOL  8925      12.759   4.389  -3.627  1.00  0.00           O
ATOM  35976  HW2 SOL  8925      12.620   5.200  -3.138  1.00  0.00           H
ATOM  35977  HW3 SOL  8925      13.580   4.038  -3.282  1.00  0.00           H
ATOM  35987  OW  SOL  8928       5.883   8.518  -6.179  1.00  0.00           O
ATOM  35988  HW2 SOL  8928       5.603   8.205  -7.039  1.00  0.00           H
ATOM  35989  HW3 SOL  8928       6.507   9.219  -6.371  1.00  0.00           H
ATOM  35991  OW  SOL  8929       9.246  13.586  -3.449  1.00  0.00           O
ATOM  35992  HW2 SOL  8929       9.885  13.039  -2.991  1.00  0.00           H
ATOM  35993  HW3 SOL  8929       9.735  13.963  -4.180  1.00  0.00           H
ATOM  36003  OW  SOL  8932       8.971  18.103  -5.487  1.00  0.00           O
ATOM  36005  HW3 SOL  8932       8.299  18.148  -4.807  1.00  0.00           H
ATOM  36015  OW  SOL  8935       5.428  11.624  -9.406  1.00  0.00           O
ATOM  36016  HW2 SOL  8935       5.531  10.695  -9.201  1.00  0.00           H
ATOM  36017  HW3 SOL  8935       6.144  11.817 -10.011  1.00  0.00           H
ATOM  36023  OW  SOL  8937      10.743  13.664  10.735  1.00  0.00           O
ATOM  36024  HW2 SOL  8937      11.184  13.116  11.383  1.00  0.00           H
ATOM  36025  HW3 SOL  8937      11.432  14.234  10.393  1.00  0.00           H
ATOM  36039  OW  SOL  8941      16.207   6.284  -9.061  1.00  0.00           O
ATOM  36040  HW2 SOL  8941      16.564   5.947  -9.882  1.00  0.00           H
ATOM  36041  HW3 SOL  8941      15.391   5.799  -8.937  1.00  0.00           H
ATOM  36043  OW  SOL  8942      11.384   3.228  13.902  1.00  0.00           O
ATOM  36044  HW2 SOL  8942      11.866   3.861  14.433  1.00  0.00           H
ATOM  36045  HW3 SOL  8942      11.427   3.578  13.012  1.00  0.00           H
ATOM  36047  OW  SOL  8943      14.981   8.865   3.472  1.00  0.00           O
ATOM  36048  HW2 SOL  8943      14.519   9.682   3.287  1.00  0.00           H
ATOM  36049  HW3 SOL  8943      14.889   8.746   4.418  1.00  0.00           H
ATOM  36059  OW  SOL  8946      12.403  12.262   5.070  1.00  0.00           O
ATOM  36060  HW2 SOL  8946      12.643  12.294   5.996  1.00  0.00           H
ATOM  36061  HW3 SOL  8946      11.597  11.747   5.049  1.00  0.00           H
ATOM  36063  OW  SOL  8947       6.236   7.970   8.742  1.00  0.00           O
ATOM  36064  HW2 SOL  8947       5.615   8.209   8.054  1.00  0.00           H
ATOM  36065  HW3 SOL  8947       6.593   7.128   8.461  1.00  0.00           H
ATOM  36067  OW  SOL  8948      18.754   2.533   0.661  1.00  0.00           O
ATOM  36068  HW2 SOL  8948      18.584   2.904  -0.204  1.00  0.00           H
ATOM  36069  HW3 SOL  8948      17.893   2.487   1.076  1.00  0.00           H
ATOM  36083  OW  SOL  8952       3.362  -3.120 -15.258  1.00  0.00           O
ATOM  36084  HW2 SOL  8952       3.987  -3.667 -15.736  1.00  0.00           H
ATOM  36085  HW3 SOL  8952       2.973  -2.559 -15.929  1.00  0.00           H
ATOM  36088  HW2 SOL  8953      18.344  -9.939 -10.139  1.00  0.00           H
ATOM  36091  OW  SOL  8954       9.636   8.188   4.620  1.00  0.00           O
ATOM  36092  HW2 SOL  8954       8.898   7.818   5.105  1.00  0.00           H
ATOM  36093  HW3 SOL  8954       9.885   7.501   4.001  1.00  0.00           H
ATOM  36099  OW  SOL  8956       0.735   5.649   7.002  1.00  0.00           O
ATOM  36100  HW2 SOL  8956       1.305   4.952   7.327  1.00  0.00           H
ATOM  36101  HW3 SOL  8956      -0.134   5.249   6.961  1.00  0.00           H
ATOM  36107  OW  SOL  8958      11.457   4.509   1.580  1.00  0.00           O
ATOM  36108  HW2 SOL  8958      11.698   4.369   0.664  1.00  0.00           H
ATOM  36109  HW3 SOL  8958      11.413   3.629   1.953  1.00  0.00           H
ATOM  36111  OW  SOL  8959      -5.770   6.717  10.284  1.00  0.00           O
ATOM  36112  HW2 SOL  8959      -6.414   6.219  10.788  1.00  0.00           H
ATOM  36113  HW3 SOL  8959      -5.443   7.375  10.897  1.00  0.00           H
ATOM  36115  OW  SOL  8960      14.126  17.381  -0.033  1.00  0.00           O
ATOM  36116  HW2 SOL  8960      13.246  17.292  -0.398  1.00  0.00           H
ATOM  36117  HW3 SOL  8960      13.987  17.453   0.912  1.00  0.00           H
ATOM  36123  OW  SOL  8962      14.158   0.462  -6.367  1.00  0.00           O
ATOM  36124  HW2 SOL  8962      14.606  -0.124  -6.977  1.00  0.00           H
ATOM  36125  HW3 SOL  8962      13.257   0.140  -6.342  1.00  0.00           H
ATOM  36127  OW  SOL  8963       5.559  14.828  13.070  1.00  0.00           O
ATOM  36128  HW2 SOL  8963       6.164  14.088  13.123  1.00  0.00           H
ATOM  36129  HW3 SOL  8963       4.705  14.457  13.290  1.00  0.00           H
ATOM  36131  OW  SOL  8964       8.549   8.084  -5.023  1.00  0.00           O
ATOM  36132  HW2 SOL  8964       9.300   8.530  -4.631  1.00  0.00           H
ATOM  36133  HW3 SOL  8964       7.936   8.788  -5.233  1.00  0.00           H
ATOM  36139  OW  SOL  8966       6.007  16.154  10.739  1.00  0.00           O
ATOM  36140  HW2 SOL  8966       6.963  16.192  10.741  1.00  0.00           H
ATOM  36141  HW3 SOL  8966       5.785  15.638  11.515  1.00  0.00           H
ATOM  36147  OW  SOL  8968       5.421  11.645  -2.626  1.00  0.00           O
ATOM  36148  HW2 SOL  8968       5.362  10.764  -2.996  1.00  0.00           H
ATOM  36149  HW3 SOL  8968       4.610  11.750  -2.127  1.00  0.00           H
ATOM  36151  OW  SOL  8969       7.132   6.060  -3.473  1.00  0.00           O
ATOM  36152  HW2 SOL  8969       7.605   6.799  -3.854  1.00  0.00           H
ATOM  36153  HW3 SOL  8969       6.697   5.644  -4.218  1.00  0.00           H
ATOM  36159  OW  SOL  8971       1.056   1.149  -5.310  1.00  0.00           O
ATOM  36160  HW2 SOL  8971       1.123   1.912  -5.885  1.00  0.00           H
ATOM  36161  HW3 SOL  8971       1.955   0.830  -5.230  1.00  0.00           H
ATOM  36167  OW  SOL  8973      10.678  -0.118   9.235  1.00  0.00           O
ATOM  36168  HW2 SOL  8973      11.395   0.172   8.672  1.00  0.00           H
ATOM  36169  HW3 SOL  8973       9.889   0.023   8.712  1.00  0.00           H
ATOM  36171  OW  SOL  8974       1.093   3.983  10.625  1.00  0.00           O
ATOM  36172  HW2 SOL  8974       0.156   3.815  10.524  1.00  0.00           H
ATOM  36173  HW3 SOL  8974       1.439   3.185  11.026  1.00  0.00           H
ATOM  36179  OW  SOL  8976     -15.467  14.736  -9.452  1.00  0.00           O
ATOM  36180  HW2 SOL  8976     -15.243  14.694 -10.381  1.00  0.00           H
ATOM  36181  HW3 SOL  8976     -14.699  15.129  -9.037  1.00  0.00           H
ATOM  36195  OW  SOL  8980       7.527  11.582  -0.991  1.00  0.00           O
ATOM  36196  HW2 SOL  8980       7.330  12.111  -0.218  1.00  0.00           H
ATOM  36197  HW3 SOL  8980       6.838  11.806  -1.617  1.00  0.00           H
ATOM  36203  OW  SOL  8982      14.934   7.373   8.824  1.00  0.00           O
ATOM  36204  HW2 SOL  8982      14.726   7.181   7.910  1.00  0.00           H
ATOM  36205  HW3 SOL  8982      14.087   7.555   9.231  1.00  0.00           H
ATOM  36207  OW  SOL  8983       7.511  15.862   4.753  1.00  0.00           O
ATOM  36208  HW2 SOL  8983       7.817  16.184   5.601  1.00  0.00           H
ATOM  36209  HW3 SOL  8983       6.995  16.583   4.394  1.00  0.00           H
ATOM  36211  OW  SOL  8984      15.588  -4.038   2.133  1.00  0.00           O
ATOM  36212  HW2 SOL  8984      15.447  -4.780   1.544  1.00  0.00           H
ATOM  36213  HW3 SOL  8984      16.287  -3.532   1.717  1.00  0.00           H
ATOM  36223  OW  SOL  8987       1.318  15.363  -2.682  1.00  0.00           O
ATOM  36224  HW2 SOL  8987       0.942  15.064  -3.510  1.00  0.00           H
ATOM  36225  HW3 SOL  8987       1.065  14.692  -2.047  1.00  0.00           H
ATOM  36227  OW  SOL  8988      14.352   8.241   6.152  1.00  0.00           O
ATOM  36228  HW2 SOL  8988      14.428   9.099   6.568  1.00  0.00           H
ATOM  36229  HW3 SOL  8988      13.433   7.998   6.267  1.00  0.00           H
ATOM  36239  OW  SOL  8991      14.348  -3.211  -1.091  1.00  0.00           O
ATOM  36240  HW2 SOL  8991      15.045  -3.841  -0.908  1.00  0.00           H
ATOM  36241  HW3 SOL  8991      14.157  -2.810  -0.243  1.00  0.00           H
ATOM  36243  OW  SOL  8992      11.838  16.684  -1.487  1.00  0.00           O
ATOM  36244  HW2 SOL  8992      11.671  17.597  -1.251  1.00  0.00           H
ATOM  36245  HW3 SOL  8992      10.968  16.305  -1.609  1.00  0.00           H
ATOM  36247  OW  SOL  8993       8.050  14.255   8.017  1.00  0.00           O
ATOM  36248  HW2 SOL  8993       8.253  15.170   8.215  1.00  0.00           H
ATOM  36249  HW3 SOL  8993       7.767  13.886   8.854  1.00  0.00           H
ATOM  36255  OW  SOL  8995       9.087   7.132 -12.890  1.00  0.00           O
ATOM  36256  HW2 SOL  8995       8.421   7.162 -12.204  1.00  0.00           H
ATOM  36257  HW3 SOL  8995       8.676   6.644 -13.603  1.00  0.00           H
ATOM  36259  OW  SOL  8996      -1.084   1.438  -8.986  1.00  0.00           O
ATOM  36260  HW2 SOL  8996      -0.159   1.597  -9.176  1.00  0.00           H
ATOM  36261  HW3 SOL  8996      -1.078   0.929  -8.175  1.00  0.00           H
ATOM  36271  OW  SOL  8999      -7.748   3.345   6.485  1.00  0.00           O
ATOM  36272  HW2 SOL  8999      -7.576   4.270   6.663  1.00  0.00           H
ATOM  36273  HW3 SOL  8999      -8.682   3.235   6.663  1.00  0.00           H
ATOM  36275  OW  SOL  9000       0.319  17.667  -1.237  1.00  0.00           O
ATOM  36276  HW2 SOL  9000      -0.493  17.321  -0.868  1.00  0.00           H
ATOM  36277  HW3 SOL  9000       0.781  16.896  -1.566  1.00  0.00           H
ATOM  36279  OW  SOL  9001       3.587  12.061  -0.811  1.00  0.00           O
ATOM  36280  HW2 SOL  9001       3.505  11.666   0.057  1.00  0.00           H
ATOM  36281  HW3 SOL  9001       3.760  12.986  -0.638  1.00  0.00           H
ATOM  36287  OW  SOL  9003      14.419  12.790  -0.865  1.00  0.00           O
ATOM  36288  HW2 SOL  9003      14.195  13.185  -0.023  1.00  0.00           H
ATOM  36289  HW3 SOL  9003      14.723  13.523  -1.401  1.00  0.00           H
ATOM  36295  OW  SOL  9005      15.053   3.789   6.240  1.00  0.00           O
ATOM  36296  HW2 SOL  9005      15.717   4.389   5.901  1.00  0.00           H
ATOM  36297  HW3 SOL  9005      14.993   4.000   7.172  1.00  0.00           H
ATOM  36299  OW  SOL  9006      16.027   7.767  -0.024  1.00  0.00           O
ATOM  36300  HW2 SOL  9006      15.887   8.670   0.261  1.00  0.00           H
ATOM  36301  HW3 SOL  9006      15.938   7.800  -0.976  1.00  0.00           H
ATOM  36303  OW  SOL  9007      -2.197   3.956  14.847  1.00  0.00           O
ATOM  36304  HW2 SOL  9007      -1.320   4.333  14.780  1.00  0.00           H
ATOM  36305  HW3 SOL  9007      -2.703   4.404  14.169  1.00  0.00           H
ATOM  36307  OW  SOL  9008       3.978  14.907  -3.084  1.00  0.00           O
ATOM  36308  HW2 SOL  9008       4.366  14.927  -2.209  1.00  0.00           H
ATOM  36309  HW3 SOL  9008       3.089  15.238  -2.959  1.00  0.00           H
ATOM  36311  OW  SOL  9009      -5.890  14.771  12.672  1.00  0.00           O
ATOM  36312  HW2 SOL  9009      -6.562  15.312  12.258  1.00  0.00           H
ATOM  36313  HW3 SOL  9009      -6.255  13.886  12.662  1.00  0.00           H
ATOM  36315  OW  SOL  9010       2.840  12.854   6.836  1.00  0.00           O
ATOM  36316  HW2 SOL  9010       3.750  13.071   7.040  1.00  0.00           H
ATOM  36317  HW3 SOL  9010       2.599  12.196   7.488  1.00  0.00           H
ATOM  36323  OW  SOL  9012      18.977   6.595   2.555  1.00  0.00           O
ATOM  36324  HW2 SOL  9012      19.157   6.487   3.489  1.00  0.00           H
ATOM  36325  HW3 SOL  9012      18.084   6.270   2.443  1.00  0.00           H
ATOM  36327  OW  SOL  9013       4.897  12.927   4.281  1.00  0.00           O
ATOM  36328  HW2 SOL  9013       5.193  13.554   4.941  1.00  0.00           H
ATOM  36329  HW3 SOL  9013       5.529  13.012   3.568  1.00  0.00           H
ATOM  36331  OW  SOL  9014       2.967   4.507 -11.111  1.00  0.00           O
ATOM  36332  HW2 SOL  9014       2.941   3.865 -11.820  1.00  0.00           H
ATOM  36333  HW3 SOL  9014       3.896   4.583 -10.891  1.00  0.00           H
ATOM  36339  OW  SOL  9016      12.852   8.320  10.577  1.00  0.00           O
ATOM  36340  HW2 SOL  9016      12.036   8.032  10.168  1.00  0.00           H
ATOM  36341  HW3 SOL  9016      12.612   9.113  11.057  1.00  0.00           H
ATOM  36343  OW  SOL  9017      21.247  -3.277  -9.254  1.00  0.00           O
ATOM  36345  HW3 SOL  9017      20.698  -2.555  -8.947  1.00  0.00           H
ATOM  36351  OW  SOL  9019       5.591   7.706  -1.809  1.00  0.00           O
ATOM  36352  HW2 SOL  9019       5.962   6.965  -2.289  1.00  0.00           H
ATOM  36353  HW3 SOL  9019       5.137   7.308  -1.067  1.00  0.00           H
ATOM  36359  OW  SOL  9021      12.223   1.342   4.577  1.00  0.00           O
ATOM  36360  HW2 SOL  9021      12.300   1.222   5.523  1.00  0.00           H
ATOM  36361  HW3 SOL  9021      12.245   2.291   4.453  1.00  0.00           H
ATOM  36363  OW  SOL  9022       7.578  12.489   3.228  1.00  0.00           O
ATOM  36364  HW2 SOL  9022       8.233  11.882   2.884  1.00  0.00           H
ATOM  36365  HW3 SOL  9022       7.837  12.630   4.139  1.00  0.00           H
ATOM  36371  OW  SOL  9024       4.631  14.570  -0.232  1.00  0.00           O
ATOM  36372  HW2 SOL  9024       5.429  14.049  -0.147  1.00  0.00           H
ATOM  36373  HW3 SOL  9024       4.312  14.670   0.665  1.00  0.00           H
ATOM  36379  OW  SOL  9026      -0.788   7.873  14.364  1.00  0.00           O
ATOM  36380  HW2 SOL  9026      -0.819   8.284  13.500  1.00  0.00           H
ATOM  36381  HW3 SOL  9026      -0.170   7.149  14.263  1.00  0.00           H
ATOM  36387  OW  SOL  9028      15.401  -3.243   5.681  1.00  0.00           O
ATOM  36388  HW2 SOL  9028      16.225  -3.574   5.324  1.00  0.00           H
ATOM  36389  HW3 SOL  9028      14.723  -3.679   5.164  1.00  0.00           H
ATOM  36399  OW  SOL  9031      17.816   6.315   7.463  1.00  0.00           O
ATOM  36400  HW2 SOL  9031      18.022   5.466   7.853  1.00  0.00           H
ATOM  36401  HW3 SOL  9031      18.154   6.955   8.090  1.00  0.00           H
ATOM  36411  OW  SOL  9034      17.086  10.396   6.655  1.00  0.00           O
ATOM  36412  HW2 SOL  9034      17.156  11.254   6.236  1.00  0.00           H
ATOM  36413  HW3 SOL  9034      17.904   9.952   6.429  1.00  0.00           H
ATOM  36427  OW  SOL  9038       7.470   8.944  -0.376  1.00  0.00           O
ATOM  36428  HW2 SOL  9038       7.342   9.871  -0.578  1.00  0.00           H
ATOM  36429  HW3 SOL  9038       6.898   8.483  -0.990  1.00  0.00           H
ATOM  36431  OW  SOL  9039       1.126  10.949  -5.115  1.00  0.00           O
ATOM  36432  HW2 SOL  9039       1.907  11.491  -5.005  1.00  0.00           H
ATOM  36433  HW3 SOL  9039       0.515  11.504  -5.600  1.00  0.00           H
ATOM  36439  OW  SOL  9041      13.478   8.537  -3.922  1.00  0.00           O
ATOM  36440  HW2 SOL  9041      13.367   9.344  -3.420  1.00  0.00           H
ATOM  36441  HW3 SOL  9041      13.254   7.839  -3.306  1.00  0.00           H
ATOM  36451  OW  SOL  9044      12.717   7.722  -8.052  1.00  0.00           O
ATOM  36452  HW2 SOL  9044      13.651   7.550  -7.938  1.00  0.00           H
ATOM  36453  HW3 SOL  9044      12.667   8.261  -8.842  1.00  0.00           H
ATOM  36455  OW  SOL  9045       7.302   5.277   8.049  1.00  0.00           O
ATOM  36456  HW2 SOL  9045       7.232   5.466   7.113  1.00  0.00           H
ATOM  36457  HW3 SOL  9045       6.450   4.910   8.285  1.00  0.00           H
ATOM  36459  OW  SOL  9046       5.478  11.138   6.305  1.00  0.00           O
ATOM  36460  HW2 SOL  9046       5.821  10.422   5.770  1.00  0.00           H
ATOM  36461  HW3 SOL  9046       5.049  11.721   5.678  1.00  0.00           H
ATOM  36463  OW  SOL  9047      20.954  -2.016  -2.697  1.00  0.00           O
ATOM  36464  HW2 SOL  9047      20.411  -2.757  -2.968  1.00  0.00           H
ATOM  36465  HW3 SOL  9047      21.627  -2.404  -2.138  1.00  0.00           H
ATOM  36471  OW  SOL  9049       5.045   0.626  11.220  1.00  0.00           O
ATOM  36472  HW2 SOL  9049       5.425   1.096  11.962  1.00  0.00           H
ATOM  36473  HW3 SOL  9049       4.993  -0.283  11.513  1.00  0.00           H
ATOM  36483  OW  SOL  9052       8.604   8.192  13.358  1.00  0.00           O
ATOM  36484  HW2 SOL  9052       8.278   7.298  13.455  1.00  0.00           H
ATOM  36485  HW3 SOL  9052       7.999   8.726  13.872  1.00  0.00           H
ATOM  36487  OW  SOL  9053      10.680   2.436  -1.619  1.00  0.00           O
ATOM  36488  HW2 SOL  9053      11.476   2.882  -1.329  1.00  0.00           H
ATOM  36489  HW3 SOL  9053      10.353   2.974  -2.340  1.00  0.00           H
ATOM  36495  OW  SOL  9055      -7.326  21.223  -0.321  1.00  0.00           O
ATOM  36496  HW2 SOL  9055      -6.749  20.684   0.220  1.00  0.00           H
ATOM  36497  HW3 SOL  9055      -6.731  21.742  -0.862  1.00  0.00           H
ATOM  36499  OW  SOL  9056      -7.666   6.443  12.460  1.00  0.00           O
ATOM  36500  HW2 SOL  9056      -7.328   7.245  12.859  1.00  0.00           H
ATOM  36501  HW3 SOL  9056      -8.465   6.717  12.009  1.00  0.00           H
ATOM  36503  OW  SOL  9057      15.038  13.236   4.076  1.00  0.00           O
ATOM  36504  HW2 SOL  9057      14.215  12.814   4.324  1.00  0.00           H
ATOM  36505  HW3 SOL  9057      14.942  14.142   4.371  1.00  0.00           H
ATOM  36515  OW  SOL  9060       1.115   3.226  -7.044  1.00  0.00           O
ATOM  36516  HW2 SOL  9060       1.365   2.550  -7.674  1.00  0.00           H
ATOM  36517  HW3 SOL  9060       0.479   3.767  -7.512  1.00  0.00           H
ATOM  36527  OW  SOL  9063      17.494   4.443  -1.675  1.00  0.00           O
ATOM  36528  HW2 SOL  9063      17.796   3.746  -2.258  1.00  0.00           H
ATOM  36529  HW3 SOL  9063      16.739   4.821  -2.126  1.00  0.00           H
ATOM  36535  OW  SOL  9065      14.460  12.336  10.515  1.00  0.00           O
ATOM  36537  HW3 SOL  9065      13.815  11.770  10.938  1.00  0.00           H
ATOM  36551  OW  SOL  9069       1.170  18.943   3.593  1.00  0.00           O
ATOM  36552  HW2 SOL  9069       1.901  19.430   3.214  1.00  0.00           H
ATOM  36553  HW3 SOL  9069       1.578  18.352   4.226  1.00  0.00           H
ATOM  36559  OW  SOL  9071      10.168   8.309   0.081  1.00  0.00           O
ATOM  36560  HW2 SOL  9071      10.197   9.053   0.682  1.00  0.00           H
ATOM  36561  HW3 SOL  9071       9.274   8.312  -0.262  1.00  0.00           H
ATOM  36567  OW  SOL  9073      17.753  -3.739   4.658  1.00  0.00           O
ATOM  36568  HW2 SOL  9073      18.135  -3.289   3.905  1.00  0.00           H
ATOM  36569  HW3 SOL  9073      18.469  -3.800   5.290  1.00  0.00           H
ATOM  36575  OW  SOL  9075       0.713   6.067  12.292  1.00  0.00           O
ATOM  36576  HW2 SOL  9075       1.482   6.612  12.460  1.00  0.00           H
ATOM  36577  HW3 SOL  9075       0.997   5.455  11.612  1.00  0.00           H
ATOM  36587  OW  SOL  9078       0.248   9.717   5.245  1.00  0.00           O
ATOM  36588  HW2 SOL  9078      -0.034   9.738   4.330  1.00  0.00           H
ATOM  36589  HW3 SOL  9078       0.999   9.124   5.251  1.00  0.00           H
ATOM  36595  OW  SOL  9080      -0.818  12.501  -6.762  1.00  0.00           O
ATOM  36596  HW2 SOL  9080      -0.652  13.437  -6.877  1.00  0.00           H
ATOM  36597  HW3 SOL  9080      -1.486  12.458  -6.078  1.00  0.00           H
ATOM  36623  OW  SOL  9087       4.785   3.521  13.845  1.00  0.00           O
ATOM  36624  HW2 SOL  9087       4.029   2.939  13.926  1.00  0.00           H
ATOM  36625  HW3 SOL  9087       5.109   3.620  14.741  1.00  0.00           H
ATOM  36639  OW  SOL  9091       2.896  14.094  13.464  1.00  0.00           O
ATOM  36640  HW2 SOL  9091       2.484  13.855  14.295  1.00  0.00           H
ATOM  36641  HW3 SOL  9091       2.470  14.913  13.212  1.00  0.00           H
ATOM  36651  OW  SOL  9094      -2.058   7.391  18.023  1.00  0.00           O
ATOM  36653  HW3 SOL  9094      -1.810   6.503  17.765  1.00  0.00           H
ATOM  36695  OW  SOL  9105      17.997   3.110   4.328  1.00  0.00           O
ATOM  36696  HW2 SOL  9105      17.476   3.492   3.622  1.00  0.00           H
ATOM  36697  HW3 SOL  9105      18.633   2.551   3.882  1.00  0.00           H
ATOM  36711  OW  SOL  9109       9.281   3.934  15.526  1.00  0.00           O
ATOM  36712  HW2 SOL  9109       8.772   4.589  15.049  1.00  0.00           H
ATOM  36713  HW3 SOL  9109       9.953   3.653  14.905  1.00  0.00           H
ATOM  36723  OW  SOL  9112      19.452  -0.228   7.327  1.00  0.00           O
ATOM  36724  HW2 SOL  9112      18.615  -0.390   7.763  1.00  0.00           H
ATOM  36725  HW3 SOL  9112      19.509   0.725   7.263  1.00  0.00           H
ATOM  36727  OW  SOL  9113      -1.124  -3.501  11.531  1.00  0.00           O
ATOM  36728  HW2 SOL  9113      -1.804  -4.128  11.283  1.00  0.00           H
ATOM  36729  HW3 SOL  9113      -1.389  -3.188  12.396  1.00  0.00           H
ATOM  36731  OW  SOL  9114       6.700  16.158   1.291  1.00  0.00           O
ATOM  36732  HW2 SOL  9114       7.022  16.945   1.731  1.00  0.00           H
ATOM  36733  HW3 SOL  9114       6.092  16.486   0.628  1.00  0.00           H
ATOM  36743  OW  SOL  9117       2.623   7.705  13.754  1.00  0.00           O
ATOM  36744  HW2 SOL  9117       3.410   7.471  13.262  1.00  0.00           H
ATOM  36745  HW3 SOL  9117       2.680   7.190  14.559  1.00  0.00           H
ATOM  36759  OW  SOL  9121      -8.163   6.829  15.698  1.00  0.00           O
ATOM  36760  HW2 SOL  9121      -7.555   7.205  15.062  1.00  0.00           H
ATOM  36761  HW3 SOL  9121      -8.863   6.450  15.166  1.00  0.00           H
ATOM  36767  OW  SOL  9123      -1.854  11.901  12.047  1.00  0.00           O
ATOM  36768  HW2 SOL  9123      -1.748  12.294  12.913  1.00  0.00           H
ATOM  36769  HW3 SOL  9123      -1.488  11.021  12.135  1.00  0.00           H
ATOM  36771  OW  SOL  9124     -12.726  13.386  13.797  1.00  0.00           O
ATOM  36772  HW2 SOL  9124     -12.315  14.233  13.627  1.00  0.00           H
ATOM  36803  OW  SOL  9132      16.897   7.043  11.589  1.00  0.00           O
ATOM  36805  HW3 SOL  9132      16.641   7.775  11.028  1.00  0.00           H
ATOM  36835  OW  SOL  9140      -3.397  15.354  11.617  1.00  0.00           O
ATOM  36836  HW2 SOL  9140      -3.402  16.307  11.704  1.00  0.00           H
ATOM  36837  HW3 SOL  9140      -4.226  15.073  12.004  1.00  0.00           H
ATOM  36839  OW  SOL  9141      14.384   6.209  12.335  1.00  0.00           O
ATOM  36840  HW2 SOL  9141      13.834   6.954  12.090  1.00  0.00           H
ATOM  36841  HW3 SOL  9141      15.265   6.459  12.056  1.00  0.00           H
ATOM  36843  OW  SOL  9142       8.772   4.400  11.654  1.00  0.00           O
ATOM  36844  HW2 SOL  9142       8.636   3.692  12.283  1.00  0.00           H
ATOM  36845  HW3 SOL  9142       7.889   4.660  11.392  1.00  0.00           H
ATOM  36847  OW  SOL  9143       9.453  10.289  11.757  1.00  0.00           O
ATOM  36848  HW2 SOL  9143       8.910  10.215  10.972  1.00  0.00           H
ATOM  36849  HW3 SOL  9143       9.167   9.567  12.316  1.00  0.00           H
ATOM  36871  OW  SOL  9149      11.153   5.496  12.188  1.00  0.00           O
ATOM  36872  HW2 SOL  9149      11.669   5.223  11.429  1.00  0.00           H
ATOM  36873  HW3 SOL  9149      10.243   5.386  11.912  1.00  0.00           H
ATOM  36879  OW  SOL  9151       4.461  -2.481  18.833  1.00  0.00           O
ATOM  36880  HW2 SOL  9151       4.792  -2.000  18.075  1.00  0.00           H
ATOM  36881  HW3 SOL  9151       4.827  -3.361  18.738  1.00  0.00           H
ATOM  36915  OW  SOL  9160       6.245  -0.161  14.674  1.00  0.00           O
ATOM  36916  HW2 SOL  9160       5.334   0.063  14.865  1.00  0.00           H
ATOM  36917  HW3 SOL  9160       6.733   0.142  15.440  1.00  0.00           H
ATOM  36939  OW  SOL  9166       2.538   3.690  16.919  1.00  0.00           O
ATOM  36940  HW2 SOL  9166       3.383   3.249  17.002  1.00  0.00           H
ATOM  36941  HW3 SOL  9166       1.891   2.996  17.050  1.00  0.00           H
ATOM  36947  OW  SOL  9168       1.128  11.760  14.844  1.00  0.00           O
ATOM  36948  HW2 SOL  9168       0.704  11.058  15.337  1.00  0.00           H
ATOM  36949  HW3 SOL  9168       1.526  12.317  15.513  1.00  0.00           H
ATOM  36967  OW  SOL  9173      -4.295  -5.364  18.556  1.00  0.00           O
ATOM  36969  HW3 SOL  9173      -4.640  -4.513  18.826  1.00  0.00           H
ATOM  36983  OW  SOL  9177      16.635   4.991   2.712  1.00  0.00           O
ATOM  36984  HW2 SOL  9177      16.044   5.202   1.989  1.00  0.00           H
ATOM  36985  HW3 SOL  9177      16.334   5.540   3.436  1.00  0.00           H
ATOM  36995  OW  SOL  9180       8.341  -1.280  11.672  1.00  0.00           O
ATOM  36996  HW2 SOL  9180       8.505  -1.895  12.386  1.00  0.00           H
ATOM  36997  HW3 SOL  9180       9.008  -0.602  11.780  1.00  0.00           H
ATOM  37009  HW3 SOL  9183       5.960   5.220  16.442  1.00  0.00           H
ATOM  37015  OW  SOL  9185      -6.756   8.644  14.089  1.00  0.00           O
ATOM  37016  HW2 SOL  9185      -6.093   9.148  14.561  1.00  0.00           H
ATOM  37017  HW3 SOL  9185      -7.054   9.230  13.393  1.00  0.00           H
ATOM  37027  OW  SOL  9188       5.170  10.954   9.535  1.00  0.00           O
ATOM  37028  HW2 SOL  9188       4.596  10.291   9.152  1.00  0.00           H
ATOM  37029  HW3 SOL  9188       4.794  11.788   9.254  1.00  0.00           H
ATOM  37059  OW  SOL  9196       1.242  -0.835  11.713  1.00  0.00           O
ATOM  37060  HW2 SOL  9196       0.359  -0.647  11.394  1.00  0.00           H
ATOM  37061  HW3 SOL  9196       1.614  -1.423  11.056  1.00  0.00           H
ATOM  37063  OW  SOL  9197     -10.778   8.951   6.779  1.00  0.00           O
ATOM  37064  HW2 SOL  9197     -10.269   9.002   5.970  1.00  0.00           H
ATOM  37065  HW3 SOL  9197     -11.494   9.573   6.652  1.00  0.00           H
ATOM  37071  OW  SOL  9199       7.873   1.914  13.175  1.00  0.00           O
ATOM  37072  HW2 SOL  9199       8.505   1.489  12.596  1.00  0.00           H
ATOM  37073  HW3 SOL  9199       7.492   1.197  13.683  1.00  0.00           H
ATOM  37083  OW  SOL  9202      -1.069  13.123  14.476  1.00  0.00           O
ATOM  37084  HW2 SOL  9202      -0.792  14.017  14.275  1.00  0.00           H
ATOM  37085  HW3 SOL  9202      -0.257  12.663  14.689  1.00  0.00           H
ATOM  37087  OW  SOL  9203      -9.062   1.149  14.615  1.00  0.00           O
ATOM  37088  HW2 SOL  9203      -9.692   1.542  14.011  1.00  0.00           H
ATOM  37089  HW3 SOL  9203      -8.993   1.779  15.332  1.00  0.00           H
ATOM  37095  OW  SOL  9205      -0.819   9.289  12.022  1.00  0.00           O
ATOM  37096  HW2 SOL  9205      -0.732   8.749  11.237  1.00  0.00           H
ATOM  37097  HW3 SOL  9205       0.057   9.648  12.166  1.00  0.00           H
ATOM  37123  OW  SOL  9212      12.062  14.791   3.746  1.00  0.00           O
ATOM  37124  HW2 SOL  9212      12.128  13.925   4.148  1.00  0.00           H
ATOM  37125  HW3 SOL  9212      11.609  15.324   4.398  1.00  0.00           H
ATOM  37135  OW  SOL  9215      12.926   1.177  15.348  1.00  0.00           O
ATOM  37136  HW2 SOL  9215      13.648   0.703  14.935  1.00  0.00           H
ATOM  37137  HW3 SOL  9215      12.493   1.631  14.626  1.00  0.00           H
ATOM  37143  OW  SOL  9217       7.686  -1.472   9.079  1.00  0.00           O
ATOM  37144  HW2 SOL  9217       7.957  -1.432   9.997  1.00  0.00           H
ATOM  37145  HW3 SOL  9217       7.023  -0.787   8.996  1.00  0.00           H
ATOM  37147  OW  SOL  9218       7.899  10.058   9.383  1.00  0.00           O
ATOM  37148  HW2 SOL  9218       7.173  10.676   9.458  1.00  0.00           H
ATOM  37149  HW3 SOL  9218       7.502   9.264   9.024  1.00  0.00           H
ATOM  37151  OW  SOL  9219      -6.799 -13.824 -11.507  1.00  0.00           O
ATOM  37152  HW2 SOL  9219      -6.100 -14.150 -12.074  1.00  0.00           H
ATOM  37153  HW3 SOL  9219      -6.476 -13.976 -10.618  1.00  0.00           H
ATOM  37155  OW  SOL  9220      -1.728  15.806   8.741  1.00  0.00           O
ATOM  37156  HW2 SOL  9220      -1.143  15.855   7.985  1.00  0.00           H
ATOM  37157  HW3 SOL  9220      -1.187  15.439   9.440  1.00  0.00           H
ATOM  37159  OW  SOL  9221      15.537 -11.858   8.855  1.00  0.00           O
ATOM  37160  HW2 SOL  9221      15.335 -12.049   7.939  1.00  0.00           H
ATOM  37161  HW3 SOL  9221      16.261 -12.446   9.069  1.00  0.00           H
ATOM  37163  OW  SOL  9222       2.155  -0.696   6.065  1.00  0.00           O
ATOM  37164  HW2 SOL  9222       1.582  -0.397   5.358  1.00  0.00           H
ATOM  37165  HW3 SOL  9222       2.705   0.062   6.264  1.00  0.00           H
ATOM  37183  OW  SOL  9227      -2.361  -0.783   8.385  1.00  0.00           O
ATOM  37184  HW2 SOL  9227      -3.170  -0.311   8.189  1.00  0.00           H
ATOM  37185  HW3 SOL  9227      -2.331  -0.823   9.341  1.00  0.00           H
ATOM  37191  OW  SOL  9229       7.721  -4.366  12.885  1.00  0.00           O
ATOM  37192  HW2 SOL  9229       7.180  -4.444  13.670  1.00  0.00           H
ATOM  37193  HW3 SOL  9229       8.621  -4.428  13.206  1.00  0.00           H
ATOM  37195  OW  SOL  9230      -0.660   7.097  10.286  1.00  0.00           O
ATOM  37196  HW2 SOL  9230      -1.489   6.646  10.129  1.00  0.00           H
ATOM  37197  HW3 SOL  9230      -0.356   6.755  11.127  1.00  0.00           H
TER
ENDMDL
