# Supplementary material for: Depletion of the Protein Hydration Shell with Increasing Temperature Observed by Small-Angle X‑ray Scattering and Molecular Simulations
Source: J Am Chem Soc. 2025 Dec 11;147(51):47117–25. doi: 10.1021/jacs.5c13497 (PMC12750538; doi:10.1021/jacs.5c13497)
Supplement: Supplementary file 6 [file ja5c13497_si_006.zip › pymol-density-visualization/gb3-diff-to-300K/frame.pdb]

TITLE     Protein/Solute within the envelope
REMARK    THIS IS A SIMULATION BOX
CRYST1   74.887   74.887   74.887  60.00  60.00  90.00 P 1           1
MODEL        1
ATOM      1  N   MET     1      -1.891 -13.163  -5.739  1.00  0.00           N
ATOM      2  H1  MET     1      -2.897 -13.246  -5.789  1.00  0.00           H
ATOM      3  H2  MET     1      -1.634 -12.331  -6.250  1.00  0.00           H
ATOM      4  H3  MET     1      -1.541 -13.958  -6.255  1.00  0.00           H
ATOM      5  CA  MET     1      -1.344 -13.040  -4.379  1.00  0.00           C
ATOM      6  HA  MET     1      -1.581 -13.955  -3.835  1.00  0.00           H
ATOM      7  CB  MET     1       0.149 -12.726  -4.359  1.00  0.00           C
ATOM      8  HB1 MET     1       0.425 -12.273  -3.407  1.00  0.00           H
ATOM      9  HB2 MET     1       0.375 -12.107  -5.227  1.00  0.00           H
ATOM     10  CG  MET     1       0.953 -14.014  -4.514  1.00  0.00           C
ATOM     11  HG1 MET     1       1.388 -14.082  -5.511  1.00  0.00           H
ATOM     12  HG2 MET     1       0.305 -14.882  -4.397  1.00  0.00           H
ATOM     13  SD  MET     1       2.111 -14.368  -3.168  1.00  0.00           S
ATOM     14  CE  MET     1       0.930 -14.692  -1.835  1.00  0.00           C
ATOM     15  HE1 MET     1       0.355 -15.613  -1.926  1.00  0.00           H
ATOM     16  HE2 MET     1       1.520 -14.748  -0.919  1.00  0.00           H
ATOM     17  HE3 MET     1       0.248 -13.842  -1.827  1.00  0.00           H
ATOM     18  C   MET     1      -2.137 -11.940  -3.690  1.00  0.00           C
ATOM     19  O   MET     1      -2.558 -10.985  -4.340  1.00  0.00           O
ATOM     20  N   GLN     2      -2.247 -11.999  -2.360  1.00  0.00           N
ATOM     21  H   GLN     2      -2.052 -12.857  -1.865  1.00  0.00           H
ATOM     22  CA  GLN     2      -2.951 -10.977  -1.612  1.00  0.00           C
ATOM     23  HA  GLN     2      -3.573 -10.353  -2.254  1.00  0.00           H
ATOM     24  CB  GLN     2      -3.688 -11.584  -0.422  1.00  0.00           C
ATOM     25  HB1 GLN     2      -4.350 -10.816  -0.022  1.00  0.00           H
ATOM     26  HB2 GLN     2      -2.987 -11.842   0.371  1.00  0.00           H
ATOM     27  CG  GLN     2      -4.493 -12.866  -0.620  1.00  0.00           C
ATOM     28  HG1 GLN     2      -4.984 -12.799  -1.591  1.00  0.00           H
ATOM     29  HG2 GLN     2      -5.317 -12.919   0.092  1.00  0.00           H
ATOM     30  CD  GLN     2      -3.720 -14.171  -0.503  1.00  0.00           C
ATOM     31  OE1 GLN     2      -2.990 -14.572  -1.407  1.00  0.00           O
ATOM     32  NE2 GLN     2      -3.839 -14.905   0.605  1.00  0.00           N
ATOM     33 HE21 GLN     2      -4.349 -14.545   1.399  1.00  0.00           H
ATOM     34 HE22 GLN     2      -3.416 -15.822   0.633  1.00  0.00           H
ATOM     35  C   GLN     2      -1.915 -10.036  -1.013  1.00  0.00           C
ATOM     36  O   GLN     2      -0.949 -10.497  -0.409  1.00  0.00           O
ATOM     37  N   TYR     3      -2.017  -8.729  -1.263  1.00  0.00           N
ATOM     38  H   TYR     3      -2.783  -8.394  -1.830  1.00  0.00           H
ATOM     39  CA  TYR     3      -1.078  -7.739  -0.776  1.00  0.00           C
ATOM     40  HA  TYR     3      -0.300  -8.233  -0.193  1.00  0.00           H
ATOM     41  CB  TYR     3      -0.544  -6.953  -1.970  1.00  0.00           C
ATOM     42  HB1 TYR     3       0.145  -6.174  -1.644  1.00  0.00           H
ATOM     43  HB2 TYR     3      -1.374  -6.448  -2.465  1.00  0.00           H
ATOM     44  CG  TYR     3       0.280  -7.745  -2.957  1.00  0.00           C
ATOM     45  CD1 TYR     3      -0.307  -8.297  -4.102  1.00  0.00           C
ATOM     46  HD1 TYR     3      -1.350  -8.200  -4.363  1.00  0.00           H
ATOM     47  CE1 TYR     3       0.437  -9.105  -4.971  1.00  0.00           C
ATOM     48  HE1 TYR     3       0.037  -9.478  -5.902  1.00  0.00           H
ATOM     49  CZ  TYR     3       1.757  -9.432  -4.603  1.00  0.00           C
ATOM     50  OH  TYR     3       2.538 -10.088  -5.509  1.00  0.00           O
ATOM     51  HH  TYR     3       3.441 -10.327  -5.289  1.00  0.00           H
ATOM     52  CE2 TYR     3       2.336  -8.979  -3.401  1.00  0.00           C
ATOM     53  HE2 TYR     3       3.367  -9.165  -3.140  1.00  0.00           H
ATOM     54  CD2 TYR     3       1.575  -8.130  -2.589  1.00  0.00           C
ATOM     55  HD2 TYR     3       1.909  -7.829  -1.607  1.00  0.00           H
ATOM     56  C   TYR     3      -1.737  -6.815   0.238  1.00  0.00           C
ATOM     57  O   TYR     3      -2.893  -6.461   0.015  1.00  0.00           O
ATOM     58  N   LYS     4      -0.994  -6.334   1.237  1.00  0.00           N
ATOM     59  H   LYS     4      -0.129  -6.774   1.518  1.00  0.00           H
ATOM     60  CA  LYS     4      -1.478  -5.436   2.265  1.00  0.00           C
ATOM     61  HA  LYS     4      -2.568  -5.398   2.245  1.00  0.00           H
ATOM     62  CB  LYS     4      -1.056  -5.932   3.645  1.00  0.00           C
ATOM     63  HB1 LYS     4      -0.470  -5.181   4.175  1.00  0.00           H
ATOM     64  HB2 LYS     4      -0.335  -6.750   3.646  1.00  0.00           H
ATOM     65  CG  LYS     4      -2.176  -6.445   4.547  1.00  0.00           C
ATOM     66  HG1 LYS     4      -2.474  -7.440   4.215  1.00  0.00           H
ATOM     67  HG2 LYS     4      -2.998  -5.737   4.645  1.00  0.00           H
ATOM     68  CD  LYS     4      -1.608  -6.763   5.927  1.00  0.00           C
ATOM     69  HD1 LYS     4      -1.469  -5.774   6.364  1.00  0.00           H
ATOM     70  HD2 LYS     4      -0.694  -7.339   6.067  1.00  0.00           H
ATOM     71  CE  LYS     4      -2.741  -7.303   6.796  1.00  0.00           C
ATOM     72  HE1 LYS     4      -2.731  -8.346   6.477  1.00  0.00           H
ATOM     73  HE2 LYS     4      -3.716  -6.928   6.485  1.00  0.00           H
ATOM     74  NZ  LYS     4      -2.496  -7.054   8.225  1.00  0.00           N
ATOM     75  HZ1 LYS     4      -3.290  -7.333   8.783  1.00  0.00           H
ATOM     76  HZ2 LYS     4      -1.786  -7.559   8.735  1.00  0.00           H
ATOM     77  HZ3 LYS     4      -2.278  -6.081   8.385  1.00  0.00           H
ATOM     78  C   LYS     4      -0.919  -4.045   2.002  1.00  0.00           C
ATOM     79  O   LYS     4       0.167  -3.901   1.445  1.00  0.00           O
ATOM     80  N   LEU     5      -1.587  -3.014   2.524  1.00  0.00           N
ATOM     81  H   LEU     5      -2.513  -3.217   2.872  1.00  0.00           H
ATOM     82  CA  LEU     5      -1.188  -1.622   2.573  1.00  0.00           C
ATOM     83  HA  LEU     5      -0.135  -1.611   2.294  1.00  0.00           H
ATOM     84  CB  LEU     5      -1.942  -0.826   1.511  1.00  0.00           C
ATOM     85  HB1 LEU     5      -3.030  -0.860   1.571  1.00  0.00           H
ATOM     86  HB2 LEU     5      -1.589  -1.168   0.538  1.00  0.00           H
ATOM     87  CG  LEU     5      -1.459   0.616   1.639  1.00  0.00           C
ATOM     88  HG  LEU     5      -1.567   1.015   2.648  1.00  0.00           H
ATOM     89  CD1 LEU     5      -0.035   0.820   1.130  1.00  0.00           C
ATOM     90 HD11 LEU     5       0.619   0.368   1.876  1.00  0.00           H
ATOM     91 HD12 LEU     5       0.186   0.398   0.149  1.00  0.00           H
ATOM     92 HD13 LEU     5       0.060   1.904   1.070  1.00  0.00           H
ATOM     93  CD2 LEU     5      -2.387   1.560   0.879  1.00  0.00           C
ATOM     94 HD21 LEU     5      -3.411   1.207   0.999  1.00  0.00           H
ATOM     95 HD22 LEU     5      -2.382   2.574   1.279  1.00  0.00           H
ATOM     96 HD23 LEU     5      -2.050   1.631  -0.155  1.00  0.00           H
ATOM     97  C   LEU     5      -1.470  -1.102   3.975  1.00  0.00           C
ATOM     98  O   LEU     5      -2.580  -1.146   4.500  1.00  0.00           O
ATOM     99  N   VAL     6      -0.456  -0.671   4.729  1.00  0.00           N
ATOM    100  H   VAL     6       0.488  -0.687   4.371  1.00  0.00           H
ATOM    101  CA  VAL     6      -0.595  -0.053   6.032  1.00  0.00           C
ATOM    102  HA  VAL     6      -1.608  -0.241   6.388  1.00  0.00           H
ATOM    103  CB  VAL     6       0.445  -0.604   7.004  1.00  0.00           C
ATOM    104  HB  VAL     6       1.456  -0.462   6.622  1.00  0.00           H
ATOM    105  CG1 VAL     6       0.583   0.255   8.258  1.00  0.00           C
ATOM    106 HG11 VAL     6      -0.348   0.334   8.821  1.00  0.00           H
ATOM    107 HG12 VAL     6       1.352  -0.190   8.890  1.00  0.00           H
ATOM    108 HG13 VAL     6       0.858   1.291   8.061  1.00  0.00           H
ATOM    109  CG2 VAL     6       0.271  -2.074   7.373  1.00  0.00           C
ATOM    110 HG21 VAL     6       0.979  -2.252   8.182  1.00  0.00           H
ATOM    111 HG22 VAL     6      -0.752  -2.259   7.703  1.00  0.00           H
ATOM    112 HG23 VAL     6       0.352  -2.686   6.474  1.00  0.00           H
ATOM    113  C   VAL     6      -0.399   1.443   5.829  1.00  0.00           C
ATOM    114  O   VAL     6       0.519   1.964   5.199  1.00  0.00           O
ATOM    115  N   ILE     7      -1.423   2.158   6.299  1.00  0.00           N
ATOM    116  H   ILE     7      -2.174   1.715   6.810  1.00  0.00           H
ATOM    117  CA  ILE     7      -1.526   3.601   6.219  1.00  0.00           C
ATOM    118  HA  ILE     7      -0.820   3.959   5.470  1.00  0.00           H
ATOM    119  CB  ILE     7      -2.887   3.984   5.646  1.00  0.00           C
ATOM    120  HB  ILE     7      -3.663   3.982   6.412  1.00  0.00           H
ATOM    121  CG2 ILE     7      -2.802   5.433   5.175  1.00  0.00           C
ATOM    122 HG21 ILE     7      -3.728   5.739   4.687  1.00  0.00           H
ATOM    123 HG22 ILE     7      -2.474   6.085   5.985  1.00  0.00           H
ATOM    124 HG23 ILE     7      -2.072   5.465   4.366  1.00  0.00           H
ATOM    125  CG1 ILE     7      -3.472   3.031   4.608  1.00  0.00           C
ATOM    126 HG11 ILE     7      -3.461   1.981   4.898  1.00  0.00           H
ATOM    127 HG12 ILE     7      -2.965   3.252   3.668  1.00  0.00           H
ATOM    128  CD  ILE     7      -4.967   3.246   4.386  1.00  0.00           C
ATOM    129  HD1 ILE     7      -5.109   4.321   4.275  1.00  0.00           H
ATOM    130  HD2 ILE     7      -5.323   2.635   3.557  1.00  0.00           H
ATOM    131  HD3 ILE     7      -5.563   2.846   5.206  1.00  0.00           H
ATOM    132  C   ILE     7      -1.204   4.248   7.558  1.00  0.00           C
ATOM    133  O   ILE     7      -1.957   4.149   8.524  1.00  0.00           O
ATOM    134  N   ASN     8      -0.079   4.965   7.618  1.00  0.00           N
ATOM    135  H   ASN     8       0.309   5.155   6.705  1.00  0.00           H
ATOM    136  CA  ASN     8       0.397   5.844   8.667  1.00  0.00           C
ATOM    137  HA  ASN     8      -0.373   5.765   9.435  1.00  0.00           H
ATOM    138  CB  ASN     8       1.716   5.368   9.268  1.00  0.00           C
ATOM    139  HB1 ASN     8       1.904   6.030  10.114  1.00  0.00           H
ATOM    140  HB2 ASN     8       2.536   5.472   8.558  1.00  0.00           H
ATOM    141  CG  ASN     8       1.779   3.935   9.779  1.00  0.00           C
ATOM    142  OD1 ASN     8       2.665   3.173   9.399  1.00  0.00           O
ATOM    143  ND2 ASN     8       0.823   3.440  10.568  1.00  0.00           N
ATOM    144 HD21 ASN     8       0.084   4.034  10.916  1.00  0.00           H
ATOM    145 HD22 ASN     8       0.955   2.518  10.960  1.00  0.00           H
ATOM    146  C   ASN     8       0.336   7.297   8.216  1.00  0.00           C
ATOM    147  O   ASN     8       1.358   7.958   8.385  1.00  0.00           O
ATOM    148  N   GLY     9      -0.792   7.812   7.723  1.00  0.00           N
ATOM    149  H   GLY     9      -1.636   7.271   7.844  1.00  0.00           H
ATOM    150  CA  GLY     9      -1.004   9.183   7.305  1.00  0.00           C
ATOM    151  HA1 GLY     9      -1.896   9.308   6.691  1.00  0.00           H
ATOM    152  HA2 GLY     9      -0.152   9.514   6.711  1.00  0.00           H
ATOM    153  C   GLY     9      -1.108  10.101   8.514  1.00  0.00           C
ATOM    154  O   GLY     9      -1.256   9.653   9.649  1.00  0.00           O
ATOM    155  N   LYS    10      -1.101  11.410   8.253  1.00  0.00           N
ATOM    156  H   LYS    10      -0.991  11.571   7.262  1.00  0.00           H
ATOM    157  CA  LYS    10      -1.225  12.500   9.200  1.00  0.00           C
ATOM    158  HA  LYS    10      -0.577  12.315  10.057  1.00  0.00           H
ATOM    159  CB  LYS    10      -0.879  13.892   8.680  1.00  0.00           C
ATOM    160  HB1 LYS    10      -1.132  14.805   9.220  1.00  0.00           H
ATOM    161  HB2 LYS    10      -1.530  13.960   7.807  1.00  0.00           H
ATOM    162  CG  LYS    10       0.461  14.134   7.991  1.00  0.00           C
ATOM    163  HG1 LYS    10       0.824  13.137   7.741  1.00  0.00           H
ATOM    164  HG2 LYS    10       1.073  14.259   8.884  1.00  0.00           H
ATOM    165  CD  LYS    10       0.788  15.167   6.917  1.00  0.00           C
ATOM    166  HD1 LYS    10       0.180  15.044   6.020  1.00  0.00           H
ATOM    167  HD2 LYS    10       1.755  14.967   6.456  1.00  0.00           H
ATOM    168  CE  LYS    10       0.713  16.576   7.499  1.00  0.00           C
ATOM    169  HE1 LYS    10       1.354  16.639   8.379  1.00  0.00           H
ATOM    170  HE2 LYS    10      -0.252  16.802   7.954  1.00  0.00           H
ATOM    171  NZ  LYS    10       1.011  17.637   6.526  1.00  0.00           N
ATOM    172  HZ1 LYS    10       0.433  17.504   5.708  1.00  0.00           H
ATOM    173  HZ2 LYS    10       0.927  18.601   6.817  1.00  0.00           H
ATOM    174  HZ3 LYS    10       1.895  17.478   6.065  1.00  0.00           H
ATOM    175  C   LYS    10      -2.605  12.567   9.838  1.00  0.00           C
ATOM    176  O   LYS    10      -2.677  12.929  11.010  1.00  0.00           O
ATOM    177  N   THR    11      -3.614  12.115   9.090  1.00  0.00           N
ATOM    178  H   THR    11      -3.322  11.824   8.168  1.00  0.00           H
ATOM    179  CA  THR    11      -5.001  12.103   9.510  1.00  0.00           C
ATOM    180  HA  THR    11      -5.174  12.241  10.577  1.00  0.00           H
ATOM    181  CB  THR    11      -5.670  13.331   8.899  1.00  0.00           C
ATOM    182  HB  THR    11      -5.069  13.779   8.108  1.00  0.00           H
ATOM    183  CG2 THR    11      -7.134  13.114   8.528  1.00  0.00           C
ATOM    184 HG21 THR    11      -7.649  14.012   8.187  1.00  0.00           H
ATOM    185 HG22 THR    11      -7.254  12.383   7.729  1.00  0.00           H
ATOM    186 HG23 THR    11      -7.766  12.691   9.309  1.00  0.00           H
ATOM    187  OG1 THR    11      -5.790  14.396   9.815  1.00  0.00           O
ATOM    188  HG1 THR    11      -5.913  15.219   9.336  1.00  0.00           H
ATOM    189  C   THR    11      -5.651  10.765   9.189  1.00  0.00           C
ATOM    190  O   THR    11      -6.428  10.357  10.050  1.00  0.00           O
ATOM    191  N   LEU    12      -5.357  10.080   8.082  1.00  0.00           N
ATOM    192  H   LEU    12      -4.826  10.491   7.327  1.00  0.00           H
ATOM    193  CA  LEU    12      -5.852   8.753   7.774  1.00  0.00           C
ATOM    194  HA  LEU    12      -6.820   8.594   8.250  1.00  0.00           H
ATOM    195  CB  LEU    12      -6.022   8.694   6.259  1.00  0.00           C
ATOM    196  HB1 LEU    12      -5.047   8.747   5.775  1.00  0.00           H
ATOM    197  HB2 LEU    12      -6.745   9.453   5.960  1.00  0.00           H
ATOM    198  CG  LEU    12      -6.547   7.383   5.681  1.00  0.00           C
ATOM    199  HG  LEU    12      -5.898   6.548   5.943  1.00  0.00           H
ATOM    200  CD1 LEU    12      -7.898   7.079   6.322  1.00  0.00           C
ATOM    201 HD11 LEU    12      -8.384   6.198   5.903  1.00  0.00           H
ATOM    202 HD12 LEU    12      -7.697   6.880   7.375  1.00  0.00           H
ATOM    203 HD13 LEU    12      -8.549   7.946   6.212  1.00  0.00           H
ATOM    204  CD2 LEU    12      -6.788   7.441   4.175  1.00  0.00           C
ATOM    205 HD21 LEU    12      -5.887   7.914   3.782  1.00  0.00           H
ATOM    206 HD22 LEU    12      -6.895   6.486   3.661  1.00  0.00           H
ATOM    207 HD23 LEU    12      -7.597   8.155   4.022  1.00  0.00           H
ATOM    208  C   LEU    12      -4.869   7.713   8.291  1.00  0.00           C
ATOM    209  O   LEU    12      -3.692   7.783   7.944  1.00  0.00           O
ATOM    210  N   LYS    13      -5.309   6.680   9.013  1.00  0.00           N
ATOM    211  H   LYS    13      -6.147   6.847   9.552  1.00  0.00           H
ATOM    212  CA  LYS    13      -4.552   5.560   9.536  1.00  0.00           C
ATOM    213  HA  LYS    13      -3.624   5.504   8.966  1.00  0.00           H
ATOM    214  CB  LYS    13      -4.095   5.926  10.945  1.00  0.00           C
ATOM    215  HB1 LYS    13      -3.231   5.315  11.206  1.00  0.00           H
ATOM    216  HB2 LYS    13      -4.898   5.782  11.667  1.00  0.00           H
ATOM    217  CG  LYS    13      -3.600   7.355  11.152  1.00  0.00           C
ATOM    218  HG1 LYS    13      -4.331   8.133  10.933  1.00  0.00           H
ATOM    219  HG2 LYS    13      -2.754   7.418  10.468  1.00  0.00           H
ATOM    220  CD  LYS    13      -3.139   7.540  12.595  1.00  0.00           C
ATOM    221  HD1 LYS    13      -2.352   6.825  12.833  1.00  0.00           H
ATOM    222  HD2 LYS    13      -3.982   7.497  13.285  1.00  0.00           H
ATOM    223  CE  LYS    13      -2.426   8.879  12.752  1.00  0.00           C
ATOM    224  HE1 LYS    13      -3.008   9.610  12.191  1.00  0.00           H
ATOM    225  HE2 LYS    13      -1.433   8.854  12.302  1.00  0.00           H
ATOM    226  NZ  LYS    13      -2.306   9.242  14.173  1.00  0.00           N
ATOM    227  HZ1 LYS    13      -3.191   9.321  14.654  1.00  0.00           H
ATOM    228  HZ2 LYS    13      -1.796   8.566  14.722  1.00  0.00           H
ATOM    229  HZ3 LYS    13      -1.787  10.097  14.313  1.00  0.00           H
ATOM    230  C   LYS    13      -5.360   4.271   9.526  1.00  0.00           C
ATOM    231  O   LYS    13      -6.561   4.276   9.785  1.00  0.00           O
ATOM    232  N   GLY    14      -4.684   3.203   9.096  1.00  0.00           N
ATOM    233  H   GLY    14      -3.761   3.395   8.735  1.00  0.00           H
ATOM    234  CA  GLY    14      -5.226   1.859   9.071  1.00  0.00           C
ATOM    235  HA1 GLY    14      -6.277   1.946   8.796  1.00  0.00           H
ATOM    236  HA2 GLY    14      -5.141   1.519  10.103  1.00  0.00           H
ATOM    237  C   GLY    14      -4.640   0.847   8.096  1.00  0.00           C
ATOM    238  O   GLY    14      -3.446   0.924   7.818  1.00  0.00           O
ATOM    239  N   GLU    15      -5.427  -0.152   7.690  1.00  0.00           N
ATOM    240  H   GLU    15      -6.401  -0.135   7.958  1.00  0.00           H
ATOM    241  CA  GLU    15      -5.102  -1.285   6.848  1.00  0.00           C
ATOM    242  HA  GLU    15      -4.135  -0.990   6.441  1.00  0.00           H
ATOM    243  CB  GLU    15      -4.997  -2.590   7.631  1.00  0.00           C
ATOM    244  HB1 GLU    15      -4.996  -3.451   6.963  1.00  0.00           H
ATOM    245  HB2 GLU    15      -5.863  -2.573   8.294  1.00  0.00           H
ATOM    246  CG  GLU    15      -3.831  -2.682   8.611  1.00  0.00           C
ATOM    247  HG1 GLU    15      -4.079  -2.248   9.579  1.00  0.00           H
ATOM    248  HG2 GLU    15      -3.002  -2.036   8.322  1.00  0.00           H
ATOM    249  CD  GLU    15      -3.297  -4.088   8.845  1.00  0.00           C
ATOM    250  OE1 GLU    15      -4.062  -4.997   9.234  1.00  0.00           O
ATOM    251  OE2 GLU    15      -2.091  -4.322   8.613  1.00  0.00           O
ATOM    252  C   GLU    15      -6.055  -1.375   5.665  1.00  0.00           C
ATOM    253  O   GLU    15      -7.260  -1.230   5.859  1.00  0.00           O
ATOM    254  N   THR    16      -5.557  -1.665   4.461  1.00  0.00           N
ATOM    255  H   THR    16      -4.578  -1.903   4.391  1.00  0.00           H
ATOM    256  CA  THR    16      -6.370  -2.181   3.378  1.00  0.00           C
ATOM    257  HA  THR    16      -7.116  -2.841   3.821  1.00  0.00           H
ATOM    258  CB  THR    16      -7.099  -1.129   2.548  1.00  0.00           C
ATOM    259  HB  THR    16      -7.523  -0.373   3.208  1.00  0.00           H
ATOM    260  CG2 THR    16      -6.135  -0.381   1.631  1.00  0.00           C
ATOM    261 HG21 THR    16      -5.428   0.261   2.157  1.00  0.00           H
ATOM    262 HG22 THR    16      -5.601  -1.118   1.031  1.00  0.00           H
ATOM    263 HG23 THR    16      -6.764   0.138   0.908  1.00  0.00           H
ATOM    264  OG1 THR    16      -8.230  -1.626   1.869  1.00  0.00           O
ATOM    265  HG1 THR    16      -8.291  -1.028   1.120  1.00  0.00           H
ATOM    266  C   THR    16      -5.634  -3.176   2.493  1.00  0.00           C
ATOM    267  O   THR    16      -4.414  -3.284   2.602  1.00  0.00           O
ATOM    268  N   THR    17      -6.323  -3.961   1.661  1.00  0.00           N
ATOM    269  H   THR    17      -7.333  -3.933   1.672  1.00  0.00           H
ATOM    270  CA  THR    17      -5.678  -5.046   0.951  1.00  0.00           C
ATOM    271  HA  THR    17      -4.599  -4.895   1.003  1.00  0.00           H
ATOM    272  CB  THR    17      -6.062  -6.391   1.561  1.00  0.00           C
ATOM    273  HB  THR    17      -5.580  -7.171   0.973  1.00  0.00           H
ATOM    274  CG2 THR    17      -5.704  -6.527   3.039  1.00  0.00           C
ATOM    275 HG21 THR    17      -5.972  -7.568   3.225  1.00  0.00           H
ATOM    276 HG22 THR    17      -4.618  -6.473   3.115  1.00  0.00           H
ATOM    277 HG23 THR    17      -6.117  -5.719   3.643  1.00  0.00           H
ATOM    278  OG1 THR    17      -7.447  -6.654   1.554  1.00  0.00           O
ATOM    279  HG1 THR    17      -7.847  -6.122   2.246  1.00  0.00           H
ATOM    280  C   THR    17      -6.076  -5.013  -0.518  1.00  0.00           C
ATOM    281  O   THR    17      -7.021  -4.314  -0.878  1.00  0.00           O
ATOM    282  N   THR    18      -5.357  -5.739  -1.377  1.00  0.00           N
ATOM    283  H   THR    18      -4.476  -6.086  -1.026  1.00  0.00           H
ATOM    284  CA  THR    18      -5.715  -5.973  -2.762  1.00  0.00           C
ATOM    285  HA  THR    18      -6.803  -6.015  -2.806  1.00  0.00           H
ATOM    286  CB  THR    18      -5.246  -4.799  -3.618  1.00  0.00           C
ATOM    287  HB  THR    18      -5.461  -3.922  -3.008  1.00  0.00           H
ATOM    288  CG2 THR    18      -3.778  -4.728  -4.027  1.00  0.00           C
ATOM    289 HG21 THR    18      -3.661  -3.673  -4.278  1.00  0.00           H
ATOM    290 HG22 THR    18      -3.117  -4.935  -3.185  1.00  0.00           H
ATOM    291 HG23 THR    18      -3.557  -5.324  -4.912  1.00  0.00           H
ATOM    292  OG1 THR    18      -6.018  -4.764  -4.798  1.00  0.00           O
ATOM    293  HG1 THR    18      -6.827  -4.308  -4.558  1.00  0.00           H
ATOM    294  C   THR    18      -5.141  -7.273  -3.307  1.00  0.00           C
ATOM    295  O   THR    18      -4.160  -7.787  -2.774  1.00  0.00           O
ATOM    296  N   LYS    19      -5.788  -7.792  -4.353  1.00  0.00           N
ATOM    297  H   LYS    19      -6.560  -7.246  -4.705  1.00  0.00           H
ATOM    298  CA  LYS    19      -5.364  -9.003  -5.026  1.00  0.00           C
ATOM    299  HA  LYS    19      -4.642  -9.541  -4.412  1.00  0.00           H
ATOM    300  CB  LYS    19      -6.642  -9.807  -5.252  1.00  0.00           C
ATOM    301  HB1 LYS    19      -6.519 -10.657  -5.923  1.00  0.00           H
ATOM    302  HB2 LYS    19      -7.327  -9.157  -5.796  1.00  0.00           H
ATOM    303  CG  LYS    19      -7.429 -10.249  -4.022  1.00  0.00           C
ATOM    304  HG1 LYS    19      -8.394 -10.613  -4.375  1.00  0.00           H
ATOM    305  HG2 LYS    19      -7.673  -9.332  -3.486  1.00  0.00           H
ATOM    306  CD  LYS    19      -6.670 -11.205  -3.105  1.00  0.00           C
ATOM    307  HD1 LYS    19      -7.159 -11.236  -2.131  1.00  0.00           H
ATOM    308  HD2 LYS    19      -5.609 -10.982  -3.002  1.00  0.00           H
ATOM    309  CE  LYS    19      -6.972 -12.554  -3.751  1.00  0.00           C
ATOM    310  HE1 LYS    19      -6.333 -13.314  -3.301  1.00  0.00           H
ATOM    311  HE2 LYS    19      -6.765 -12.457  -4.817  1.00  0.00           H
ATOM    312  NZ  LYS    19      -8.314 -13.101  -3.501  1.00  0.00           N
ATOM    313  HZ1 LYS    19      -8.430 -14.016  -3.912  1.00  0.00           H
ATOM    314  HZ2 LYS    19      -8.552 -13.200  -2.524  1.00  0.00           H
ATOM    315  HZ3 LYS    19      -9.011 -12.556  -3.989  1.00  0.00           H
ATOM    316  C   LYS    19      -4.755  -8.642  -6.373  1.00  0.00           C
ATOM    317  O   LYS    19      -5.366  -8.025  -7.243  1.00  0.00           O
ATOM    318  N   ALA    20      -3.494  -9.047  -6.545  1.00  0.00           N
ATOM    319  H   ALA    20      -3.220  -9.782  -5.908  1.00  0.00           H
ATOM    320  CA  ALA    20      -2.712  -8.868  -7.751  1.00  0.00           C
ATOM    321  HA  ALA    20      -3.315  -8.619  -8.624  1.00  0.00           H
ATOM    322  CB  ALA    20      -1.849  -7.617  -7.614  1.00  0.00           C
ATOM    323  HB1 ALA    20      -1.030  -7.821  -6.925  1.00  0.00           H
ATOM    324  HB2 ALA    20      -1.449  -7.354  -8.593  1.00  0.00           H
ATOM    325  HB3 ALA    20      -2.521  -6.885  -7.164  1.00  0.00           H
ATOM    326  C   ALA    20      -1.862 -10.034  -8.237  1.00  0.00           C
ATOM    327  O   ALA    20      -1.558 -10.921  -7.442  1.00  0.00           O
ATOM    328  N   VAL    21      -1.589 -10.085  -9.542  1.00  0.00           N
ATOM    329  H   VAL    21      -2.060  -9.379 -10.090  1.00  0.00           H
ATOM    330  CA  VAL    21      -0.680 -11.063 -10.104  1.00  0.00           C
ATOM    331  HA  VAL    21      -1.022 -12.080  -9.910  1.00  0.00           H
ATOM    332  CB  VAL    21      -0.616 -11.091 -11.628  1.00  0.00           C
ATOM    333  HB  VAL    21       0.261 -11.715 -11.800  1.00  0.00           H
ATOM    334  CG1 VAL    21      -1.874 -11.708 -12.231  1.00  0.00           C
ATOM    335 HG11 VAL    21      -2.734 -11.221 -11.771  1.00  0.00           H
ATOM    336 HG12 VAL    21      -2.003 -11.510 -13.295  1.00  0.00           H
ATOM    337 HG13 VAL    21      -2.190 -12.737 -12.059  1.00  0.00           H
ATOM    338  CG2 VAL    21      -0.410  -9.716 -12.259  1.00  0.00           C
ATOM    339 HG21 VAL    21       0.407  -9.192 -11.762  1.00  0.00           H
ATOM    340 HG22 VAL    21      -0.348  -9.926 -13.327  1.00  0.00           H
ATOM    341 HG23 VAL    21      -1.376  -9.214 -12.202  1.00  0.00           H
ATOM    342  C   VAL    21       0.697 -10.806  -9.508  1.00  0.00           C
ATOM    343  O   VAL    21       1.415 -11.785  -9.319  1.00  0.00           O
ATOM    344  N   ASP    22       1.146  -9.589  -9.192  1.00  0.00           N
ATOM    345  H   ASP    22       0.539  -8.821  -9.441  1.00  0.00           H
ATOM    346  CA  ASP    22       2.520  -9.281  -8.850  1.00  0.00           C
ATOM    347  HA  ASP    22       2.920 -10.031  -8.169  1.00  0.00           H
ATOM    348  CB  ASP    22       3.407  -9.288 -10.092  1.00  0.00           C
ATOM    349  HB1 ASP    22       3.562 -10.305 -10.451  1.00  0.00           H
ATOM    350  HB2 ASP    22       4.385  -8.948  -9.751  1.00  0.00           H
ATOM    351  CG  ASP    22       2.996  -8.352 -11.220  1.00  0.00           C
ATOM    352  OD1 ASP    22       2.583  -7.187 -11.033  1.00  0.00           O
ATOM    353  OD2 ASP    22       3.217  -8.762 -12.379  1.00  0.00           O
ATOM    354  C   ASP    22       2.633  -7.943  -8.133  1.00  0.00           C
ATOM    355  O   ASP    22       1.690  -7.173  -7.962  1.00  0.00           O
ATOM    356  N   ALA    23       3.814  -7.655  -7.580  1.00  0.00           N
ATOM    357  H   ALA    23       4.546  -8.347  -7.651  1.00  0.00           H
ATOM    358  CA  ALA    23       4.058  -6.528  -6.704  1.00  0.00           C
ATOM    359  HA  ALA    23       3.195  -6.477  -6.040  1.00  0.00           H
ATOM    360  CB  ALA    23       5.350  -6.831  -5.952  1.00  0.00           C
ATOM    361  HB1 ALA    23       5.392  -7.891  -5.700  1.00  0.00           H
ATOM    362  HB2 ALA    23       6.234  -6.520  -6.509  1.00  0.00           H
ATOM    363  HB3 ALA    23       5.247  -6.298  -5.007  1.00  0.00           H
ATOM    364  C   ALA    23       4.174  -5.206  -7.450  1.00  0.00           C
ATOM    365  O   ALA    23       3.761  -4.176  -6.924  1.00  0.00           O
ATOM    366  N   GLU    24       4.486  -5.136  -8.747  1.00  0.00           N
ATOM    367  H   GLU    24       4.657  -6.022  -9.200  1.00  0.00           H
ATOM    368  CA  GLU    24       4.313  -3.918  -9.512  1.00  0.00           C
ATOM    369  HA  GLU    24       4.810  -3.074  -9.034  1.00  0.00           H
ATOM    370  CB  GLU    24       5.012  -3.877 -10.868  1.00  0.00           C
ATOM    371  HB1 GLU    24       6.051  -4.102 -10.624  1.00  0.00           H
ATOM    372  HB2 GLU    24       5.208  -2.862 -11.213  1.00  0.00           H
ATOM    373  CG  GLU    24       4.506  -4.737 -12.022  1.00  0.00           C
ATOM    374  HG1 GLU    24       3.445  -4.512 -12.124  1.00  0.00           H
ATOM    375  HG2 GLU    24       4.658  -5.806 -11.873  1.00  0.00           H
ATOM    376  CD  GLU    24       5.155  -4.487 -13.376  1.00  0.00           C
ATOM    377  OE1 GLU    24       5.141  -3.341 -13.873  1.00  0.00           O
ATOM    378  OE2 GLU    24       5.487  -5.485 -14.051  1.00  0.00           O
ATOM    379  C   GLU    24       2.859  -3.510  -9.695  1.00  0.00           C
ATOM    380  O   GLU    24       2.487  -2.342  -9.606  1.00  0.00           O
ATOM    381  N   THR    25       2.000  -4.515  -9.885  1.00  0.00           N
ATOM    382  H   THR    25       2.356  -5.443 -10.064  1.00  0.00           H
ATOM    383  CA  THR    25       0.607  -4.260 -10.195  1.00  0.00           C
ATOM    384  HA  THR    25       0.611  -3.470 -10.946  1.00  0.00           H
ATOM    385  CB  THR    25      -0.035  -5.560 -10.671  1.00  0.00           C
ATOM    386  HB  THR    25       0.208  -6.337  -9.946  1.00  0.00           H
ATOM    387  CG2 THR    25      -1.553  -5.496 -10.816  1.00  0.00           C
ATOM    388 HG21 THR    25      -1.908  -6.473 -11.143  1.00  0.00           H
ATOM    389 HG22 THR    25      -2.056  -5.286  -9.872  1.00  0.00           H
ATOM    390 HG23 THR    25      -1.794  -4.730 -11.553  1.00  0.00           H
ATOM    391  OG1 THR    25       0.430  -5.972 -11.937  1.00  0.00           O
ATOM    392  HG1 THR    25       1.188  -6.546 -11.804  1.00  0.00           H
ATOM    393  C   THR    25      -0.047  -3.743  -8.922  1.00  0.00           C
ATOM    394  O   THR    25      -0.713  -2.710  -8.917  1.00  0.00           O
ATOM    395  N   ALA    26       0.252  -4.397  -7.797  1.00  0.00           N
ATOM    396  H   ALA    26       0.937  -5.138  -7.774  1.00  0.00           H
ATOM    397  CA  ALA    26      -0.220  -3.906  -6.518  1.00  0.00           C
ATOM    398  HA  ALA    26      -1.303  -3.811  -6.597  1.00  0.00           H
ATOM    399  CB  ALA    26       0.075  -4.969  -5.463  1.00  0.00           C
ATOM    400  HB1 ALA    26      -0.278  -4.517  -4.536  1.00  0.00           H
ATOM    401  HB2 ALA    26      -0.494  -5.888  -5.604  1.00  0.00           H
ATOM    402  HB3 ALA    26       1.135  -5.112  -5.256  1.00  0.00           H
ATOM    403  C   ALA    26       0.348  -2.538  -6.168  1.00  0.00           C
ATOM    404  O   ALA    26      -0.397  -1.687  -5.687  1.00  0.00           O
ATOM    405  N   GLU    27       1.626  -2.273  -6.447  1.00  0.00           N
ATOM    406  H   GLU    27       2.245  -3.028  -6.705  1.00  0.00           H
ATOM    407  CA  GLU    27       2.242  -1.000  -6.129  1.00  0.00           C
ATOM    408  HA  GLU    27       2.110  -0.759  -5.074  1.00  0.00           H
ATOM    409  CB  GLU    27       3.740  -0.956  -6.417  1.00  0.00           C
ATOM    410  HB1 GLU    27       3.953  -1.047  -7.482  1.00  0.00           H
ATOM    411  HB2 GLU    27       4.226  -1.858  -6.044  1.00  0.00           H
ATOM    412  CG  GLU    27       4.358   0.326  -5.868  1.00  0.00           C
ATOM    413  HG1 GLU    27       4.587   0.138  -4.819  1.00  0.00           H
ATOM    414  HG2 GLU    27       3.665   1.164  -5.789  1.00  0.00           H
ATOM    415  CD  GLU    27       5.605   0.720  -6.647  1.00  0.00           C
ATOM    416  OE1 GLU    27       6.480  -0.159  -6.797  1.00  0.00           O
ATOM    417  OE2 GLU    27       5.663   1.850  -7.179  1.00  0.00           O
ATOM    418  C   GLU    27       1.538   0.079  -6.939  1.00  0.00           C
ATOM    419  O   GLU    27       1.166   1.093  -6.351  1.00  0.00           O
ATOM    420  N   LYS    28       1.370  -0.055  -8.256  1.00  0.00           N
ATOM    421  H   LYS    28       1.651  -0.951  -8.626  1.00  0.00           H
ATOM    422  CA  LYS    28       0.548   0.871  -9.010  1.00  0.00           C
ATOM    423  HA  LYS    28       1.023   1.852  -9.020  1.00  0.00           H
ATOM    424  CB  LYS    28       0.479   0.220 -10.388  1.00  0.00           C
ATOM    425  HB1 LYS    28      -0.380   0.657 -10.899  1.00  0.00           H
ATOM    426  HB2 LYS    28       0.453  -0.865 -10.289  1.00  0.00           H
ATOM    427  CG  LYS    28       1.699   0.462 -11.271  1.00  0.00           C
ATOM    428  HG1 LYS    28       2.611   0.397 -10.677  1.00  0.00           H
ATOM    429  HG2 LYS    28       1.576   1.465 -11.680  1.00  0.00           H
ATOM    430  CD  LYS    28       1.700  -0.437 -12.505  1.00  0.00           C
ATOM    431  HD1 LYS    28       0.852  -0.271 -13.168  1.00  0.00           H
ATOM    432  HD2 LYS    28       1.705  -1.471 -12.159  1.00  0.00           H
ATOM    433  CE  LYS    28       2.975  -0.116 -13.281  1.00  0.00           C
ATOM    434  HE1 LYS    28       3.796   0.038 -12.581  1.00  0.00           H
ATOM    435  HE2 LYS    28       2.709   0.775 -13.849  1.00  0.00           H
ATOM    436  NZ  LYS    28       3.424  -1.122 -14.255  1.00  0.00           N
ATOM    437  HZ1 LYS    28       4.172  -0.723 -14.805  1.00  0.00           H
ATOM    438  HZ2 LYS    28       3.827  -1.932 -13.806  1.00  0.00           H
ATOM    439  HZ3 LYS    28       2.656  -1.357 -14.867  1.00  0.00           H
ATOM    440  C   LYS    28      -0.866   1.148  -8.520  1.00  0.00           C
ATOM    441  O   LYS    28      -1.317   2.286  -8.621  1.00  0.00           O
ATOM    442  N   ALA    29      -1.551   0.067  -8.140  1.00  0.00           N
ATOM    443  H   ALA    29      -1.057  -0.814  -8.119  1.00  0.00           H
ATOM    444  CA  ALA    29      -2.919   0.113  -7.664  1.00  0.00           C
ATOM    445  HA  ALA    29      -3.573   0.750  -8.261  1.00  0.00           H
ATOM    446  CB  ALA    29      -3.487  -1.302  -7.619  1.00  0.00           C
ATOM    447  HB1 ALA    29      -3.828  -1.432  -8.646  1.00  0.00           H
ATOM    448  HB2 ALA    29      -2.729  -2.003  -7.270  1.00  0.00           H
ATOM    449  HB3 ALA    29      -4.280  -1.532  -6.906  1.00  0.00           H
ATOM    450  C   ALA    29      -3.054   0.794  -6.309  1.00  0.00           C
ATOM    451  O   ALA    29      -3.948   1.612  -6.101  1.00  0.00           O
ATOM    452  N   PHE    30      -2.152   0.494  -5.373  1.00  0.00           N
ATOM    453  H   PHE    30      -1.572  -0.320  -5.519  1.00  0.00           H
ATOM    454  CA  PHE    30      -2.087   1.120  -4.067  1.00  0.00           C
ATOM    455  HA  PHE    30      -3.094   1.155  -3.652  1.00  0.00           H
ATOM    456  CB  PHE    30      -1.131   0.342  -3.169  1.00  0.00           C
ATOM    457  HB1 PHE    30      -0.926   0.822  -2.212  1.00  0.00           H
ATOM    458  HB2 PHE    30      -0.184   0.244  -3.699  1.00  0.00           H
ATOM    459  CG  PHE    30      -1.684  -0.979  -2.688  1.00  0.00           C
ATOM    460  CD1 PHE    30      -3.037  -1.124  -2.359  1.00  0.00           C
ATOM    461  HD1 PHE    30      -3.836  -0.412  -2.511  1.00  0.00           H
ATOM    462  CE1 PHE    30      -3.515  -2.255  -1.688  1.00  0.00           C
ATOM    463  HE1 PHE    30      -4.547  -2.357  -1.388  1.00  0.00           H
ATOM    464  CZ  PHE    30      -2.606  -3.250  -1.307  1.00  0.00           C
ATOM    465  HZ  PHE    30      -3.030  -4.091  -0.778  1.00  0.00           H
ATOM    466  CE2 PHE    30      -1.281  -3.228  -1.757  1.00  0.00           C
ATOM    467  HE2 PHE    30      -0.564  -4.012  -1.567  1.00  0.00           H
ATOM    468  CD2 PHE    30      -0.864  -2.089  -2.457  1.00  0.00           C
ATOM    469  HD2 PHE    30       0.178  -2.024  -2.736  1.00  0.00           H
ATOM    470  C   PHE    30      -1.640   2.573  -4.150  1.00  0.00           C
ATOM    471  O   PHE    30      -2.012   3.328  -3.254  1.00  0.00           O
ATOM    472  N   LYS    31      -0.780   2.914  -5.112  1.00  0.00           N
ATOM    473  H   LYS    31      -0.320   2.224  -5.689  1.00  0.00           H
ATOM    474  CA  LYS    31      -0.348   4.290  -5.253  1.00  0.00           C
ATOM    475  HA  LYS    31      -0.085   4.595  -4.240  1.00  0.00           H
ATOM    476  CB  LYS    31       0.817   4.405  -6.232  1.00  0.00           C
ATOM    477  HB1 LYS    31       0.943   5.375  -6.713  1.00  0.00           H
ATOM    478  HB2 LYS    31       0.527   3.762  -7.064  1.00  0.00           H
ATOM    479  CG  LYS    31       2.174   3.928  -5.724  1.00  0.00           C
ATOM    480  HG1 LYS    31       2.737   3.492  -6.549  1.00  0.00           H
ATOM    481  HG2 LYS    31       1.988   3.186  -4.947  1.00  0.00           H
ATOM    482  CD  LYS    31       3.063   4.936  -5.001  1.00  0.00           C
ATOM    483  HD1 LYS    31       2.474   5.211  -4.126  1.00  0.00           H
ATOM    484  HD2 LYS    31       3.282   5.816  -5.605  1.00  0.00           H
ATOM    485  CE  LYS    31       4.366   4.347  -4.469  1.00  0.00           C
ATOM    486  HE1 LYS    31       4.127   3.397  -3.990  1.00  0.00           H
ATOM    487  HE2 LYS    31       4.743   4.999  -3.681  1.00  0.00           H
ATOM    488  NZ  LYS    31       5.398   4.079  -5.482  1.00  0.00           N
ATOM    489  HZ1 LYS    31       4.930   3.460  -6.128  1.00  0.00           H
ATOM    490  HZ2 LYS    31       5.763   4.908  -5.930  1.00  0.00           H
ATOM    491  HZ3 LYS    31       6.204   3.535  -5.211  1.00  0.00           H
ATOM    492  C   LYS    31      -1.526   5.094  -5.785  1.00  0.00           C
ATOM    493  O   LYS    31      -1.641   6.250  -5.384  1.00  0.00           O
ATOM    494  N   GLN    32      -2.464   4.536  -6.553  1.00  0.00           N
ATOM    495  H   GLN    32      -2.351   3.567  -6.815  1.00  0.00           H
ATOM    496  CA  GLN    32      -3.655   5.289  -6.890  1.00  0.00           C
ATOM    497  HA  GLN    32      -3.299   6.203  -7.366  1.00  0.00           H
ATOM    498  CB  GLN    32      -4.392   4.519  -7.982  1.00  0.00           C
ATOM    499  HB1 GLN    32      -4.653   3.493  -7.722  1.00  0.00           H
ATOM    500  HB2 GLN    32      -3.704   4.439  -8.824  1.00  0.00           H
ATOM    501  CG  GLN    32      -5.648   5.186  -8.537  1.00  0.00           C
ATOM    502  HG1 GLN    32      -6.344   5.411  -7.729  1.00  0.00           H
ATOM    503  HG2 GLN    32      -6.141   4.486  -9.211  1.00  0.00           H
ATOM    504  CD  GLN    32      -5.279   6.475  -9.258  1.00  0.00           C
ATOM    505  OE1 GLN    32      -4.651   6.435 -10.313  1.00  0.00           O
ATOM    506  NE2 GLN    32      -5.394   7.672  -8.678  1.00  0.00           N
ATOM    507 HE21 GLN    32      -5.836   7.884  -7.795  1.00  0.00           H
ATOM    508 HE22 GLN    32      -4.923   8.480  -9.060  1.00  0.00           H
ATOM    509  C   GLN    32      -4.540   5.570  -5.684  1.00  0.00           C
ATOM    510  O   GLN    32      -4.953   6.700  -5.436  1.00  0.00           O
ATOM    511  N   TYR    33      -4.865   4.487  -4.974  1.00  0.00           N
ATOM    512  H   TYR    33      -4.404   3.613  -5.183  1.00  0.00           H
ATOM    513  CA  TYR    33      -5.597   4.498  -3.724  1.00  0.00           C
ATOM    514  HA  TYR    33      -6.594   4.874  -3.955  1.00  0.00           H
ATOM    515  CB  TYR    33      -5.693   3.017  -3.370  1.00  0.00           C
ATOM    516  HB1 TYR    33      -4.706   2.559  -3.443  1.00  0.00           H
ATOM    517  HB2 TYR    33      -6.333   2.563  -4.127  1.00  0.00           H
ATOM    518  CG  TYR    33      -6.162   2.768  -1.957  1.00  0.00           C
ATOM    519  CD1 TYR    33      -7.500   2.574  -1.594  1.00  0.00           C
ATOM    520  HD1 TYR    33      -8.200   2.431  -2.404  1.00  0.00           H
ATOM    521  CE1 TYR    33      -7.892   2.833  -0.275  1.00  0.00           C
ATOM    522  HE1 TYR    33      -8.950   2.940  -0.085  1.00  0.00           H
ATOM    523  CZ  TYR    33      -7.001   3.117   0.779  1.00  0.00           C
ATOM    524  OH  TYR    33      -7.393   3.197   2.083  1.00  0.00           O
ATOM    525  HH  TYR    33      -6.637   3.170   2.674  1.00  0.00           H
ATOM    526  CE2 TYR    33      -5.636   3.061   0.435  1.00  0.00           C
ATOM    527  HE2 TYR    33      -4.880   3.154   1.201  1.00  0.00           H
ATOM    528  CD2 TYR    33      -5.252   2.891  -0.900  1.00  0.00           C
ATOM    529  HD2 TYR    33      -4.200   2.884  -1.143  1.00  0.00           H
ATOM    530  C   TYR    33      -5.081   5.522  -2.724  1.00  0.00           C
ATOM    531  O   TYR    33      -5.911   6.177  -2.097  1.00  0.00           O
ATOM    532  N   ALA    34      -3.769   5.694  -2.545  1.00  0.00           N
ATOM    533  H   ALA    34      -3.168   5.026  -3.004  1.00  0.00           H
ATOM    534  CA  ALA    34      -3.122   6.715  -1.745  1.00  0.00           C
ATOM    535  HA  ALA    34      -3.435   6.707  -0.701  1.00  0.00           H
ATOM    536  CB  ALA    34      -1.623   6.432  -1.706  1.00  0.00           C
ATOM    537  HB1 ALA    34      -1.479   5.435  -1.291  1.00  0.00           H
ATOM    538  HB2 ALA    34      -1.224   6.462  -2.720  1.00  0.00           H
ATOM    539  HB3 ALA    34      -1.075   7.174  -1.125  1.00  0.00           H
ATOM    540  C   ALA    34      -3.328   8.107  -2.324  1.00  0.00           C
ATOM    541  O   ALA    34      -3.640   9.055  -1.608  1.00  0.00           O
ATOM    542  N   ASN    35      -3.267   8.325  -3.640  1.00  0.00           N
ATOM    543  H   ASN    35      -3.225   7.552  -4.288  1.00  0.00           H
ATOM    544  CA  ASN    35      -3.503   9.595  -4.297  1.00  0.00           C
ATOM    545  HA  ASN    35      -2.946  10.363  -3.761  1.00  0.00           H
ATOM    546  CB  ASN    35      -2.977   9.753  -5.720  1.00  0.00           C
ATOM    547  HB1 ASN    35      -3.275  10.748  -6.051  1.00  0.00           H
ATOM    548  HB2 ASN    35      -3.477   9.145  -6.474  1.00  0.00           H
ATOM    549  CG  ASN    35      -1.484   9.608  -5.978  1.00  0.00           C
ATOM    550  OD1 ASN    35      -0.662   9.811  -5.088  1.00  0.00           O
ATOM    551  ND2 ASN    35      -1.139   9.179  -7.195  1.00  0.00           N
ATOM    552 HD21 ASN    35      -1.823   8.924  -7.892  1.00  0.00           H
ATOM    553 HD22 ASN    35      -0.158   8.971  -7.316  1.00  0.00           H
ATOM    554  C   ASN    35      -4.931  10.111  -4.188  1.00  0.00           C
ATOM    555  O   ASN    35      -5.086  11.228  -3.701  1.00  0.00           O
ATOM    556  N   ASP    36      -5.898   9.235  -4.469  1.00  0.00           N
ATOM    557  H   ASP    36      -5.628   8.360  -4.896  1.00  0.00           H
ATOM    558  CA  ASP    36      -7.333   9.371  -4.322  1.00  0.00           C
ATOM    559  HA  ASP    36      -7.702  10.159  -4.979  1.00  0.00           H
ATOM    560  CB  ASP    36      -8.086   8.090  -4.668  1.00  0.00           C
ATOM    561  HB1 ASP    36      -9.116   8.266  -4.359  1.00  0.00           H
ATOM    562  HB2 ASP    36      -7.636   7.354  -4.001  1.00  0.00           H
ATOM    563  CG  ASP    36      -7.933   7.541  -6.079  1.00  0.00           C
ATOM    564  OD1 ASP    36      -7.467   8.298  -6.957  1.00  0.00           O
ATOM    565  OD2 ASP    36      -8.281   6.357  -6.277  1.00  0.00           O
ATOM    566  C   ASP    36      -7.716   9.825  -2.921  1.00  0.00           C
ATOM    567  O   ASP    36      -8.624  10.649  -2.841  1.00  0.00           O
ATOM    568  N   ASN    37      -7.069   9.323  -1.867  1.00  0.00           N
ATOM    569  H   ASN    37      -6.271   8.738  -2.068  1.00  0.00           H
ATOM    570  CA  ASN    37      -7.263   9.659  -0.471  1.00  0.00           C
ATOM    571  HA  ASN    37      -8.249  10.085  -0.289  1.00  0.00           H
ATOM    572  CB  ASN    37      -7.099   8.343   0.284  1.00  0.00           C
ATOM    573  HB1 ASN    37      -7.060   8.586   1.346  1.00  0.00           H
ATOM    574  HB2 ASN    37      -6.260   7.830  -0.186  1.00  0.00           H
ATOM    575  CG  ASN    37      -8.266   7.392   0.062  1.00  0.00           C
ATOM    576  OD1 ASN    37      -9.366   7.530   0.591  1.00  0.00           O
ATOM    577  ND2 ASN    37      -8.182   6.283  -0.677  1.00  0.00           N
ATOM    578 HD21 ASN    37      -7.405   6.095  -1.294  1.00  0.00           H
ATOM    579 HD22 ASN    37      -9.074   5.838  -0.838  1.00  0.00           H
ATOM    580  C   ASN    37      -6.288  10.717   0.028  1.00  0.00           C
ATOM    581  O   ASN    37      -6.137  10.830   1.242  1.00  0.00           O
ATOM    582  N   GLY    38      -5.557  11.441  -0.822  1.00  0.00           N
ATOM    583  H   GLY    38      -5.676  11.160  -1.785  1.00  0.00           H
ATOM    584  CA  GLY    38      -4.772  12.594  -0.431  1.00  0.00           C
ATOM    585  HA1 GLY    38      -5.403  13.201   0.218  1.00  0.00           H
ATOM    586  HA2 GLY    38      -4.512  13.175  -1.315  1.00  0.00           H
ATOM    587  C   GLY    38      -3.480  12.257   0.300  1.00  0.00           C
ATOM    588  O   GLY    38      -2.894  13.210   0.809  1.00  0.00           O
ATOM    589  N   VAL    39      -3.014  11.009   0.392  1.00  0.00           N
ATOM    590  H   VAL    39      -3.607  10.315  -0.040  1.00  0.00           H
ATOM    591  CA  VAL    39      -1.777  10.501   0.950  1.00  0.00           C
ATOM    592  HA  VAL    39      -1.679  11.170   1.805  1.00  0.00           H
ATOM    593  CB  VAL    39      -1.920   9.078   1.482  1.00  0.00           C
ATOM    594  HB  VAL    39      -1.960   8.511   0.552  1.00  0.00           H
ATOM    595  CG1 VAL    39      -0.761   8.658   2.382  1.00  0.00           C
ATOM    596 HG11 VAL    39      -0.723   9.438   3.143  1.00  0.00           H
ATOM    597 HG12 VAL    39      -0.928   7.695   2.865  1.00  0.00           H
ATOM    598 HG13 VAL    39       0.164   8.680   1.807  1.00  0.00           H
ATOM    599  CG2 VAL    39      -3.231   8.950   2.253  1.00  0.00           C
ATOM    600 HG21 VAL    39      -3.279   8.070   2.894  1.00  0.00           H
ATOM    601 HG22 VAL    39      -3.364   9.858   2.841  1.00  0.00           H
ATOM    602 HG23 VAL    39      -4.093   8.857   1.591  1.00  0.00           H
ATOM    603  C   VAL    39      -0.598  10.677   0.005  1.00  0.00           C
ATOM    604  O   VAL    39      -0.333   9.946  -0.948  1.00  0.00           O
ATOM    605  N   ASP    40       0.283  11.549   0.500  1.00  0.00           N
ATOM    606  H   ASP    40      -0.101  12.089   1.262  1.00  0.00           H
ATOM    607  CA  ASP    40       1.619  11.763  -0.017  1.00  0.00           C
ATOM    608  HA  ASP    40       1.853  11.094  -0.845  1.00  0.00           H
ATOM    609  CB  ASP    40       1.806  13.181  -0.549  1.00  0.00           C
ATOM    610  HB1 ASP    40       1.734  13.823   0.329  1.00  0.00           H
ATOM    611  HB2 ASP    40       1.091  13.279  -1.365  1.00  0.00           H
ATOM    612  CG  ASP    40       3.227  13.397  -1.049  1.00  0.00           C
ATOM    613  OD1 ASP    40       3.748  12.608  -1.867  1.00  0.00           O
ATOM    614  OD2 ASP    40       3.803  14.388  -0.550  1.00  0.00           O
ATOM    615  C   ASP    40       2.669  11.337   1.000  1.00  0.00           C
ATOM    616  O   ASP    40       2.920  12.000   2.004  1.00  0.00           O
ATOM    617  N   GLY    41       3.446  10.287   0.724  1.00  0.00           N
ATOM    618  H   GLY    41       3.386   9.825  -0.172  1.00  0.00           H
ATOM    619  CA  GLY    41       4.107   9.552   1.784  1.00  0.00           C
ATOM    620  HA1 GLY    41       3.431   8.722   1.994  1.00  0.00           H
ATOM    621  HA2 GLY    41       4.275  10.042   2.743  1.00  0.00           H
ATOM    622  C   GLY    41       5.399   8.955   1.243  1.00  0.00           C
ATOM    623  O   GLY    41       5.569   8.905   0.027  1.00  0.00           O
ATOM    624  N   VAL    42       6.159   8.379   2.177  1.00  0.00           N
ATOM    625  H   VAL    42       5.849   8.388   3.138  1.00  0.00           H
ATOM    626  CA  VAL    42       7.295   7.515   1.927  1.00  0.00           C
ATOM    627  HA  VAL    42       7.523   7.641   0.868  1.00  0.00           H
ATOM    628  CB  VAL    42       8.531   8.005   2.675  1.00  0.00           C
ATOM    629  HB  VAL    42       9.385   7.407   2.358  1.00  0.00           H
ATOM    630  CG1 VAL    42       8.978   9.427   2.347  1.00  0.00           C
ATOM    631 HG11 VAL    42       8.695   9.657   1.319  1.00  0.00           H
ATOM    632 HG12 VAL    42       8.524  10.128   3.047  1.00  0.00           H
ATOM    633 HG13 VAL    42      10.056   9.440   2.507  1.00  0.00           H
ATOM    634  CG2 VAL    42       8.351   7.936   4.189  1.00  0.00           C
ATOM    635 HG21 VAL    42       7.862   7.013   4.499  1.00  0.00           H
ATOM    636 HG22 VAL    42       9.219   8.000   4.846  1.00  0.00           H
ATOM    637 HG23 VAL    42       7.655   8.708   4.518  1.00  0.00           H
ATOM    638  C   VAL    42       6.996   6.028   2.061  1.00  0.00           C
ATOM    639  O   VAL    42       6.228   5.639   2.938  1.00  0.00           O
ATOM    640  N   TRP    43       7.421   5.270   1.048  1.00  0.00           N
ATOM    641  H   TRP    43       8.112   5.634   0.407  1.00  0.00           H
ATOM    642  CA  TRP    43       6.915   3.939   0.782  1.00  0.00           C
ATOM    643  HA  TRP    43       6.058   3.718   1.418  1.00  0.00           H
ATOM    644  CB  TRP    43       6.456   3.846  -0.671  1.00  0.00           C
ATOM    645  HB1 TRP    43       6.318   2.806  -0.969  1.00  0.00           H
ATOM    646  HB2 TRP    43       7.293   4.108  -1.319  1.00  0.00           H
ATOM    647  CG  TRP    43       5.161   4.536  -0.952  1.00  0.00           C
ATOM    648  CD1 TRP    43       5.017   5.859  -1.192  1.00  0.00           C
ATOM    649  HD1 TRP    43       5.747   6.655  -1.172  1.00  0.00           H
ATOM    650  NE1 TRP    43       3.681   6.078  -1.462  1.00  0.00           N
ATOM    651  HE1 TRP    43       3.143   6.930  -1.393  1.00  0.00           H
ATOM    652  CE2 TRP    43       2.985   4.887  -1.512  1.00  0.00           C
ATOM    653  CZ2 TRP    43       1.629   4.579  -1.672  1.00  0.00           C
ATOM    654  HZ2 TRP    43       0.998   5.412  -1.944  1.00  0.00           H
ATOM    655  CH2 TRP    43       1.126   3.283  -1.502  1.00  0.00           C
ATOM    656  HH2 TRP    43       0.089   2.987  -1.571  1.00  0.00           H
ATOM    657  CZ3 TRP    43       2.051   2.301  -1.130  1.00  0.00           C
ATOM    658  HZ3 TRP    43       1.712   1.280  -1.029  1.00  0.00           H
ATOM    659  CE3 TRP    43       3.399   2.565  -0.859  1.00  0.00           C
ATOM    660  HE3 TRP    43       4.100   1.821  -0.510  1.00  0.00           H
ATOM    661  CD2 TRP    43       3.878   3.860  -1.111  1.00  0.00           C
ATOM    662  C   TRP    43       7.965   2.871   1.053  1.00  0.00           C
ATOM    663  O   TRP    43       9.028   3.006   0.451  1.00  0.00           O
ATOM    664  N   THR    44       7.612   1.823   1.801  1.00  0.00           N
ATOM    665  H   THR    44       6.680   1.840   2.192  1.00  0.00           H
ATOM    666  CA  THR    44       8.374   0.607   2.004  1.00  0.00           C
ATOM    667  HA  THR    44       9.225   0.617   1.323  1.00  0.00           H
ATOM    668  CB  THR    44       8.835   0.409   3.445  1.00  0.00           C
ATOM    669  HB  THR    44       9.057  -0.651   3.565  1.00  0.00           H
ATOM    670  CG2 THR    44      10.049   1.270   3.783  1.00  0.00           C
ATOM    671 HG21 THR    44       9.858   2.303   3.492  1.00  0.00           H
ATOM    672 HG22 THR    44      10.172   1.132   4.857  1.00  0.00           H
ATOM    673 HG23 THR    44      10.824   0.863   3.133  1.00  0.00           H
ATOM    674  OG1 THR    44       7.794   0.725   4.342  1.00  0.00           O
ATOM    675  HG1 THR    44       7.540   1.645   4.242  1.00  0.00           H
ATOM    676  C   THR    44       7.508  -0.582   1.613  1.00  0.00           C
ATOM    677  O   THR    44       6.298  -0.672   1.804  1.00  0.00           O
ATOM    678  N   TYR    45       8.149  -1.687   1.225  1.00  0.00           N
ATOM    679  H   TYR    45       9.129  -1.604   0.996  1.00  0.00           H
ATOM    680  CA  TYR    45       7.566  -2.956   0.838  1.00  0.00           C
ATOM    681  HA  TYR    45       6.563  -3.102   1.237  1.00  0.00           H
ATOM    682  CB  TYR    45       7.456  -3.121  -0.675  1.00  0.00           C
ATOM    683  HB1 TYR    45       8.362  -2.879  -1.231  1.00  0.00           H
ATOM    684  HB2 TYR    45       6.654  -2.482  -1.045  1.00  0.00           H
ATOM    685  CG  TYR    45       6.991  -4.512  -1.033  1.00  0.00           C
ATOM    686  CD1 TYR    45       5.662  -4.926  -0.883  1.00  0.00           C
ATOM    687  HD1 TYR    45       4.921  -4.249  -0.484  1.00  0.00           H
ATOM    688  CE1 TYR    45       5.208  -6.209  -1.213  1.00  0.00           C
ATOM    689  HE1 TYR    45       4.164  -6.481  -1.152  1.00  0.00           H
ATOM    690  CZ  TYR    45       6.118  -7.116  -1.791  1.00  0.00           C
ATOM    691  OH  TYR    45       5.723  -8.365  -2.170  1.00  0.00           O
ATOM    692  HH  TYR    45       6.412  -8.982  -2.428  1.00  0.00           H
ATOM    693  CE2 TYR    45       7.465  -6.733  -1.941  1.00  0.00           C
ATOM    694  HE2 TYR    45       8.153  -7.382  -2.462  1.00  0.00           H
ATOM    695  CD2 TYR    45       7.894  -5.478  -1.491  1.00  0.00           C
ATOM    696  HD2 TYR    45       8.918  -5.198  -1.691  1.00  0.00           H
ATOM    697  C   TYR    45       8.497  -3.976   1.478  1.00  0.00           C
ATOM    698  O   TYR    45       9.719  -3.862   1.418  1.00  0.00           O
ATOM    699  N   ASP    46       7.851  -4.966   2.098  1.00  0.00           N
ATOM    700  H   ASP    46       6.844  -5.020   2.038  1.00  0.00           H
ATOM    701  CA  ASP    46       8.554  -6.134   2.589  1.00  0.00           C
ATOM    702  HA  ASP    46       9.597  -6.071   2.279  1.00  0.00           H
ATOM    703  CB  ASP    46       8.554  -6.013   4.110  1.00  0.00           C
ATOM    704  HB1 ASP    46       7.521  -6.006   4.459  1.00  0.00           H
ATOM    705  HB2 ASP    46       9.079  -5.073   4.278  1.00  0.00           H
ATOM    706  CG  ASP    46       9.264  -7.166   4.803  1.00  0.00           C
ATOM    707  OD1 ASP    46       9.821  -8.082   4.159  1.00  0.00           O
ATOM    708  OD2 ASP    46       9.326  -7.109   6.050  1.00  0.00           O
ATOM    709  C   ASP    46       7.948  -7.366   1.931  1.00  0.00           C
ATOM    710  O   ASP    46       6.779  -7.690   2.130  1.00  0.00           O
ATOM    711  N   ASP    47       8.772  -8.102   1.183  1.00  0.00           N
ATOM    712  H   ASP    47       9.739  -7.822   1.101  1.00  0.00           H
ATOM    713  CA  ASP    47       8.354  -9.224   0.367  1.00  0.00           C
ATOM    714  HA  ASP    47       7.470  -8.879  -0.171  1.00  0.00           H
ATOM    715  CB  ASP    47       9.367  -9.464  -0.748  1.00  0.00           C
ATOM    716  HB1 ASP    47      10.258  -9.902  -0.297  1.00  0.00           H
ATOM    717  HB2 ASP    47       9.704  -8.551  -1.240  1.00  0.00           H
ATOM    718  CG  ASP    47       8.789 -10.368  -1.828  1.00  0.00           C
ATOM    719  OD1 ASP    47       7.687 -10.111  -2.358  1.00  0.00           O
ATOM    720  OD2 ASP    47       9.442 -11.316  -2.316  1.00  0.00           O
ATOM    721  C   ASP    47       7.956 -10.463   1.156  1.00  0.00           C
ATOM    722  O   ASP    47       7.090 -11.231   0.743  1.00  0.00           O
ATOM    723  N   ALA    48       8.568 -10.716   2.315  1.00  0.00           N
ATOM    724  H   ALA    48       9.298 -10.100   2.644  1.00  0.00           H
ATOM    725  CA  ALA    48       8.249 -11.764   3.263  1.00  0.00           C
ATOM    726  HA  ALA    48       8.443 -12.760   2.866  1.00  0.00           H
ATOM    727  CB  ALA    48       9.250 -11.701   4.413  1.00  0.00           C
ATOM    728  HB1 ALA    48      10.269 -11.708   4.025  1.00  0.00           H
ATOM    729  HB2 ALA    48       9.127 -10.757   4.945  1.00  0.00           H
ATOM    730  HB3 ALA    48       9.142 -12.501   5.145  1.00  0.00           H
ATOM    731  C   ALA    48       6.822 -11.668   3.783  1.00  0.00           C
ATOM    732  O   ALA    48       6.294 -12.739   4.074  1.00  0.00           O
ATOM    733  N   THR    49       6.238 -10.471   3.872  1.00  0.00           N
ATOM    734  H   THR    49       6.836  -9.728   3.541  1.00  0.00           H
ATOM    735  CA  THR    49       4.955 -10.284   4.520  1.00  0.00           C
ATOM    736  HA  THR    49       4.541 -11.240   4.841  1.00  0.00           H
ATOM    737  CB  THR    49       4.923  -9.413   5.772  1.00  0.00           C
ATOM    738  HB  THR    49       3.934  -9.395   6.230  1.00  0.00           H
ATOM    739  CG2 THR    49       5.834 -10.029   6.831  1.00  0.00           C
ATOM    740 HG21 THR    49       5.597 -11.060   7.092  1.00  0.00           H
ATOM    741 HG22 THR    49       6.866 -10.016   6.481  1.00  0.00           H
ATOM    742 HG23 THR    49       5.692  -9.418   7.722  1.00  0.00           H
ATOM    743  OG1 THR    49       5.490  -8.160   5.459  1.00  0.00           O
ATOM    744  HG1 THR    49       5.487  -7.550   6.200  1.00  0.00           H
ATOM    745  C   THR    49       3.924  -9.767   3.528  1.00  0.00           C
ATOM    746  O   THR    49       2.775  -9.481   3.859  1.00  0.00           O
ATOM    747  N   LYS    50       4.284  -9.598   2.253  1.00  0.00           N
ATOM    748  H   LYS    50       5.219  -9.912   2.033  1.00  0.00           H
ATOM    749  CA  LYS    50       3.504  -8.997   1.191  1.00  0.00           C
ATOM    750  HA  LYS    50       4.090  -8.721   0.314  1.00  0.00           H
ATOM    751  CB  LYS    50       2.485  -9.955   0.580  1.00  0.00           C
ATOM    752  HB1 LYS    50       2.034  -9.525  -0.314  1.00  0.00           H
ATOM    753  HB2 LYS    50       1.656 -10.277   1.211  1.00  0.00           H
ATOM    754  CG  LYS    50       3.130 -11.274   0.163  1.00  0.00           C
ATOM    755  HG1 LYS    50       2.392 -11.986  -0.208  1.00  0.00           H
ATOM    756  HG2 LYS    50       3.668 -11.589   1.057  1.00  0.00           H
ATOM    757  CD  LYS    50       4.189 -11.165  -0.929  1.00  0.00           C
ATOM    758  HD1 LYS    50       4.991 -10.436  -0.808  1.00  0.00           H
ATOM    759  HD2 LYS    50       3.731 -10.883  -1.877  1.00  0.00           H
ATOM    760  CE  LYS    50       4.833 -12.514  -1.235  1.00  0.00           C
ATOM    761  HE1 LYS    50       4.125 -13.103  -1.818  1.00  0.00           H
ATOM    762  HE2 LYS    50       5.076 -13.047  -0.316  1.00  0.00           H
ATOM    763  NZ  LYS    50       6.009 -12.516  -2.119  1.00  0.00           N
ATOM    764  HZ1 LYS    50       6.871 -12.134  -1.758  1.00  0.00           H
ATOM    765  HZ2 LYS    50       6.178 -13.475  -2.386  1.00  0.00           H
ATOM    766  HZ3 LYS    50       5.783 -12.056  -2.989  1.00  0.00           H
ATOM    767  C   LYS    50       2.829  -7.654   1.428  1.00  0.00           C
ATOM    768  O   LYS    50       1.749  -7.256   0.998  1.00  0.00           O
ATOM    769  N   THR    51       3.517  -6.921   2.307  1.00  0.00           N
ATOM    770  H   THR    51       4.413  -7.295   2.587  1.00  0.00           H
ATOM    771  CA  THR    51       3.024  -5.716   2.943  1.00  0.00           C
ATOM    772  HA  THR    51       1.984  -5.604   2.637  1.00  0.00           H
ATOM    773  CB  THR    51       3.072  -5.871   4.461  1.00  0.00           C
ATOM    774  HB  THR    51       4.062  -6.285   4.647  1.00  0.00           H
ATOM    775  CG2 THR    51       2.899  -4.569   5.236  1.00  0.00           C
ATOM    776 HG21 THR    51       3.147  -4.757   6.281  1.00  0.00           H
ATOM    777 HG22 THR    51       3.596  -3.838   4.826  1.00  0.00           H
ATOM    778 HG23 THR    51       1.885  -4.202   5.075  1.00  0.00           H
ATOM    779  OG1 THR    51       2.086  -6.771   4.917  1.00  0.00           O
ATOM    780  HG1 THR    51       2.068  -7.591   4.419  1.00  0.00           H
ATOM    781  C   THR    51       3.747  -4.473   2.448  1.00  0.00           C
ATOM    782  O   THR    51       4.950  -4.325   2.656  1.00  0.00           O
ATOM    783  N   PHE    52       2.936  -3.601   1.844  1.00  0.00           N
ATOM    784  H   PHE    52       1.990  -3.854   1.596  1.00  0.00           H
ATOM    785  CA  PHE    52       3.324  -2.221   1.637  1.00  0.00           C
ATOM    786  HA  PHE    52       4.391  -2.258   1.415  1.00  0.00           H
ATOM    787  CB  PHE    52       2.630  -1.592   0.432  1.00  0.00           C
ATOM    788  HB1 PHE    52       3.007  -0.575   0.323  1.00  0.00           H
ATOM    789  HB2 PHE    52       1.542  -1.627   0.503  1.00  0.00           H
ATOM    790  CG  PHE    52       3.004  -2.335  -0.828  1.00  0.00           C
ATOM    791  CD1 PHE    52       2.318  -3.475  -1.264  1.00  0.00           C
ATOM    792  HD1 PHE    52       1.589  -3.938  -0.616  1.00  0.00           H
ATOM    793  CE1 PHE    52       2.661  -4.086  -2.476  1.00  0.00           C
ATOM    794  HE1 PHE    52       2.184  -4.986  -2.833  1.00  0.00           H
ATOM    795  CZ  PHE    52       3.707  -3.574  -3.253  1.00  0.00           C
ATOM    796  HZ  PHE    52       4.069  -4.072  -4.141  1.00  0.00           H
ATOM    797  CE2 PHE    52       4.413  -2.441  -2.833  1.00  0.00           C
ATOM    798  HE2 PHE    52       5.234  -2.099  -3.446  1.00  0.00           H
ATOM    799  CD2 PHE    52       4.024  -1.823  -1.639  1.00  0.00           C
ATOM    800  HD2 PHE    52       4.556  -0.946  -1.299  1.00  0.00           H
ATOM    801  C   PHE    52       2.978  -1.380   2.857  1.00  0.00           C
ATOM    802  O   PHE    52       2.054  -1.702   3.600  1.00  0.00           O
ATOM    803  N   THR    53       3.774  -0.322   3.021  1.00  0.00           N
ATOM    804  H   THR    53       4.630  -0.406   2.491  1.00  0.00           H
ATOM    805  CA  THR    53       3.613   0.693   4.043  1.00  0.00           C
ATOM    806  HA  THR    53       2.559   0.580   4.300  1.00  0.00           H
ATOM    807  CB  THR    53       4.373   0.387   5.330  1.00  0.00           C
ATOM    808  HB  THR    53       5.445   0.479   5.152  1.00  0.00           H
ATOM    809  CG2 THR    53       4.060   1.416   6.412  1.00  0.00           C
ATOM    810 HG21 THR    53       4.739   1.209   7.240  1.00  0.00           H
ATOM    811 HG22 THR    53       4.268   2.439   6.099  1.00  0.00           H
ATOM    812 HG23 THR    53       3.001   1.402   6.671  1.00  0.00           H
ATOM    813  OG1 THR    53       4.177  -0.956   5.714  1.00  0.00           O
ATOM    814  HG1 THR    53       4.502  -1.418   4.938  1.00  0.00           H
ATOM    815  C   THR    53       3.801   2.105   3.509  1.00  0.00           C
ATOM    816  O   THR    53       4.776   2.324   2.793  1.00  0.00           O
ATOM    817  N   VAL    54       2.928   3.056   3.849  1.00  0.00           N
ATOM    818  H   VAL    54       2.126   2.858   4.430  1.00  0.00           H
ATOM    819  CA  VAL    54       3.063   4.461   3.520  1.00  0.00           C
ATOM    820  HA  VAL    54       4.093   4.693   3.248  1.00  0.00           H
ATOM    821  CB  VAL    54       2.231   4.895   2.317  1.00  0.00           C
ATOM    822  HB  VAL    54       2.673   4.327   1.498  1.00  0.00           H
ATOM    823  CG1 VAL    54       0.730   4.622   2.377  1.00  0.00           C
ATOM    824 HG11 VAL    54       0.300   5.300   3.115  1.00  0.00           H
ATOM    825 HG12 VAL    54       0.303   4.720   1.379  1.00  0.00           H
ATOM    826 HG13 VAL    54       0.483   3.596   2.650  1.00  0.00           H
ATOM    827  CG2 VAL    54       2.317   6.359   1.896  1.00  0.00           C
ATOM    828 HG21 VAL    54       1.866   6.514   0.916  1.00  0.00           H
ATOM    829 HG22 VAL    54       1.795   7.014   2.594  1.00  0.00           H
ATOM    830 HG23 VAL    54       3.363   6.659   1.947  1.00  0.00           H
ATOM    831  C   VAL    54       2.820   5.342   4.738  1.00  0.00           C
ATOM    832  O   VAL    54       1.879   5.088   5.487  1.00  0.00           O
ATOM    833  N   THR    55       3.654   6.372   4.897  1.00  0.00           N
ATOM    834  H   THR    55       4.356   6.455   4.176  1.00  0.00           H
ATOM    835  CA  THR    55       3.614   7.314   5.997  1.00  0.00           C
ATOM    836  HA  THR    55       2.643   7.401   6.485  1.00  0.00           H
ATOM    837  CB  THR    55       4.564   6.830   7.089  1.00  0.00           C
ATOM    838  HB  THR    55       4.317   5.791   7.307  1.00  0.00           H
ATOM    839  CG2 THR    55       6.022   6.842   6.638  1.00  0.00           C
ATOM    840 HG21 THR    55       6.646   6.393   7.410  1.00  0.00           H
ATOM    841 HG22 THR    55       6.136   6.199   5.765  1.00  0.00           H
ATOM    842 HG23 THR    55       6.431   7.835   6.456  1.00  0.00           H
ATOM    843  OG1 THR    55       4.550   7.666   8.224  1.00  0.00           O
ATOM    844  HG1 THR    55       4.970   7.222   8.964  1.00  0.00           H
ATOM    845  C   THR    55       3.988   8.745   5.635  1.00  0.00           C
ATOM    846  O   THR    55       4.797   8.966   4.736  1.00  0.00           O
ATOM    847  N   GLU    56       3.356   9.683   6.343  1.00  0.00           N
ATOM    848  H   GLU    56       2.697   9.312   7.013  1.00  0.00           H
ATOM    849  CA  GLU    56       3.321  11.103   6.054  1.00  0.00           C
ATOM    850  HA  GLU    56       3.868  11.273   5.127  1.00  0.00           H
ATOM    851  CB  GLU    56       1.882  11.579   5.875  1.00  0.00           C
ATOM    852  HB1 GLU    56       1.916  12.660   5.741  1.00  0.00           H
ATOM    853  HB2 GLU    56       1.411  11.278   6.811  1.00  0.00           H
ATOM    854  CG  GLU    56       1.041  10.983   4.750  1.00  0.00           C
ATOM    855  HG1 GLU    56       0.744   9.992   5.094  1.00  0.00           H
ATOM    856  HG2 GLU    56       1.554  10.956   3.789  1.00  0.00           H
ATOM    857  CD  GLU    56      -0.233  11.790   4.543  1.00  0.00           C
ATOM    858  OE1 GLU    56      -1.180  11.619   5.340  1.00  0.00           O
ATOM    859  OE2 GLU    56      -0.214  12.862   3.900  1.00  0.00           O
ATOM    860  C   GLU    56       4.007  12.036   7.040  1.00  0.00           C
ATOM    861  OC1 GLU    56       4.058  11.667   8.234  1.00  0.00           O
ATOM    862  OC2 GLU    56       4.484  13.096   6.582  1.00  0.00           O
ATOM   1087  OW  SOL   113      -7.635   5.188  16.184  1.00  0.00           O
ATOM   1088  HW2 SOL   113      -7.446   5.861  15.531  1.00  0.00           H
ATOM   1089  HW3 SOL   113      -8.590   5.125  16.194  1.00  0.00           H
ATOM   1107  OW  SOL   118      -5.131   0.218  18.719  1.00  0.00           O
ATOM   1108  HW2 SOL   118      -4.766  -0.663  18.802  1.00  0.00           H
ATOM   1109  HW3 SOL   118      -4.694   0.724  19.405  1.00  0.00           H
ATOM   1119  OW  SOL   121     -10.770   2.853  22.305  1.00  0.00           O
ATOM   1120  HW2 SOL   121      -9.869   2.938  21.994  1.00  0.00           H
ATOM   1121  HW3 SOL   121     -11.133   3.736  22.233  1.00  0.00           H
ATOM   1203  OW  SOL   142      -7.264 -17.198   7.793  1.00  0.00           O
ATOM   1204  HW2 SOL   142      -6.374 -17.506   7.623  1.00  0.00           H
ATOM   1205  HW3 SOL   142      -7.148 -16.416   8.333  1.00  0.00           H
ATOM   1295  OW  SOL   165      -2.353   3.251  25.098  1.00  0.00           O
ATOM   1297  HW3 SOL   165      -2.438   2.306  24.968  1.00  0.00           H
ATOM   1319  OW  SOL   171     -11.823 -11.021   8.605  1.00  0.00           O
ATOM   1320  HW2 SOL   171     -12.053 -10.465   9.350  1.00  0.00           H
ATOM   1321  HW3 SOL   171     -11.351 -11.758   8.993  1.00  0.00           H
ATOM   1375  OW  SOL   185      -2.476  -4.425  18.254  1.00  0.00           O
ATOM   1376  HW2 SOL   185      -2.060  -4.513  19.111  1.00  0.00           H
ATOM   1377  HW3 SOL   185      -1.763  -4.175  17.666  1.00  0.00           H
ATOM   1435  OW  SOL   200      -7.368  -6.683  13.854  1.00  0.00           O
ATOM   1436  HW2 SOL   200      -6.808  -7.222  13.294  1.00  0.00           H
ATOM   1437  HW3 SOL   200      -6.758  -6.197  14.408  1.00  0.00           H
ATOM   1439  OW  SOL   201      -7.419 -12.665  12.129  1.00  0.00           O
ATOM   1440  HW2 SOL   201      -8.253 -12.335  12.464  1.00  0.00           H
ATOM   1441  HW3 SOL   201      -7.454 -12.494  11.188  1.00  0.00           H
ATOM   1483  OW  SOL   212      -9.822  -2.359  16.240  1.00  0.00           O
ATOM   1484  HW2 SOL   212      -8.963  -2.095  15.909  1.00  0.00           H
ATOM   1485  HW3 SOL   212      -9.632  -3.036  16.889  1.00  0.00           H
ATOM   1553  HW3 SOL   229      14.832  -1.272 -17.693  1.00  0.00           H
ATOM   1571  OW  SOL   234      13.833   5.760 -12.259  1.00  0.00           O
ATOM   1572  HW2 SOL   234      13.276   5.140 -11.789  1.00  0.00           H
ATOM   1573  HW3 SOL   234      13.721   6.587 -11.790  1.00  0.00           H
ATOM   1627  OW  SOL   248     -14.348   5.989  17.911  1.00  0.00           O
ATOM   1628  HW2 SOL   248     -13.439   5.929  18.203  1.00  0.00           H
ATOM   1683  OW  SOL   262      -9.860   0.143  17.407  1.00  0.00           O
ATOM   1684  HW2 SOL   262      -9.971   0.719  16.651  1.00  0.00           H
ATOM   1685  HW3 SOL   262      -9.937  -0.741  17.048  1.00  0.00           H
ATOM   1815  OW  SOL   295       4.098  13.136  -4.498  1.00  0.00           O
ATOM   1816  HW2 SOL   295       5.022  13.371  -4.575  1.00  0.00           H
ATOM   1817  HW3 SOL   295       3.892  13.267  -3.573  1.00  0.00           H
ATOM   1907  OW  SOL   318      13.570  14.543   4.333  1.00  0.00           O
ATOM   1908  HW2 SOL   318      13.946  14.132   3.555  1.00  0.00           H
ATOM   1909  HW3 SOL   318      12.714  14.859   4.048  1.00  0.00           H
ATOM   1927  OW  SOL   323       6.378  10.448 -12.065  1.00  0.00           O
ATOM   1928  HW2 SOL   323       5.554  10.373 -12.546  1.00  0.00           H
ATOM   1929  HW3 SOL   323       6.172  11.013 -11.321  1.00  0.00           H
ATOM   2052  HW2 SOL   354      14.398  17.535   0.027  1.00  0.00           H
ATOM   2195  OW  SOL   390      17.028   9.012   2.680  1.00  0.00           O
ATOM   2196  HW2 SOL   390      17.817   8.497   2.850  1.00  0.00           H
ATOM   2197  HW3 SOL   390      17.335   9.918   2.649  1.00  0.00           H
ATOM   2201  HW3 SOL   391       5.085  24.000  -1.168  1.00  0.00           H
ATOM   2307  OW  SOL   418      18.365  10.462  -1.771  1.00  0.00           O
ATOM   2309  HW3 SOL   418      18.410   9.941  -0.970  1.00  0.00           H
ATOM   2571  OW  SOL   484       6.666  19.776   1.057  1.00  0.00           O
ATOM   2572  HW2 SOL   484       7.389  19.736   1.683  1.00  0.00           H
ATOM   2573  HW3 SOL   484       5.971  19.254   1.459  1.00  0.00           H
ATOM   2631  OW  SOL   499      -6.070   7.305 -17.808  1.00  0.00           O
ATOM   2632  HW2 SOL   499      -5.922   7.586 -16.904  1.00  0.00           H
ATOM   2633  HW3 SOL   499      -6.956   6.943 -17.805  1.00  0.00           H
ATOM   2657  HW3 SOL   505      10.751  20.500   2.361  1.00  0.00           H
ATOM   2696  HW2 SOL   515      -3.082  -2.304 -24.085  1.00  0.00           H
ATOM   2767  OW  SOL   533      -7.066 -13.926 -15.090  1.00  0.00           O
ATOM   2768  HW2 SOL   533      -6.288 -13.506 -14.724  1.00  0.00           H
ATOM   2769  HW3 SOL   533      -6.750 -14.377 -15.872  1.00  0.00           H
ATOM   2780  HW2 SOL   536      -3.339 -18.758 -19.265  1.00  0.00           H
ATOM   2791  OW  SOL   539       1.182  16.083  14.288  1.00  0.00           O
ATOM   2792  HW2 SOL   539       0.807  16.779  13.748  1.00  0.00           H
ATOM   2793  HW3 SOL   539       0.429  15.690  14.729  1.00  0.00           H
ATOM   2803  OW  SOL   542       0.827   1.885 -18.600  1.00  0.00           O
ATOM   2804  HW2 SOL   542       0.689   1.154 -19.203  1.00  0.00           H
ATOM   2805  HW3 SOL   542       0.533   2.656 -19.085  1.00  0.00           H
ATOM   3035  OW  SOL   600      -7.020 -15.738 -17.098  1.00  0.00           O
ATOM   3036  HW2 SOL   600      -7.138 -16.506 -16.540  1.00  0.00           H
ATOM   3037  HW3 SOL   600      -7.672 -15.842 -17.791  1.00  0.00           H
ATOM   3095  OW  SOL   615     -10.428 -16.198 -17.509  1.00  0.00           O
ATOM   3096  HW2 SOL   615     -10.379 -15.581 -16.779  1.00  0.00           H
ATOM   3103  OW  SOL   617      16.120  -5.776 -15.109  1.00  0.00           O
ATOM   3104  HW2 SOL   617      15.447  -6.371 -14.777  1.00  0.00           H
ATOM   3105  HW3 SOL   617      16.298  -5.184 -14.378  1.00  0.00           H
ATOM   3111  OW  SOL   619     -10.708  -7.085 -11.867  1.00  0.00           O
ATOM   3112  HW2 SOL   619     -11.419  -7.057 -12.507  1.00  0.00           H
ATOM   3113  HW3 SOL   619     -11.149  -7.125 -11.018  1.00  0.00           H
ATOM   3131  OW  SOL   624      -4.251  -1.474 -22.709  1.00  0.00           O
ATOM   3132  HW2 SOL   624      -4.693  -0.915 -22.070  1.00  0.00           H
ATOM   3133  HW3 SOL   624      -4.309  -2.354 -22.338  1.00  0.00           H
ATOM   3151  OW  SOL   629      -2.517  -6.516 -19.014  1.00  0.00           O
ATOM   3152  HW2 SOL   629      -2.934  -7.375 -19.074  1.00  0.00           H
ATOM   3153  HW3 SOL   629      -1.889  -6.603 -18.297  1.00  0.00           H
ATOM   3195  OW  SOL   640       3.572   3.991 -20.891  1.00  0.00           O
ATOM   3196  HW2 SOL   640       4.282   3.714 -21.470  1.00  0.00           H
ATOM   3197  HW3 SOL   640       2.834   3.430 -21.130  1.00  0.00           H
ATOM   3243  OW  SOL   652       2.736  -1.069 -18.807  1.00  0.00           O
ATOM   3244  HW2 SOL   652       3.216  -0.740 -19.567  1.00  0.00           H
ATOM   3245  HW3 SOL   652       2.830  -2.021 -18.858  1.00  0.00           H
ATOM   3251  OW  SOL   654      -8.562  -5.470 -14.148  1.00  0.00           O
ATOM   3252  HW2 SOL   654      -8.647  -5.831 -13.265  1.00  0.00           H
ATOM   3253  HW3 SOL   654      -7.620  -5.459 -14.313  1.00  0.00           H
ATOM   3323  OW  SOL   672       1.734   9.925 -21.317  1.00  0.00           O
ATOM   3324  HW2 SOL   672       1.139   9.225 -21.586  1.00  0.00           H
ATOM   3325  HW3 SOL   672       2.606   9.534 -21.374  1.00  0.00           H
ATOM   3367  OW  SOL   683      -0.958 -15.822 -20.456  1.00  0.00           O
ATOM   3368  HW2 SOL   683      -1.422 -15.174 -20.987  1.00  0.00           H
ATOM   3369  HW3 SOL   683      -0.109 -15.420 -20.275  1.00  0.00           H
ATOM   3379  OW  SOL   686       0.425  -0.278 -20.198  1.00  0.00           O
ATOM   3380  HW2 SOL   686      -0.116  -1.067 -20.230  1.00  0.00           H
ATOM   3381  HW3 SOL   686       1.205  -0.541 -19.710  1.00  0.00           H
ATOM   3392  HW2 SOL   689      -5.568  -6.290 -21.877  1.00  0.00           H
ATOM   3393  HW3 SOL   689      -6.801  -5.772 -21.167  1.00  0.00           H
ATOM   3403  OW  SOL   692     -15.023  -8.519 -13.758  1.00  0.00           O
ATOM   3404  HW2 SOL   692     -15.173  -8.162 -14.633  1.00  0.00           H
ATOM   3405  HW3 SOL   692     -15.508  -7.936 -13.174  1.00  0.00           H
ATOM   3435  OW  SOL   700      -2.245 -17.184 -18.256  1.00  0.00           O
ATOM   3436  HW2 SOL   700      -1.606 -16.846 -18.883  1.00  0.00           H
ATOM   3437  HW3 SOL   700      -2.959 -16.547 -18.274  1.00  0.00           H
ATOM   3475  OW  SOL   710      -5.334   7.102  24.233  1.00  0.00           O
ATOM   3476  HW2 SOL   710      -5.516   7.950  24.637  1.00  0.00           H
ATOM   3477  HW3 SOL   710      -5.293   7.287  23.295  1.00  0.00           H
ATOM   3492  HW2 SOL   714      -0.387  22.321  19.897  1.00  0.00           H
ATOM   3493  HW3 SOL   714      -1.724  22.637  19.262  1.00  0.00           H
ATOM   3547  OW  SOL   728       0.478  10.656  19.642  1.00  0.00           O
ATOM   3548  HW2 SOL   728      -0.265  10.065  19.765  1.00  0.00           H
ATOM   3549  HW3 SOL   728       0.181  11.492  20.002  1.00  0.00           H
ATOM   3627  OW  SOL   748      -9.878   5.784  19.922  1.00  0.00           O
ATOM   3628  HW2 SOL   748      -9.895   4.863  19.664  1.00  0.00           H
ATOM   3629  HW3 SOL   748      -9.848   5.765  20.879  1.00  0.00           H
ATOM   3695  OW  SOL   765       0.874   9.690  11.333  1.00  0.00           O
ATOM   3696  HW2 SOL   765       1.700   9.662  10.850  1.00  0.00           H
ATOM   3697  HW3 SOL   765       0.199   9.687  10.654  1.00  0.00           H
ATOM   3755  OW  SOL   780      -8.847  11.909  22.098  1.00  0.00           O
ATOM   3756  HW2 SOL   780      -9.221  12.671  21.655  1.00  0.00           H
ATOM   3823  OW  SOL   797      -3.630   0.299  15.309  1.00  0.00           O
ATOM   3824  HW2 SOL   797      -3.927  -0.508  15.730  1.00  0.00           H
ATOM   3825  HW3 SOL   797      -3.522   0.920  16.030  1.00  0.00           H
ATOM   3851  OW  SOL   804     -10.158   8.606  22.390  1.00  0.00           O
ATOM   3852  HW2 SOL   804      -9.429   8.946  21.871  1.00  0.00           H
ATOM   3853  HW3 SOL   804      -9.873   7.733  22.662  1.00  0.00           H
ATOM   4099  OW  SOL   866      16.216 -12.864  -0.623  1.00  0.00           O
ATOM   4100  HW2 SOL   866      15.376 -12.605  -1.003  1.00  0.00           H
ATOM   4101  HW3 SOL   866      16.080 -13.765  -0.331  1.00  0.00           H
ATOM   4179  OW  SOL   886      -4.021  24.401  10.569  1.00  0.00           O
ATOM   4180  HW2 SOL   886      -4.608  24.870  11.162  1.00  0.00           H
ATOM   4181  HW3 SOL   886      -4.419  23.536  10.472  1.00  0.00           H
ATOM   4291  OW  SOL   914      11.552 -18.149  -1.820  1.00  0.00           O
ATOM   4292  HW2 SOL   914      11.688 -17.290  -1.419  1.00  0.00           H
ATOM   4293  HW3 SOL   914      12.221 -18.707  -1.422  1.00  0.00           H
ATOM   4705  HW3 SOL  1017      19.616  -9.857   5.355  1.00  0.00           H
ATOM   4735  OW  SOL  1025      15.305 -16.871   6.620  1.00  0.00           O
ATOM   4736  HW2 SOL  1025      15.193 -16.347   7.414  1.00  0.00           H
ATOM   4737  HW3 SOL  1025      14.988 -17.741   6.860  1.00  0.00           H
ATOM   4823  OW  SOL  1047      15.209  -8.619   8.714  1.00  0.00           O
ATOM   4824  HW2 SOL  1047      14.349  -8.202   8.684  1.00  0.00           H
ATOM   4825  HW3 SOL  1047      15.322  -9.000   7.843  1.00  0.00           H
ATOM   5127  OW  SOL  1123     -10.258  -6.577 -16.067  1.00  0.00           O
ATOM   5128  HW2 SOL  1123     -10.024  -7.496 -16.194  1.00  0.00           H
ATOM   5129  HW3 SOL  1123      -9.709  -6.287 -15.338  1.00  0.00           H
ATOM   5223  OW  SOL  1147      -3.029   4.290 -21.843  1.00  0.00           O
ATOM   5224  HW2 SOL  1147      -3.737   4.733 -21.375  1.00  0.00           H
ATOM   5225  HW3 SOL  1147      -3.321   3.381 -21.915  1.00  0.00           H
ATOM   5244  HW2 SOL  1152      19.278 -14.641  -1.938  1.00  0.00           H
ATOM   5287  OW  SOL  1163       1.177   5.613 -22.644  1.00  0.00           O
ATOM   5288  HW2 SOL  1163       1.332   4.910 -22.012  1.00  0.00           H
ATOM   5289  HW3 SOL  1163       1.856   5.492 -23.308  1.00  0.00           H
ATOM   5300  HW2 SOL  1166      -9.032   4.853 -21.336  1.00  0.00           H
ATOM   5301  HW3 SOL  1166     -10.141   5.070 -20.328  1.00  0.00           H
ATOM   5351  OW  SOL  1179     -16.526  -4.194 -13.652  1.00  0.00           O
ATOM   5353  HW3 SOL  1179     -16.524  -4.509 -12.748  1.00  0.00           H
ATOM   5355  OW  SOL  1180       1.615  -1.011 -16.357  1.00  0.00           O
ATOM   5356  HW2 SOL  1180       2.031  -0.854 -17.205  1.00  0.00           H
ATOM   5357  HW3 SOL  1180       0.998  -1.724 -16.521  1.00  0.00           H
ATOM   5367  OW  SOL  1183      -1.502   5.413 -24.164  1.00  0.00           O
ATOM   5368  HW2 SOL  1183      -0.731   5.326 -23.603  1.00  0.00           H
ATOM   5369  HW3 SOL  1183      -2.208   5.003 -23.666  1.00  0.00           H
ATOM   5459  OW  SOL  1206      -0.224  14.626 -13.461  1.00  0.00           O
ATOM   5460  HW2 SOL  1206      -0.706  14.477 -14.274  1.00  0.00           H
ATOM   5461  HW3 SOL  1206       0.598  15.030 -13.740  1.00  0.00           H
ATOM   5475  OW  SOL  1210       5.498   1.590 -17.028  1.00  0.00           O
ATOM   5476  HW2 SOL  1210       5.271   0.908 -16.397  1.00  0.00           H
ATOM   5477  HW3 SOL  1210       4.677   2.059 -17.180  1.00  0.00           H
ATOM   5539  OW  SOL  1226     -11.886  11.863 -10.183  1.00  0.00           O
ATOM   5540  HW2 SOL  1226     -11.188  11.598  -9.583  1.00  0.00           H
ATOM   5541  HW3 SOL  1226     -11.766  11.305 -10.952  1.00  0.00           H
ATOM   5591  OW  SOL  1239       4.335   6.235 -19.543  1.00  0.00           O
ATOM   5592  HW2 SOL  1239       4.036   5.533 -20.122  1.00  0.00           H
ATOM   5593  HW3 SOL  1239       4.093   5.941 -18.665  1.00  0.00           H
ATOM   5607  OW  SOL  1243      -7.208  16.106 -11.495  1.00  0.00           O
ATOM   5608  HW2 SOL  1243      -7.258  16.489 -10.619  1.00  0.00           H
ATOM   5609  HW3 SOL  1243      -6.378  15.630 -11.502  1.00  0.00           H
ATOM   5627  OW  SOL  1248       1.714  -4.021 -16.845  1.00  0.00           O
ATOM   5628  HW2 SOL  1248       1.685  -3.912 -17.796  1.00  0.00           H
ATOM   5629  HW3 SOL  1248       2.648  -4.038 -16.634  1.00  0.00           H
ATOM   5739  OW  SOL  1276      -4.741   0.910 -16.021  1.00  0.00           O
ATOM   5740  HW2 SOL  1276      -5.640   1.178 -15.833  1.00  0.00           H
ATOM   5741  HW3 SOL  1276      -4.542   1.313 -16.866  1.00  0.00           H
ATOM   5827  OW  SOL  1298       2.535  15.573 -14.961  1.00  0.00           O
ATOM   5887  OW  SOL  1313      -3.691   1.421 -18.531  1.00  0.00           O
ATOM   5888  HW2 SOL  1313      -3.463   2.183 -19.063  1.00  0.00           H
ATOM   5889  HW3 SOL  1313      -2.851   1.014 -18.321  1.00  0.00           H
ATOM   5935  OW  SOL  1325      -5.778  12.502 -10.461  1.00  0.00           O
ATOM   5936  HW2 SOL  1325      -5.312  13.092 -11.053  1.00  0.00           H
ATOM   5937  HW3 SOL  1325      -6.616  12.340 -10.894  1.00  0.00           H
ATOM   5967  OW  SOL  1333      -5.195   6.265 -20.786  1.00  0.00           O
ATOM   5968  HW2 SOL  1333      -4.899   6.942 -21.395  1.00  0.00           H
ATOM   5969  HW3 SOL  1333      -4.539   6.266 -20.089  1.00  0.00           H
ATOM   6003  OW  SOL  1342     -12.183   1.746 -17.565  1.00  0.00           O
ATOM   6004  HW2 SOL  1342     -11.764   1.667 -16.708  1.00  0.00           H
ATOM   6005  HW3 SOL  1342     -12.189   0.855 -17.913  1.00  0.00           H
ATOM   6015  OW  SOL  1345      -9.464  10.972  -8.801  1.00  0.00           O
ATOM   6016  HW2 SOL  1345      -9.281  10.044  -8.952  1.00  0.00           H
ATOM   6017  HW3 SOL  1345      -9.920  10.992  -7.960  1.00  0.00           H
ATOM   6111  OW  SOL  1369      16.931  -0.200 -11.093  1.00  0.00           O
ATOM   6112  HW2 SOL  1369      17.040   0.474 -10.422  1.00  0.00           H
ATOM   6113  HW3 SOL  1369      16.452  -0.903 -10.653  1.00  0.00           H
ATOM   6171  OW  SOL  1384      -6.060  13.057  22.198  1.00  0.00           O
ATOM   6172  HW2 SOL  1384      -6.420  13.789  22.700  1.00  0.00           H
ATOM   6173  HW3 SOL  1384      -6.821  12.519  21.981  1.00  0.00           H
ATOM   6261  HW3 SOL  1406      19.136  -4.049   4.360  1.00  0.00           H
ATOM   6263  OW  SOL  1407      -3.443  24.466  15.270  1.00  0.00           O
ATOM   6264  HW2 SOL  1407      -3.797  25.149  14.699  1.00  0.00           H
ATOM   6265  HW3 SOL  1407      -3.605  24.788  16.157  1.00  0.00           H
ATOM   6295  OW  SOL  1415      17.998  -6.710  -2.467  1.00  0.00           O
ATOM   6296  HW2 SOL  1415      17.499  -7.078  -3.196  1.00  0.00           H
ATOM   6297  HW3 SOL  1415      17.923  -5.762  -2.580  1.00  0.00           H
ATOM   6399  OW  SOL  1441      12.429  -9.653  -9.847  1.00  0.00           O
ATOM   6400  HW2 SOL  1441      12.562 -10.527 -10.216  1.00  0.00           H
ATOM   6401  HW3 SOL  1441      12.229  -9.811  -8.924  1.00  0.00           H
ATOM   6423  OW  SOL  1447      12.697 -15.511  -8.602  1.00  0.00           O
ATOM   6424  HW2 SOL  1447      12.414 -14.662  -8.263  1.00  0.00           H
ATOM   6425  HW3 SOL  1447      13.653 -15.459  -8.611  1.00  0.00           H
ATOM   6459  OW  SOL  1456      12.372   8.523  -2.761  1.00  0.00           O
ATOM   6460  HW2 SOL  1456      11.602   8.238  -3.254  1.00  0.00           H
ATOM   6461  HW3 SOL  1456      13.090   7.995  -3.111  1.00  0.00           H
ATOM   6483  OW  SOL  1462       8.335   2.906 -20.138  1.00  0.00           O
ATOM   6484  HW2 SOL  1462       9.193   2.650 -20.476  1.00  0.00           H
ATOM   6485  HW3 SOL  1462       8.455   2.957 -19.190  1.00  0.00           H
ATOM   6495  OW  SOL  1465      11.651  -6.488 -14.150  1.00  0.00           O
ATOM   6496  HW2 SOL  1465      11.640  -6.791 -13.242  1.00  0.00           H
ATOM   6497  HW3 SOL  1465      10.811  -6.773 -14.508  1.00  0.00           H
ATOM   6575  OW  SOL  1485       9.692 -20.929  -6.838  1.00  0.00           O
ATOM   6576  HW2 SOL  1485       9.662 -20.818  -5.888  1.00  0.00           H
ATOM   6577  HW3 SOL  1485       8.921 -20.461  -7.159  1.00  0.00           H
ATOM   6715  OW  SOL  1520       7.823 -17.160 -13.832  1.00  0.00           O
ATOM   6716  HW2 SOL  1520       7.308 -17.780 -13.315  1.00  0.00           H
ATOM   6717  HW3 SOL  1520       7.521 -16.299 -13.544  1.00  0.00           H
ATOM   6719  OW  SOL  1521       6.541  -5.709 -20.002  1.00  0.00           O
ATOM   6720  HW2 SOL  1521       6.287  -5.165 -19.257  1.00  0.00           H
ATOM   6721  HW3 SOL  1521       7.251  -5.225 -20.423  1.00  0.00           H
ATOM   6743  OW  SOL  1527       0.763  25.361  17.590  1.00  0.00           O
ATOM   6843  OW  SOL  1552      11.511 -17.113  -6.761  1.00  0.00           O
ATOM   6844  HW2 SOL  1552      11.472 -18.018  -7.069  1.00  0.00           H
ATOM   6845  HW3 SOL  1552      12.015 -16.653  -7.433  1.00  0.00           H
ATOM   6859  OW  SOL  1556      -6.372  13.853  17.897  1.00  0.00           O
ATOM   6860  HW2 SOL  1556      -6.508  13.044  17.406  1.00  0.00           H
ATOM   6861  HW3 SOL  1556      -5.914  14.431  17.286  1.00  0.00           H
ATOM   6943  OW  SOL  1577      11.116  -6.529   0.060  1.00  0.00           O
ATOM   6944  HW2 SOL  1577      11.910  -7.027   0.255  1.00  0.00           H
ATOM   6945  HW3 SOL  1577      11.094  -6.478  -0.896  1.00  0.00           H
ATOM   6967  OW  SOL  1583      10.200   4.055 -16.249  1.00  0.00           O
ATOM   6968  HW2 SOL  1583      10.036   4.945 -16.561  1.00  0.00           H
ATOM   6969  HW3 SOL  1583       9.665   3.499 -16.815  1.00  0.00           H
ATOM   7044  HW2 SOL  1602       5.173 -19.918  11.122  1.00  0.00           H
ATOM   7059  OW  SOL  1606       7.419 -22.429 -11.298  1.00  0.00           O
ATOM   7060  HW2 SOL  1606       6.889 -22.192 -12.059  1.00  0.00           H
ATOM   7153  HW3 SOL  1629      15.997  -9.640 -10.743  1.00  0.00           H
ATOM   7155  OW  SOL  1630      16.875   3.661   1.913  1.00  0.00           O
ATOM   7156  HW2 SOL  1630      17.247   3.740   2.792  1.00  0.00           H
ATOM   7157  HW3 SOL  1630      16.607   2.744   1.847  1.00  0.00           H
ATOM   7159  OW  SOL  1631      17.688  -3.620  -1.220  1.00  0.00           O
ATOM   7160  HW2 SOL  1631      16.875  -3.290  -1.603  1.00  0.00           H
ATOM   7161  HW3 SOL  1631      17.402  -4.240  -0.549  1.00  0.00           H
ATOM   7167  OW  SOL  1633       6.981  -4.125  -4.313  1.00  0.00           O
ATOM   7168  HW2 SOL  1633       6.539  -4.462  -3.533  1.00  0.00           H
ATOM   7169  HW3 SOL  1633       7.611  -4.807  -4.545  1.00  0.00           H
ATOM   7191  OW  SOL  1639      12.176  -6.703   3.131  1.00  0.00           O
ATOM   7192  HW2 SOL  1639      11.392  -7.209   3.340  1.00  0.00           H
ATOM   7193  HW3 SOL  1639      12.414  -6.983   2.247  1.00  0.00           H
ATOM   7311  OW  SOL  1669      19.248 -11.126  -2.263  1.00  0.00           O
ATOM   7312  HW2 SOL  1669      18.767 -11.138  -3.091  1.00  0.00           H
ATOM   7379  OW  SOL  1686      16.890 -13.754  -3.602  1.00  0.00           O
ATOM   7380  HW2 SOL  1686      17.518 -14.318  -3.151  1.00  0.00           H
ATOM   7381  HW3 SOL  1686      16.789 -12.998  -3.023  1.00  0.00           H
ATOM   7411  OW  SOL  1694       8.219  -0.291  -3.916  1.00  0.00           O
ATOM   7412  HW2 SOL  1694       7.939  -1.041  -4.441  1.00  0.00           H
ATOM   7413  HW3 SOL  1694       8.828   0.184  -4.482  1.00  0.00           H
ATOM   7415  OW  SOL  1695      10.424 -15.174  -4.163  1.00  0.00           O
ATOM   7416  HW2 SOL  1695      11.185 -15.182  -3.582  1.00  0.00           H
ATOM   7417  HW3 SOL  1695       9.833 -14.528  -3.775  1.00  0.00           H
ATOM   7435  OW  SOL  1700      17.853 -16.253   6.990  1.00  0.00           O
ATOM   7436  HW2 SOL  1700      16.934 -16.515   7.042  1.00  0.00           H
ATOM   7463  OW  SOL  1707      19.657 -11.760   3.187  1.00  0.00           O
ATOM   7464  HW2 SOL  1707      19.317 -11.192   3.878  1.00  0.00           H
ATOM   7491  OW  SOL  1714      15.694   7.613  -1.699  1.00  0.00           O
ATOM   7492  HW2 SOL  1714      15.591   8.522  -1.984  1.00  0.00           H
ATOM   7493  HW3 SOL  1714      15.314   7.593  -0.821  1.00  0.00           H
ATOM   7499  OW  SOL  1716      14.185  -2.889   0.908  1.00  0.00           O
ATOM   7500  HW2 SOL  1716      14.961  -2.893   1.470  1.00  0.00           H
ATOM   7501  HW3 SOL  1716      14.423  -3.447   0.168  1.00  0.00           H
ATOM   7519  OW  SOL  1721      16.526  -9.304  -1.836  1.00  0.00           O
ATOM   7520  HW2 SOL  1721      17.096  -9.451  -1.082  1.00  0.00           H
ATOM   7521  HW3 SOL  1721      17.051  -9.570  -2.590  1.00  0.00           H
ATOM   7659  OW  SOL  1756      17.059  -0.494  -3.662  1.00  0.00           O
ATOM   7660  HW2 SOL  1756      16.722  -0.464  -2.767  1.00  0.00           H
ATOM   7661  HW3 SOL  1756      17.935  -0.112  -3.602  1.00  0.00           H
ATOM   7675  OW  SOL  1760      17.558 -10.539   0.536  1.00  0.00           O
ATOM   7676  HW2 SOL  1760      18.428 -10.803   0.837  1.00  0.00           H
ATOM   7677  HW3 SOL  1760      17.219 -11.308   0.077  1.00  0.00           H
ATOM   7743  OW  SOL  1777      14.823  -6.927  12.683  1.00  0.00           O
ATOM   7744  HW2 SOL  1777      15.250  -6.980  11.828  1.00  0.00           H
ATOM   7755  OW  SOL  1780      11.380   1.038 -17.526  1.00  0.00           O
ATOM   7756  HW2 SOL  1780      10.736   1.054 -16.818  1.00  0.00           H
ATOM   7757  HW3 SOL  1780      10.928   0.606 -18.251  1.00  0.00           H
ATOM   7827  OW  SOL  1798      14.858  -7.684   4.142  1.00  0.00           O
ATOM   7828  HW2 SOL  1798      14.164  -7.746   3.487  1.00  0.00           H
ATOM   7829  HW3 SOL  1798      15.598  -8.151   3.754  1.00  0.00           H
ATOM   7839  OW  SOL  1801       0.341  -6.489  14.457  1.00  0.00           O
ATOM   7840  HW2 SOL  1801       1.128  -6.048  14.137  1.00  0.00           H
ATOM   7841  HW3 SOL  1801       0.420  -6.459  15.410  1.00  0.00           H
ATOM   7919  OW  SOL  1821      15.244   2.802   9.224  1.00  0.00           O
ATOM   7920  HW2 SOL  1821      15.051   1.868   9.136  1.00  0.00           H
ATOM   7921  HW3 SOL  1821      14.448   3.241   8.925  1.00  0.00           H
ATOM   7963  OW  SOL  1832       6.343 -21.148  -6.710  1.00  0.00           O
ATOM   7964  HW2 SOL  1832       6.891 -21.671  -7.296  1.00  0.00           H
ATOM   7965  HW3 SOL  1832       6.646 -20.249  -6.836  1.00  0.00           H
ATOM   7991  OW  SOL  1839      16.892  -8.859   2.845  1.00  0.00           O
ATOM   7992  HW2 SOL  1839      16.907  -9.591   2.229  1.00  0.00           H
ATOM   7993  HW3 SOL  1839      17.494  -8.217   2.469  1.00  0.00           H
ATOM   8031  OW  SOL  1849       9.881 -21.898   5.352  1.00  0.00           O
ATOM   8032  HW2 SOL  1849      10.633 -22.084   5.914  1.00  0.00           H
ATOM   8033  HW3 SOL  1849       9.870 -20.945   5.273  1.00  0.00           H
ATOM   8067  OW  SOL  1858      -0.757  19.113 -10.725  1.00  0.00           O
ATOM   8068  HW2 SOL  1858      -1.571  18.823 -10.314  1.00  0.00           H
ATOM   8069  HW3 SOL  1858      -0.884  20.050 -10.876  1.00  0.00           H
ATOM   8211  OW  SOL  1894      -5.434  18.490 -14.066  1.00  0.00           O
ATOM   8212  HW2 SOL  1894      -6.290  18.185 -13.764  1.00  0.00           H
ATOM   8267  OW  SOL  1908      13.537  -4.227   6.089  1.00  0.00           O
ATOM   8268  HW2 SOL  1908      12.823  -4.794   6.380  1.00  0.00           H
ATOM   8269  HW3 SOL  1908      13.610  -4.395   5.150  1.00  0.00           H
ATOM   8323  OW  SOL  1922      12.569  -9.012  13.973  1.00  0.00           O
ATOM   8325  HW3 SOL  1922      13.013  -8.169  13.885  1.00  0.00           H
ATOM   8383  OW  SOL  1937      13.070  -2.035   9.347  1.00  0.00           O
ATOM   8384  HW2 SOL  1937      12.640  -1.887   8.505  1.00  0.00           H
ATOM   8385  HW3 SOL  1937      13.828  -2.581   9.138  1.00  0.00           H
ATOM   8523  OW  SOL  1972      13.403   9.440  13.248  1.00  0.00           O
ATOM   8524  HW2 SOL  1972      14.058   8.768  13.440  1.00  0.00           H
ATOM   8525  HW3 SOL  1972      13.652   9.779  12.388  1.00  0.00           H
ATOM   8619  OW  SOL  1996      15.520  -2.517  11.239  1.00  0.00           O
ATOM   8620  HW2 SOL  1996      15.989  -3.307  10.972  1.00  0.00           H
ATOM   8621  HW3 SOL  1996      16.122  -1.801  11.037  1.00  0.00           H
ATOM   8623  OW  SOL  1997       8.738  -8.259   8.381  1.00  0.00           O
ATOM   8624  HW2 SOL  1997       9.398  -7.765   8.868  1.00  0.00           H
ATOM   8625  HW3 SOL  1997       8.830  -7.956   7.478  1.00  0.00           H
ATOM   8659  OW  SOL  2006       0.110   4.411 -20.063  1.00  0.00           O
ATOM   8660  HW2 SOL  2006      -0.479   4.642 -20.781  1.00  0.00           H
ATOM   8661  HW3 SOL  2006       0.266   5.237 -19.604  1.00  0.00           H
ATOM   8663  OW  SOL  2007      11.391   0.131 -14.604  1.00  0.00           O
ATOM   8664  HW2 SOL  2007      12.102   0.088 -15.243  1.00  0.00           H
ATOM   8665  HW3 SOL  2007      10.666  -0.334 -15.021  1.00  0.00           H
ATOM   8791  OW  SOL  2039      -0.674   1.272  19.669  1.00  0.00           O
ATOM   8792  HW2 SOL  2039      -1.165   1.692  20.375  1.00  0.00           H
ATOM   8793  HW3 SOL  2039       0.136   0.976  20.084  1.00  0.00           H
ATOM   8991  OW  SOL  2089      16.211  14.133   7.365  1.00  0.00           O
ATOM   8992  HW2 SOL  2089      16.512  13.903   6.486  1.00  0.00           H
ATOM   8993  HW3 SOL  2089      16.714  13.564   7.947  1.00  0.00           H
ATOM   9155  OW  SOL  2130      14.222  -0.242 -15.504  1.00  0.00           O
ATOM   9156  HW2 SOL  2130      14.522   0.555 -15.941  1.00  0.00           H
ATOM   9157  HW3 SOL  2130      14.986  -0.547 -15.014  1.00  0.00           H
ATOM   9167  OW  SOL  2133      16.635   4.005  -3.317  1.00  0.00           O
ATOM   9168  HW2 SOL  2133      16.725   4.956  -3.386  1.00  0.00           H
ATOM   9169  HW3 SOL  2133      17.393   3.729  -2.802  1.00  0.00           H
ATOM   9215  OW  SOL  2145      -7.776  15.081  20.365  1.00  0.00           O
ATOM   9216  HW2 SOL  2145      -7.222  15.394  21.081  1.00  0.00           H
ATOM   9217  HW3 SOL  2145      -7.184  15.011  19.617  1.00  0.00           H
ATOM   9232  HW2 SOL  2149      18.043  -2.168  -3.951  1.00  0.00           H
ATOM   9315  OW  SOL  2170     -11.116 -13.032   5.027  1.00  0.00           O
ATOM   9316  HW2 SOL  2170     -10.624 -13.587   4.422  1.00  0.00           H
ATOM   9317  HW3 SOL  2170     -12.033 -13.183   4.800  1.00  0.00           H
ATOM   9339  OW  SOL  2176      13.365   8.359 -10.931  1.00  0.00           O
ATOM   9341  HW3 SOL  2176      13.066   8.917 -11.650  1.00  0.00           H
ATOM   9531  OW  SOL  2224      17.854  -3.283   5.690  1.00  0.00           O
ATOM   9532  HW2 SOL  2224      17.037  -3.736   5.481  1.00  0.00           H
ATOM   9533  HW3 SOL  2224      18.197  -3.745   6.455  1.00  0.00           H
ATOM   9539  OW  SOL  2226      12.861  12.193  -4.634  1.00  0.00           O
ATOM   9540  HW2 SOL  2226      12.852  11.986  -3.700  1.00  0.00           H
ATOM   9541  HW3 SOL  2226      13.250  13.066  -4.684  1.00  0.00           H
ATOM   9575  OW  SOL  2235      10.890  13.173  -9.486  1.00  0.00           O
ATOM   9576  HW2 SOL  2235      10.944  12.235  -9.302  1.00  0.00           H
ATOM   9577  HW3 SOL  2235      11.220  13.593  -8.692  1.00  0.00           H
ATOM   9587  OW  SOL  2238      14.812   2.466  -8.046  1.00  0.00           O
ATOM   9588  HW2 SOL  2238      14.129   2.634  -7.396  1.00  0.00           H
ATOM   9589  HW3 SOL  2238      14.360   2.012  -8.757  1.00  0.00           H
ATOM   9619  OW  SOL  2246      14.893   0.120   9.376  1.00  0.00           O
ATOM   9620  HW2 SOL  2246      14.215  -0.526   9.178  1.00  0.00           H
ATOM   9621  HW3 SOL  2246      15.715  -0.363   9.298  1.00  0.00           H
ATOM   9640  HW2 SOL  2251      11.814  20.005  11.637  1.00  0.00           H
ATOM   9647  OW  SOL  2253       5.437  16.931  -3.961  1.00  0.00           O
ATOM   9648  HW2 SOL  2253       4.983  16.759  -3.137  1.00  0.00           H
ATOM   9649  HW3 SOL  2253       4.756  16.858  -4.630  1.00  0.00           H
ATOM   9671  OW  SOL  2259      19.630   7.560   2.962  1.00  0.00           O
ATOM   9673  HW3 SOL  2259      19.222   6.917   2.381  1.00  0.00           H
ATOM   9687  OW  SOL  2263      14.578   1.381  11.835  1.00  0.00           O
ATOM   9688  HW2 SOL  2263      14.938   0.787  12.493  1.00  0.00           H
ATOM   9689  HW3 SOL  2263      14.580   0.872  11.025  1.00  0.00           H
ATOM   9735  OW  SOL  2275      14.204  14.767  -4.506  1.00  0.00           O
ATOM   9739  OW  SOL  2276      10.283  16.794   6.901  1.00  0.00           O
ATOM   9740  HW2 SOL  2276      10.584  16.278   6.153  1.00  0.00           H
ATOM   9741  HW3 SOL  2276      10.492  17.699   6.668  1.00  0.00           H
ATOM   9747  OW  SOL  2278      14.335  12.420  11.166  1.00  0.00           O
ATOM   9748  HW2 SOL  2278      13.631  12.779  10.626  1.00  0.00           H
ATOM   9749  HW3 SOL  2278      13.931  12.270  12.020  1.00  0.00           H
ATOM   9763  OW  SOL  2282      12.552   4.995  -1.079  1.00  0.00           O
ATOM   9764  HW2 SOL  2282      11.759   5.314  -0.648  1.00  0.00           H
ATOM   9765  HW3 SOL  2282      13.269   5.397  -0.589  1.00  0.00           H
ATOM   9772  HW2 SOL  2284      18.367  12.032  -0.774  1.00  0.00           H
ATOM   9783  OW  SOL  2287       8.263  12.442 -13.367  1.00  0.00           O
ATOM   9784  HW2 SOL  2287       7.711  11.750 -13.003  1.00  0.00           H
ATOM   9785  HW3 SOL  2287       9.070  12.400 -12.853  1.00  0.00           H
ATOM   9823  OW  SOL  2297      11.795 -10.281   6.854  1.00  0.00           O
ATOM   9824  HW2 SOL  2297      11.983  -9.410   7.203  1.00  0.00           H
ATOM   9825  HW3 SOL  2297      10.916 -10.483   7.173  1.00  0.00           H
ATOM   9851  OW  SOL  2304      17.899   1.945   4.006  1.00  0.00           O
ATOM   9852  HW2 SOL  2304      17.602   1.043   3.885  1.00  0.00           H
ATOM   9853  HW3 SOL  2304      17.539   2.205   4.854  1.00  0.00           H
ATOM   9859  OW  SOL  2306      11.958   1.434  12.864  1.00  0.00           O
ATOM   9860  HW2 SOL  2306      12.076   0.800  13.571  1.00  0.00           H
ATOM   9861  HW3 SOL  2306      12.800   1.449  12.411  1.00  0.00           H
ATOM   9867  OW  SOL  2308      10.119   9.534  -4.923  1.00  0.00           O
ATOM   9868  HW2 SOL  2308       9.867  10.236  -4.323  1.00  0.00           H
ATOM   9869  HW3 SOL  2308       9.433   8.874  -4.823  1.00  0.00           H
ATOM   9915  OW  SOL  2320      18.241   8.554   0.140  1.00  0.00           O
ATOM   9916  HW2 SOL  2320      17.594   8.931   0.735  1.00  0.00           H
ATOM   9917  HW3 SOL  2320      18.150   7.608   0.254  1.00  0.00           H
ATOM   9923  OW  SOL  2322      12.809   6.720  -8.750  1.00  0.00           O
ATOM   9924  HW2 SOL  2322      12.756   7.396  -9.426  1.00  0.00           H
ATOM   9925  HW3 SOL  2322      13.511   6.140  -9.047  1.00  0.00           H
ATOM   9931  OW  SOL  2324      15.857  13.205  -1.355  1.00  0.00           O
ATOM   9932  HW2 SOL  2324      15.969  14.140  -1.182  1.00  0.00           H
ATOM   9933  HW3 SOL  2324      16.555  12.991  -1.973  1.00  0.00           H
ATOM   9971  OW  SOL  2334       4.327  11.751  12.063  1.00  0.00           O
ATOM   9972  HW2 SOL  2334       4.494  12.362  12.780  1.00  0.00           H
ATOM   9973  HW3 SOL  2334       4.406  12.283  11.271  1.00  0.00           H
ATOM  10003  OW  SOL  2342      16.736   0.197  -1.003  1.00  0.00           O
ATOM  10004  HW2 SOL  2342      16.249   0.619  -0.296  1.00  0.00           H
ATOM  10005  HW3 SOL  2342      17.413   0.832  -1.240  1.00  0.00           H
ATOM  10023  OW  SOL  2347      12.381   2.700  -6.686  1.00  0.00           O
ATOM  10024  HW2 SOL  2347      12.480   3.048  -5.800  1.00  0.00           H
ATOM  10025  HW3 SOL  2347      11.655   3.199  -7.061  1.00  0.00           H
ATOM  10027  OW  SOL  2348      16.923  -5.420   0.852  1.00  0.00           O
ATOM  10028  HW2 SOL  2348      17.709  -5.936   1.030  1.00  0.00           H
ATOM  10029  HW3 SOL  2348      16.535  -5.834   0.081  1.00  0.00           H
ATOM  10039  OW  SOL  2351      11.748  17.424  12.831  1.00  0.00           O
ATOM  10040  HW2 SOL  2351      10.968  16.873  12.892  1.00  0.00           H
ATOM  10041  HW3 SOL  2351      11.430  18.252  12.471  1.00  0.00           H
ATOM  10075  OW  SOL  2360      13.335  10.059   1.107  1.00  0.00           O
ATOM  10076  HW2 SOL  2360      12.490   9.897   0.689  1.00  0.00           H
ATOM  10077  HW3 SOL  2360      13.113  10.410   1.969  1.00  0.00           H
ATOM  10083  OW  SOL  2362      14.633  17.245   4.212  1.00  0.00           O
ATOM  10085  HW3 SOL  2362      14.255  16.366   4.203  1.00  0.00           H
ATOM  10103  OW  SOL  2367      15.917  10.074  -2.622  1.00  0.00           O
ATOM  10104  HW2 SOL  2367      15.867  10.073  -3.578  1.00  0.00           H
ATOM  10105  HW3 SOL  2367      16.849  10.177  -2.430  1.00  0.00           H
ATOM  10111  OW  SOL  2369      12.629   9.851  -6.153  1.00  0.00           O
ATOM  10112  HW2 SOL  2369      12.943  10.500  -5.523  1.00  0.00           H
ATOM  10113  HW3 SOL  2369      11.833   9.498  -5.757  1.00  0.00           H
ATOM  10143  OW  SOL  2377      17.981  11.474   2.568  1.00  0.00           O
ATOM  10144  HW2 SOL  2377      17.373  11.763   1.888  1.00  0.00           H
ATOM  10145  HW3 SOL  2377      18.762  12.010   2.435  1.00  0.00           H
ATOM  10163  OW  SOL  2382       6.173  19.980   8.007  1.00  0.00           O
ATOM  10164  HW2 SOL  2382       6.430  20.769   7.529  1.00  0.00           H
ATOM  10165  HW3 SOL  2382       6.024  19.325   7.325  1.00  0.00           H
ATOM  10175  OW  SOL  2385       8.064   2.662  11.721  1.00  0.00           O
ATOM  10176  HW2 SOL  2385       8.758   3.035  12.265  1.00  0.00           H
ATOM  10177  HW3 SOL  2385       8.178   1.715  11.803  1.00  0.00           H
ATOM  10195  OW  SOL  2390      15.182   7.844   1.010  1.00  0.00           O
ATOM  10196  HW2 SOL  2390      14.561   8.564   1.121  1.00  0.00           H
ATOM  10197  HW3 SOL  2390      15.942   8.100   1.532  1.00  0.00           H
ATOM  10203  OW  SOL  2392      14.704  -9.912   6.244  1.00  0.00           O
ATOM  10204  HW2 SOL  2392      13.805 -10.216   6.365  1.00  0.00           H
ATOM  10205  HW3 SOL  2392      14.633  -9.195   5.615  1.00  0.00           H
ATOM  10211  OW  SOL  2394      15.987  -2.452  -9.922  1.00  0.00           O
ATOM  10212  HW2 SOL  2394      15.199  -2.674 -10.418  1.00  0.00           H
ATOM  10213  HW3 SOL  2394      15.677  -1.870  -9.228  1.00  0.00           H
ATOM  10235  OW  SOL  2400      16.482  -5.379   3.851  1.00  0.00           O
ATOM  10236  HW2 SOL  2400      16.728  -5.391   2.926  1.00  0.00           H
ATOM  10237  HW3 SOL  2400      15.702  -5.933   3.899  1.00  0.00           H
ATOM  10279  OW  SOL  2411      11.455   4.499  -4.498  1.00  0.00           O
ATOM  10280  HW2 SOL  2411      11.733   4.953  -3.703  1.00  0.00           H
ATOM  10281  HW3 SOL  2411      11.030   5.176  -5.025  1.00  0.00           H
ATOM  10311  OW  SOL  2419      13.153   0.592   4.795  1.00  0.00           O
ATOM  10312  HW2 SOL  2419      12.812   0.130   5.560  1.00  0.00           H
ATOM  10313  HW3 SOL  2419      13.190   1.509   5.065  1.00  0.00           H
ATOM  10327  OW  SOL  2423      13.124   3.592   4.553  1.00  0.00           O
ATOM  10328  HW2 SOL  2423      12.242   3.956   4.481  1.00  0.00           H
ATOM  10329  HW3 SOL  2423      13.633   4.280   4.981  1.00  0.00           H
ATOM  10367  OW  SOL  2433      11.939  18.468   4.330  1.00  0.00           O
ATOM  10368  HW2 SOL  2433      11.955  18.650   3.390  1.00  0.00           H
ATOM  10369  HW3 SOL  2433      12.693  17.897   4.476  1.00  0.00           H
ATOM  10387  OW  SOL  2438      11.424  16.241   9.441  1.00  0.00           O
ATOM  10388  HW2 SOL  2438      10.803  16.629  10.057  1.00  0.00           H
ATOM  10389  HW3 SOL  2438      11.070  16.454   8.577  1.00  0.00           H
ATOM  10395  OW  SOL  2440      15.601   7.769   4.830  1.00  0.00           O
ATOM  10396  HW2 SOL  2440      15.050   8.449   5.218  1.00  0.00           H
ATOM  10397  HW3 SOL  2440      16.099   8.222   4.150  1.00  0.00           H
ATOM  10423  OW  SOL  2447      -9.587 -17.907  -6.268  1.00  0.00           O
ATOM  10424  HW2 SOL  2447      -9.754 -18.844  -6.167  1.00  0.00           H
ATOM  10425  HW3 SOL  2447      -9.839 -17.526  -5.426  1.00  0.00           H
ATOM  10523  OW  SOL  2472      15.339   4.224  12.103  1.00  0.00           O
ATOM  10524  HW2 SOL  2472      14.892   3.462  11.735  1.00  0.00           H
ATOM  10525  HW3 SOL  2472      15.690   4.687  11.342  1.00  0.00           H
ATOM  10547  OW  SOL  2478       6.859 -19.231 -12.081  1.00  0.00           O
ATOM  10548  HW2 SOL  2478       7.514 -19.565 -11.468  1.00  0.00           H
ATOM  10549  HW3 SOL  2478       6.593 -19.997 -12.589  1.00  0.00           H
ATOM  10635  OW  SOL  2500      11.739   7.364  13.839  1.00  0.00           O
ATOM  10636  HW2 SOL  2500      12.316   8.088  13.592  1.00  0.00           H
ATOM  10637  HW3 SOL  2500      11.369   7.629  14.681  1.00  0.00           H
ATOM  10695  OW  SOL  2515       7.846  20.337  -2.033  1.00  0.00           O
ATOM  10696  HW2 SOL  2515       7.996  19.589  -1.455  1.00  0.00           H
ATOM  10697  HW3 SOL  2515       7.185  20.031  -2.654  1.00  0.00           H
ATOM  10715  OW  SOL  2520      15.141  11.057   4.997  1.00  0.00           O
ATOM  10716  HW2 SOL  2520      15.705  11.830   4.963  1.00  0.00           H
ATOM  10717  HW3 SOL  2520      14.622  11.174   5.792  1.00  0.00           H
ATOM  10739  OW  SOL  2526       0.506 -24.959 -10.448  1.00  0.00           O
ATOM  10740  HW2 SOL  2526       0.292 -24.659  -9.564  1.00  0.00           H
ATOM  10741  HW3 SOL  2526       1.346 -25.407 -10.352  1.00  0.00           H
ATOM  10791  OW  SOL  2539       3.539 -19.152 -12.202  1.00  0.00           O
ATOM  10792  HW2 SOL  2539       3.089 -19.744 -11.600  1.00  0.00           H
ATOM  10793  HW3 SOL  2539       4.448 -19.149 -11.902  1.00  0.00           H
ATOM  10843  OW  SOL  2552      14.835  13.634   2.075  1.00  0.00           O
ATOM  10844  HW2 SOL  2552      14.652  14.246   1.362  1.00  0.00           H
ATOM  10845  HW3 SOL  2552      15.136  12.838   1.637  1.00  0.00           H
ATOM  10915  OW  SOL  2570       5.163 -13.468 -13.656  1.00  0.00           O
ATOM  10916  HW2 SOL  2570       4.538 -13.520 -14.379  1.00  0.00           H
ATOM  10917  HW3 SOL  2570       4.638 -13.188 -12.906  1.00  0.00           H
ATOM  10983  OW  SOL  2587      18.185   9.898   6.070  1.00  0.00           O
ATOM  10984  HW2 SOL  2587      17.330   9.906   5.639  1.00  0.00           H
ATOM  10985  HW3 SOL  2587      18.032  10.325   6.913  1.00  0.00           H
ATOM  10987  OW  SOL  2588       8.888  11.263  10.145  1.00  0.00           O
ATOM  10988  HW2 SOL  2588       9.844  11.274  10.101  1.00  0.00           H
ATOM  10989  HW3 SOL  2588       8.614  10.840   9.332  1.00  0.00           H
ATOM  10991  OW  SOL  2589      18.458   5.120   7.873  1.00  0.00           O
ATOM  10992  HW2 SOL  2589      18.739   5.784   7.243  1.00  0.00           H
ATOM  10993  HW3 SOL  2589      17.856   4.562   7.381  1.00  0.00           H
ATOM  10995  OW  SOL  2590       3.824  18.354  17.997  1.00  0.00           O
ATOM  10996  HW2 SOL  2590       2.974  18.012  17.723  1.00  0.00           H
ATOM  10997  HW3 SOL  2590       3.908  18.085  18.912  1.00  0.00           H
ATOM  11031  OW  SOL  2599      12.554   6.155  10.240  1.00  0.00           O
ATOM  11032  HW2 SOL  2599      13.453   6.435  10.411  1.00  0.00           H
ATOM  11033  HW3 SOL  2599      12.152   6.898   9.791  1.00  0.00           H
ATOM  11095  OW  SOL  2615       5.314  -7.120 -16.551  1.00  0.00           O
ATOM  11096  HW2 SOL  2615       5.037  -8.029 -16.438  1.00  0.00           H
ATOM  11097  HW3 SOL  2615       5.332  -6.762 -15.663  1.00  0.00           H
ATOM  11103  OW  SOL  2617       3.673  20.947   1.295  1.00  0.00           O
ATOM  11104  HW2 SOL  2617       2.982  21.285   0.725  1.00  0.00           H
ATOM  11105  HW3 SOL  2617       4.179  21.720   1.544  1.00  0.00           H
ATOM  11147  OW  SOL  2628       5.403   2.784  12.141  1.00  0.00           O
ATOM  11148  HW2 SOL  2628       5.008   2.812  11.270  1.00  0.00           H
ATOM  11149  HW3 SOL  2628       6.346   2.747  11.976  1.00  0.00           H
ATOM  11163  OW  SOL  2632       9.677 -11.408 -17.836  1.00  0.00           O
ATOM  11164  HW2 SOL  2632       9.650 -12.290 -18.207  1.00  0.00           H
ATOM  11165  HW3 SOL  2632       9.648 -11.545 -16.889  1.00  0.00           H
ATOM  11215  OW  SOL  2645       6.110  10.020  16.105  1.00  0.00           O
ATOM  11216  HW2 SOL  2645       5.492   9.728  15.435  1.00  0.00           H
ATOM  11217  HW3 SOL  2645       5.672   9.830  16.934  1.00  0.00           H
ATOM  11375  OW  SOL  2685      -7.369  -0.718  20.589  1.00  0.00           O
ATOM  11376  HW2 SOL  2685      -6.876  -0.414  21.351  1.00  0.00           H
ATOM  11377  HW3 SOL  2685      -6.800  -0.526  19.843  1.00  0.00           H
ATOM  11523  OW  SOL  2722      -9.973  18.780   7.182  1.00  0.00           O
ATOM  11524  HW2 SOL  2722      -9.700  17.871   7.063  1.00  0.00           H
ATOM  11525  HW3 SOL  2722      -9.183  19.293   7.011  1.00  0.00           H
ATOM  11560  HW2 SOL  2731      -2.619   7.197  24.568  1.00  0.00           H
ATOM  11595  OW  SOL  2740      14.537 -11.420   9.985  1.00  0.00           O
ATOM  11596  HW2 SOL  2740      13.844 -12.027   9.727  1.00  0.00           H
ATOM  11597  HW3 SOL  2740      14.555 -10.765   9.288  1.00  0.00           H
ATOM  11679  OW  SOL  2761       6.140  -5.168   7.317  1.00  0.00           O
ATOM  11680  HW2 SOL  2761       7.069  -5.195   7.547  1.00  0.00           H
ATOM  11681  HW3 SOL  2761       5.885  -4.256   7.457  1.00  0.00           H
ATOM  11899  OW  SOL  2816       4.098 -21.095   6.800  1.00  0.00           O
ATOM  11900  HW2 SOL  2816       3.171 -20.926   6.631  1.00  0.00           H
ATOM  11901  HW3 SOL  2816       4.375 -20.370   7.361  1.00  0.00           H
ATOM  11975  OW  SOL  2835       0.848  17.329 -13.393  1.00  0.00           O
ATOM  11976  HW2 SOL  2835       0.013  16.878 -13.274  1.00  0.00           H
ATOM  11977  HW3 SOL  2835       0.948  17.861 -12.603  1.00  0.00           H
ATOM  12011  OW  SOL  2844      -0.499  -9.036   8.868  1.00  0.00           O
ATOM  12012  HW2 SOL  2844      -0.550  -9.116   9.821  1.00  0.00           H
ATOM  12013  HW3 SOL  2844       0.346  -8.616   8.708  1.00  0.00           H
ATOM  12219  OW  SOL  2896      -7.666  23.414   2.918  1.00  0.00           O
ATOM  12220  HW2 SOL  2896      -8.305  24.098   2.717  1.00  0.00           H
ATOM  12221  HW3 SOL  2896      -7.321  23.150   2.065  1.00  0.00           H
ATOM  12235  OW  SOL  2900      -6.960  19.200  -4.568  1.00  0.00           O
ATOM  12236  HW2 SOL  2900      -7.082  19.542  -3.682  1.00  0.00           H
ATOM  12237  HW3 SOL  2900      -6.937  18.249  -4.456  1.00  0.00           H
ATOM  12499  OW  SOL  2966     -15.931  18.045   7.100  1.00  0.00           O
ATOM  12500  HW2 SOL  2966     -15.621  17.866   6.213  1.00  0.00           H
ATOM  12501  HW3 SOL  2966     -15.158  17.928   7.653  1.00  0.00           H
ATOM  12503  OW  SOL  2967      -5.893  19.130   3.113  1.00  0.00           O
ATOM  12504  HW2 SOL  2967      -6.693  19.583   3.380  1.00  0.00           H
ATOM  12505  HW3 SOL  2967      -5.183  19.699   3.411  1.00  0.00           H
ATOM  12535  OW  SOL  2975      -6.529  20.562   8.322  1.00  0.00           O
ATOM  12536  HW2 SOL  2975      -7.158  20.199   8.946  1.00  0.00           H
ATOM  12537  HW3 SOL  2975      -7.027  20.661   7.510  1.00  0.00           H
ATOM  12580  HW2 SOL  2986     -10.943  20.926  15.342  1.00  0.00           H
ATOM  12647  OW  SOL  3003     -14.974  16.542  -0.358  1.00  0.00           O
ATOM  12648  HW2 SOL  3003     -14.174  16.435  -0.874  1.00  0.00           H
ATOM  12649  HW3 SOL  3003     -15.683  16.360  -0.975  1.00  0.00           H
ATOM  12835  OW  SOL  3050     -13.459  11.160   4.237  1.00  0.00           O
ATOM  12836  HW2 SOL  3050     -13.009  11.964   4.498  1.00  0.00           H
ATOM  12837  HW3 SOL  3050     -14.110  11.447   3.596  1.00  0.00           H
ATOM  12867  OW  SOL  3058     -13.452  18.231   8.281  1.00  0.00           O
ATOM  12868  HW2 SOL  3058     -12.943  18.702   7.621  1.00  0.00           H
ATOM  12869  HW3 SOL  3058     -13.755  18.912   8.882  1.00  0.00           H
ATOM  12915  OW  SOL  3070      -6.207  19.416  12.673  1.00  0.00           O
ATOM  12916  HW2 SOL  3070      -5.269  19.309  12.513  1.00  0.00           H
ATOM  12917  HW3 SOL  3070      -6.624  19.115  11.865  1.00  0.00           H
ATOM  12995  OW  SOL  3090      -0.684   4.538  -9.883  1.00  0.00           O
ATOM  12996  HW2 SOL  3090      -1.125   3.942  -9.278  1.00  0.00           H
ATOM  12997  HW3 SOL  3090       0.231   4.258  -9.872  1.00  0.00           H
ATOM  13003  OW  SOL  3092      15.294  -6.861 -17.518  1.00  0.00           O
ATOM  13004  HW2 SOL  3092      15.612  -6.207 -16.896  1.00  0.00           H
ATOM  13015  OW  SOL  3095      -3.090   1.519 -22.811  1.00  0.00           O
ATOM  13016  HW2 SOL  3095      -2.165   1.366 -22.622  1.00  0.00           H
ATOM  13017  HW3 SOL  3095      -3.531   0.723 -22.513  1.00  0.00           H
ATOM  13031  OW  SOL  3099      10.353  -3.037 -19.742  1.00  0.00           O
ATOM  13032  HW2 SOL  3099      10.701  -3.462 -18.958  1.00  0.00           H
ATOM  13033  HW3 SOL  3099      11.078  -3.056 -20.367  1.00  0.00           H
ATOM  13063  OW  SOL  3107      -0.766 -10.152 -21.711  1.00  0.00           O
ATOM  13064  HW2 SOL  3107      -0.462  -9.997 -22.605  1.00  0.00           H
ATOM  13065  HW3 SOL  3107      -0.127 -10.763 -21.344  1.00  0.00           H
ATOM  13067  OW  SOL  3108       2.820  -5.023 -23.574  1.00  0.00           O
ATOM  13068  HW2 SOL  3108       2.608  -5.593 -22.835  1.00  0.00           H
ATOM  13069  HW3 SOL  3108       3.759  -4.858 -23.487  1.00  0.00           H
ATOM  13071  OW  SOL  3109     -10.055 -14.236 -15.621  1.00  0.00           O
ATOM  13072  HW2 SOL  3109     -10.800 -13.827 -15.181  1.00  0.00           H
ATOM  13073  HW3 SOL  3109      -9.297 -13.984 -15.093  1.00  0.00           H
ATOM  13183  OW  SOL  3137       3.314   2.982 -18.310  1.00  0.00           O
ATOM  13184  HW2 SOL  3137       3.495   3.154 -19.234  1.00  0.00           H
ATOM  13185  HW3 SOL  3137       2.459   2.552 -18.309  1.00  0.00           H
ATOM  13191  OW  SOL  3139     -13.524 -14.318 -16.942  1.00  0.00           O
ATOM  13193  HW3 SOL  3139     -13.591 -14.943 -16.220  1.00  0.00           H
ATOM  13227  OW  SOL  3148       6.664 -10.593 -13.198  1.00  0.00           O
ATOM  13228  HW2 SOL  3148       6.204 -11.253 -13.717  1.00  0.00           H
ATOM  13229  HW3 SOL  3148       6.048  -9.863 -13.139  1.00  0.00           H
ATOM  13239  OW  SOL  3151       1.880  10.529 -18.088  1.00  0.00           O
ATOM  13240  HW2 SOL  3151       2.232  10.417 -18.971  1.00  0.00           H
ATOM  13241  HW3 SOL  3151       2.399   9.935 -17.545  1.00  0.00           H
ATOM  13307  OW  SOL  3168      -5.590   4.197 -16.395  1.00  0.00           O
ATOM  13308  HW2 SOL  3168      -5.768   3.415 -15.872  1.00  0.00           H
ATOM  13309  HW3 SOL  3168      -4.636   4.269 -16.403  1.00  0.00           H
ATOM  13311  OW  SOL  3169      -2.134 -13.708 -22.029  1.00  0.00           O
ATOM  13312  HW2 SOL  3169      -2.964 -14.185 -22.025  1.00  0.00           H
ATOM  13313  HW3 SOL  3169      -2.293 -12.944 -21.475  1.00  0.00           H
ATOM  13315  OW  SOL  3170       6.638  -1.438 -19.656  1.00  0.00           O
ATOM  13316  HW2 SOL  3170       6.650  -1.828 -20.530  1.00  0.00           H
ATOM  13317  HW3 SOL  3170       6.256  -0.570 -19.785  1.00  0.00           H
ATOM  13363  OW  SOL  3182       5.246   1.642 -13.909  1.00  0.00           O
ATOM  13364  HW2 SOL  3182       6.167   1.425 -14.057  1.00  0.00           H
ATOM  13365  HW3 SOL  3182       5.147   1.632 -12.957  1.00  0.00           H
ATOM  13375  OW  SOL  3185       9.175  -0.680 -18.815  1.00  0.00           O
ATOM  13376  HW2 SOL  3185       8.244  -0.893 -18.755  1.00  0.00           H
ATOM  13377  HW3 SOL  3185       9.579  -1.470 -19.175  1.00  0.00           H
ATOM  13395  OW  SOL  3190       8.401 -20.205 -10.019  1.00  0.00           O
ATOM  13396  HW2 SOL  3190       7.986 -21.061 -10.121  1.00  0.00           H
ATOM  13397  HW3 SOL  3190       9.300 -20.337 -10.320  1.00  0.00           H
ATOM  13415  OW  SOL  3195      -3.298  -5.860 -21.586  1.00  0.00           O
ATOM  13416  HW2 SOL  3195      -3.006  -5.979 -20.682  1.00  0.00           H
ATOM  13417  HW3 SOL  3195      -2.489  -5.798 -22.093  1.00  0.00           H
ATOM  13423  OW  SOL  3197      11.285 -14.260 -14.203  1.00  0.00           O
ATOM  13424  HW2 SOL  3197      11.020 -15.148 -14.444  1.00  0.00           H
ATOM  13425  HW3 SOL  3197      10.824 -14.088 -13.382  1.00  0.00           H
ATOM  13431  OW  SOL  3199       6.157 -18.098 -16.532  1.00  0.00           O
ATOM  13432  HW2 SOL  3199       6.065 -17.301 -16.010  1.00  0.00           H
ATOM  13433  HW3 SOL  3199       6.935 -17.944 -17.069  1.00  0.00           H
ATOM  13463  OW  SOL  3207      15.392  -7.045 -11.268  1.00  0.00           O
ATOM  13464  HW2 SOL  3207      15.091  -7.428 -10.444  1.00  0.00           H
ATOM  13465  HW3 SOL  3207      15.014  -7.606 -11.945  1.00  0.00           H
ATOM  13471  OW  SOL  3209       2.944  -6.999 -18.242  1.00  0.00           O
ATOM  13472  HW2 SOL  3209       2.075  -6.731 -17.943  1.00  0.00           H
ATOM  13473  HW3 SOL  3209       3.515  -6.845 -17.489  1.00  0.00           H
ATOM  13511  OW  SOL  3219       2.097  -7.464 -22.252  1.00  0.00           O
ATOM  13512  HW2 SOL  3219       1.193  -7.446 -21.940  1.00  0.00           H
ATOM  13513  HW3 SOL  3219       2.603  -7.064 -21.545  1.00  0.00           H
ATOM  13515  OW  SOL  3220       3.902  -5.777 -20.513  1.00  0.00           O
ATOM  13516  HW2 SOL  3220       4.856  -5.714 -20.494  1.00  0.00           H
ATOM  13517  HW3 SOL  3220       3.692  -6.438 -19.852  1.00  0.00           H
ATOM  13532  HW2 SOL  3224     -10.753 -10.960 -18.036  1.00  0.00           H
ATOM  13543  OW  SOL  3227      -4.573  -1.738 -14.769  1.00  0.00           O
ATOM  13544  HW2 SOL  3227      -4.453  -0.915 -15.242  1.00  0.00           H
ATOM  13545  HW3 SOL  3227      -5.514  -1.783 -14.599  1.00  0.00           H
ATOM  13547  OW  SOL  3228       6.728  -7.700 -22.160  1.00  0.00           O
ATOM  13548  HW2 SOL  3228       6.430  -8.501 -21.730  1.00  0.00           H
ATOM  13549  HW3 SOL  3228       6.845  -7.073 -21.446  1.00  0.00           H
ATOM  13591  OW  SOL  3239       1.143  -3.990 -13.845  1.00  0.00           O
ATOM  13592  HW2 SOL  3239       1.058  -4.742 -13.259  1.00  0.00           H
ATOM  13593  HW3 SOL  3239       1.555  -4.345 -14.633  1.00  0.00           H
ATOM  13597  HW3 SOL  3240       2.313  -9.429 -22.379  1.00  0.00           H
ATOM  13599  OW  SOL  3241      -3.819   9.124  21.312  1.00  0.00           O
ATOM  13600  HW2 SOL  3241      -4.269   9.423  20.522  1.00  0.00           H
ATOM  13601  HW3 SOL  3241      -3.511   9.927  21.732  1.00  0.00           H
ATOM  13603  OW  SOL  3242       8.139  -5.550 -14.342  1.00  0.00           O
ATOM  13604  HW2 SOL  3242       8.293  -6.471 -14.551  1.00  0.00           H
ATOM  13605  HW3 SOL  3242       7.194  -5.491 -14.201  1.00  0.00           H
ATOM  13627  OW  SOL  3248       3.479 -18.746 -17.162  1.00  0.00           O
ATOM  13628  HW2 SOL  3248       4.268 -18.493 -16.682  1.00  0.00           H
ATOM  13629  HW3 SOL  3248       3.015 -17.923 -17.313  1.00  0.00           H
ATOM  13667  OW  SOL  3258      -2.900   3.936 -15.973  1.00  0.00           O
ATOM  13668  HW2 SOL  3258      -2.809   3.249 -15.313  1.00  0.00           H
ATOM  13669  HW3 SOL  3258      -2.436   3.596 -16.738  1.00  0.00           H
ATOM  13689  HW3 SOL  3263       2.461 -20.352 -17.658  1.00  0.00           H
ATOM  13711  OW  SOL  3269      -0.243  -7.640 -20.823  1.00  0.00           O
ATOM  13712  HW2 SOL  3269      -0.440  -8.562 -20.991  1.00  0.00           H
ATOM  13713  HW3 SOL  3269      -0.064  -7.600 -19.883  1.00  0.00           H
ATOM  13739  OW  SOL  3276       3.421 -15.678 -19.545  1.00  0.00           O
ATOM  13740  HW2 SOL  3276       3.563 -16.558 -19.894  1.00  0.00           H
ATOM  13741  HW3 SOL  3276       4.063 -15.133 -19.998  1.00  0.00           H
ATOM  13751  OW  SOL  3279       9.130  -6.892  -8.370  1.00  0.00           O
ATOM  13752  HW2 SOL  3279       8.292  -7.051  -8.804  1.00  0.00           H
ATOM  13753  HW3 SOL  3279       9.554  -6.220  -8.904  1.00  0.00           H
ATOM  13887  OW  SOL  3313       3.586   7.446  20.976  1.00  0.00           O
ATOM  13888  HW2 SOL  3313       2.986   8.173  21.145  1.00  0.00           H
ATOM  13889  HW3 SOL  3313       3.039   6.663  21.037  1.00  0.00           H
ATOM  13999  OW  SOL  3341      -9.540 -13.797  -6.351  1.00  0.00           O
ATOM  14000  HW2 SOL  3341      -9.656 -14.543  -5.763  1.00  0.00           H
ATOM  14001  HW3 SOL  3341     -10.422 -13.598  -6.663  1.00  0.00           H
ATOM  14015  OW  SOL  3345       1.890  16.578  16.908  1.00  0.00           O
ATOM  14016  HW2 SOL  3345       2.174  15.771  17.337  1.00  0.00           H
ATOM  14017  HW3 SOL  3345       1.843  16.352  15.979  1.00  0.00           H
ATOM  14019  OW  SOL  3346     -15.994 -15.466  -6.612  1.00  0.00           O
ATOM  14020  HW2 SOL  3346     -16.515 -15.509  -7.414  1.00  0.00           H
ATOM  14021  HW3 SOL  3346     -16.298 -14.673  -6.170  1.00  0.00           H
ATOM  14121  HW3 SOL  3371      -7.506   0.666  23.639  1.00  0.00           H
ATOM  14267  OW  SOL  3408       6.196   7.555  21.857  1.00  0.00           O
ATOM  14268  HW2 SOL  3408       5.253   7.523  21.701  1.00  0.00           H
ATOM  14319  OW  SOL  3421     -19.905 -12.424  -1.366  1.00  0.00           O
ATOM  14320  HW2 SOL  3421     -19.538 -12.143  -0.528  1.00  0.00           H
ATOM  14321  HW3 SOL  3421     -20.184 -13.327  -1.215  1.00  0.00           H
ATOM  14367  OW  SOL  3433     -12.429 -13.012 -14.173  1.00  0.00           O
ATOM  14368  HW2 SOL  3433     -13.217 -13.175 -14.691  1.00  0.00           H
ATOM  14369  HW3 SOL  3433     -12.338 -13.790 -13.623  1.00  0.00           H
ATOM  14431  OW  SOL  3449      13.192  10.573   7.127  1.00  0.00           O
ATOM  14432  HW2 SOL  3449      12.997  11.494   6.954  1.00  0.00           H
ATOM  14433  HW3 SOL  3449      12.682  10.093   6.475  1.00  0.00           H
ATOM  14483  OW  SOL  3462       0.294  -1.813  21.843  1.00  0.00           O
ATOM  14484  HW2 SOL  3462      -0.055  -1.745  22.731  1.00  0.00           H
ATOM  14485  HW3 SOL  3462       0.768  -2.645  21.834  1.00  0.00           H
ATOM  14495  OW  SOL  3465     -16.447 -17.242 -12.401  1.00  0.00           O
ATOM  14497  HW3 SOL  3465     -16.747 -17.545 -11.544  1.00  0.00           H
ATOM  14547  OW  SOL  3478     -12.901  -9.401 -12.286  1.00  0.00           O
ATOM  14548  HW2 SOL  3478     -13.010  -9.312 -11.339  1.00  0.00           H
ATOM  14549  HW3 SOL  3478     -13.706  -9.037 -12.655  1.00  0.00           H
ATOM  14555  OW  SOL  3480       7.119  17.024  17.359  1.00  0.00           O
ATOM  14556  HW2 SOL  3480       6.649  16.342  17.840  1.00  0.00           H
ATOM  14557  HW3 SOL  3480       8.006  16.679  17.260  1.00  0.00           H
ATOM  14567  OW  SOL  3483     -14.621 -15.919 -15.001  1.00  0.00           O
ATOM  14569  HW3 SOL  3483     -14.465 -16.711 -14.487  1.00  0.00           H
ATOM  14655  OW  SOL  3505       0.171   2.418  23.629  1.00  0.00           O
ATOM  14656  HW2 SOL  3505       1.021   2.820  23.808  1.00  0.00           H
ATOM  14657  HW3 SOL  3505      -0.387   2.704  24.353  1.00  0.00           H
ATOM  14799  OW  SOL  3541       4.592  -9.881 -15.579  1.00  0.00           O
ATOM  14800  HW2 SOL  3541       3.813 -10.438 -15.580  1.00  0.00           H
ATOM  14801  HW3 SOL  3541       5.305 -10.464 -15.840  1.00  0.00           H
ATOM  14819  OW  SOL  3546     -14.357  -8.398  -3.697  1.00  0.00           O
ATOM  14820  HW2 SOL  3546     -15.084  -8.985  -3.490  1.00  0.00           H
ATOM  14821  HW3 SOL  3546     -13.857  -8.863  -4.368  1.00  0.00           H
ATOM  14835  OW  SOL  3550     -14.616 -18.709  -2.379  1.00  0.00           O
ATOM  14836  HW2 SOL  3550     -15.542 -18.951  -2.385  1.00  0.00           H
ATOM  14837  HW3 SOL  3550     -14.394 -18.589  -3.303  1.00  0.00           H
ATOM  15135  OW  SOL  3625     -17.509 -17.153  -9.601  1.00  0.00           O
ATOM  15136  HW2 SOL  3625     -18.060 -16.556  -9.095  1.00  0.00           H
ATOM  15137  HW3 SOL  3625     -16.903 -17.524  -8.959  1.00  0.00           H
ATOM  15343  OW  SOL  3677     -18.557 -11.443  -5.546  1.00  0.00           O
ATOM  15344  HW2 SOL  3677     -18.598 -11.125  -4.645  1.00  0.00           H
ATOM  15345  HW3 SOL  3677     -18.464 -12.392  -5.462  1.00  0.00           H
ATOM  15359  OW  SOL  3681     -13.998 -21.326  -1.886  1.00  0.00           O
ATOM  15360  HW2 SOL  3681     -14.706 -21.800  -2.325  1.00  0.00           H
ATOM  15361  HW3 SOL  3681     -13.989 -20.466  -2.306  1.00  0.00           H
ATOM  15615  OW  SOL  3745       2.196  -3.942 -19.494  1.00  0.00           O
ATOM  15616  HW2 SOL  3745       1.623  -3.644 -20.201  1.00  0.00           H
ATOM  15617  HW3 SOL  3745       2.835  -4.509 -19.926  1.00  0.00           H
ATOM  15663  OW  SOL  3757       5.496   2.666 -22.449  1.00  0.00           O
ATOM  15664  HW2 SOL  3757       5.698   3.004 -23.321  1.00  0.00           H
ATOM  15665  HW3 SOL  3757       6.162   1.997 -22.291  1.00  0.00           H
ATOM  15679  OW  SOL  3761      -3.616   6.111 -18.685  1.00  0.00           O
ATOM  15680  HW2 SOL  3761      -3.034   6.535 -18.054  1.00  0.00           H
ATOM  15681  HW3 SOL  3761      -4.497   6.348 -18.397  1.00  0.00           H
ATOM  15711  OW  SOL  3769       6.150   1.120 -19.578  1.00  0.00           O
ATOM  15712  HW2 SOL  3769       6.737   1.800 -19.908  1.00  0.00           H
ATOM  15713  HW3 SOL  3769       6.009   1.350 -18.659  1.00  0.00           H
ATOM  15851  OW  SOL  3804       4.053   0.253 -21.038  1.00  0.00           O
ATOM  15852  HW2 SOL  3804       3.607   1.060 -21.292  1.00  0.00           H
ATOM  15853  HW3 SOL  3804       4.751   0.540 -20.449  1.00  0.00           H
ATOM  15903  OW  SOL  3817      -3.307  13.153 -17.791  1.00  0.00           O
ATOM  15904  HW2 SOL  3817      -2.835  12.365 -18.060  1.00  0.00           H
ATOM  15923  OW  SOL  3822       1.970   7.259 -17.164  1.00  0.00           O
ATOM  15924  HW2 SOL  3822       2.206   6.339 -17.051  1.00  0.00           H
ATOM  15925  HW3 SOL  3822       1.279   7.250 -17.826  1.00  0.00           H
ATOM  15999  OW  SOL  3841     -10.565 -14.124  12.229  1.00  0.00           O
ATOM  16000  HW2 SOL  3841     -10.437 -13.634  11.417  1.00  0.00           H
ATOM  16015  OW  SOL  3845      -0.140   7.940 -21.446  1.00  0.00           O
ATOM  16016  HW2 SOL  3845      -0.650   8.157 -22.226  1.00  0.00           H
ATOM  16017  HW3 SOL  3845       0.465   7.258 -21.737  1.00  0.00           H
ATOM  16031  OW  SOL  3849       7.728   5.144 -21.621  1.00  0.00           O
ATOM  16032  HW2 SOL  3849       7.826   5.679 -20.833  1.00  0.00           H
ATOM  16033  HW3 SOL  3849       7.792   4.242 -21.306  1.00  0.00           H
ATOM  16135  OW  SOL  3875      -0.502  -1.034 -24.878  1.00  0.00           O
ATOM  16136  HW2 SOL  3875      -1.262  -1.611 -24.948  1.00  0.00           H
ATOM  16137  HW3 SOL  3875       0.244  -1.628 -24.797  1.00  0.00           H
ATOM  16287  OW  SOL  3913     -12.374  -7.541  10.263  1.00  0.00           O
ATOM  16288  HW2 SOL  3913     -12.168  -6.683   9.893  1.00  0.00           H
ATOM  16289  HW3 SOL  3913     -11.657  -7.719  10.871  1.00  0.00           H
ATOM  16403  OW  SOL  3942     -19.448  -7.913  -1.910  1.00  0.00           O
ATOM  16404  HW2 SOL  3942     -19.276  -6.975  -1.827  1.00  0.00           H
ATOM  16405  HW3 SOL  3942     -20.163  -8.081  -1.295  1.00  0.00           H
ATOM  16559  OW  SOL  3981     -11.228  15.010  -4.745  1.00  0.00           O
ATOM  16560  HW2 SOL  3981     -10.438  15.520  -4.565  1.00  0.00           H
ATOM  16561  HW3 SOL  3981     -10.941  14.098  -4.694  1.00  0.00           H
ATOM  16575  OW  SOL  3985     -11.565 -22.074  -6.995  1.00  0.00           O
ATOM  16576  HW2 SOL  3985     -12.118 -22.590  -6.408  1.00  0.00           H
ATOM  16577  HW3 SOL  3985     -11.771 -22.402  -7.870  1.00  0.00           H
ATOM  16619  OW  SOL  3996     -10.844   0.361  -4.513  1.00  0.00           O
ATOM  16620  HW2 SOL  3996     -11.586   0.220  -3.926  1.00  0.00           H
ATOM  16621  HW3 SOL  3996     -11.241   0.619  -5.344  1.00  0.00           H
ATOM  16644  HW2 SOL  4002     -14.292 -19.201 -13.429  1.00  0.00           H
ATOM  16699  OW  SOL  4016     -14.919 -15.333   5.349  1.00  0.00           O
ATOM  16700  HW2 SOL  4016     -15.517 -15.440   4.609  1.00  0.00           H
ATOM  16701  HW3 SOL  4016     -14.669 -16.225   5.586  1.00  0.00           H
ATOM  16707  OW  SOL  4018       2.837   3.626  23.859  1.00  0.00           O
ATOM  16723  OW  SOL  4022      -6.727 -21.200  -8.414  1.00  0.00           O
ATOM  16724  HW2 SOL  4022      -7.553 -21.122  -7.937  1.00  0.00           H
ATOM  16725  HW3 SOL  4022      -6.925 -21.783  -9.146  1.00  0.00           H
ATOM  16743  OW  SOL  4027     -12.889  -9.754 -16.516  1.00  0.00           O
ATOM  16744  HW2 SOL  4027     -12.806 -10.028 -15.602  1.00  0.00           H
ATOM  16745  HW3 SOL  4027     -13.258  -8.873 -16.470  1.00  0.00           H
ATOM  16747  OW  SOL  4028     -14.256   5.784 -13.259  1.00  0.00           O
ATOM  16748  HW2 SOL  4028     -13.613   5.124 -13.518  1.00  0.00           H
ATOM  16749  HW3 SOL  4028     -14.479   6.235 -14.073  1.00  0.00           H
ATOM  16759  OW  SOL  4031     -16.654  -5.639  -7.230  1.00  0.00           O
ATOM  16760  HW2 SOL  4031     -17.527  -5.511  -6.860  1.00  0.00           H
ATOM  16761  HW3 SOL  4031     -16.056  -5.427  -6.513  1.00  0.00           H
ATOM  16791  OW  SOL  4039     -15.467 -13.451 -14.484  1.00  0.00           O
ATOM  16792  HW2 SOL  4039     -15.296 -14.390 -14.551  1.00  0.00           H
ATOM  16793  HW3 SOL  4039     -16.022 -13.363 -13.708  1.00  0.00           H
ATOM  16815  OW  SOL  4045     -12.341 -15.851 -13.169  1.00  0.00           O
ATOM  16816  HW2 SOL  4045     -13.012 -15.571 -12.547  1.00  0.00           H
ATOM  16817  HW3 SOL  4045     -11.714 -16.344 -12.640  1.00  0.00           H
ATOM  16835  OW  SOL  4050     -12.358  -7.008  -9.718  1.00  0.00           O
ATOM  16836  HW2 SOL  4050     -12.912  -7.667  -9.299  1.00  0.00           H
ATOM  16837  HW3 SOL  4050     -12.976  -6.402 -10.127  1.00  0.00           H
ATOM  16839  OW  SOL  4051     -16.234 -18.748  -7.549  1.00  0.00           O
ATOM  16840  HW2 SOL  4051     -15.434 -19.165  -7.230  1.00  0.00           H
ATOM  16841  HW3 SOL  4051     -16.785 -18.659  -6.771  1.00  0.00           H
ATOM  16847  OW  SOL  4053     -11.768  -0.249 -12.323  1.00  0.00           O
ATOM  16848  HW2 SOL  4053     -12.485   0.337 -12.079  1.00  0.00           H
ATOM  16849  HW3 SOL  4053     -11.063  -0.033 -11.713  1.00  0.00           H
ATOM  16879  OW  SOL  4061     -18.041  -9.487 -11.888  1.00  0.00           O
ATOM  16880  HW2 SOL  4061     -17.133  -9.184 -11.857  1.00  0.00           H
ATOM  16881  HW3 SOL  4061     -18.109  -9.958 -12.718  1.00  0.00           H
ATOM  16939  OW  SOL  4076      -8.582  -9.038 -12.014  1.00  0.00           O
ATOM  16940  HW2 SOL  4076      -9.303  -8.410 -12.057  1.00  0.00           H
ATOM  16941  HW3 SOL  4076      -8.032  -8.825 -12.768  1.00  0.00           H
ATOM  16963  OW  SOL  4082      -8.943  -4.714 -17.778  1.00  0.00           O
ATOM  16964  HW2 SOL  4082      -9.330  -5.345 -17.171  1.00  0.00           H
ATOM  16965  HW3 SOL  4082      -9.064  -3.865 -17.352  1.00  0.00           H
ATOM  17051  OW  SOL  4104       5.461   6.120  19.078  1.00  0.00           O
ATOM  17052  HW2 SOL  4104       5.030   6.509  19.839  1.00  0.00           H
ATOM  17053  HW3 SOL  4104       4.972   6.457  18.327  1.00  0.00           H
ATOM  17127  OW  SOL  4123     -11.168  13.031 -15.693  1.00  0.00           O
ATOM  17129  HW3 SOL  4123     -11.844  12.642 -15.139  1.00  0.00           H
ATOM  17191  OW  SOL  4139     -15.026  -7.974  -7.758  1.00  0.00           O
ATOM  17192  HW2 SOL  4139     -15.600  -8.740  -7.737  1.00  0.00           H
ATOM  17193  HW3 SOL  4139     -15.620  -7.228  -7.669  1.00  0.00           H
ATOM  17203  OW  SOL  4142     -16.037  -7.470 -11.249  1.00  0.00           O
ATOM  17204  HW2 SOL  4142     -15.599  -6.626 -11.138  1.00  0.00           H
ATOM  17205  HW3 SOL  4142     -16.948  -7.302 -11.009  1.00  0.00           H
ATOM  17219  OW  SOL  4146     -15.716 -12.361  -1.524  1.00  0.00           O
ATOM  17220  HW2 SOL  4146     -15.776 -12.272  -0.573  1.00  0.00           H
ATOM  17221  HW3 SOL  4146     -16.016 -11.518  -1.864  1.00  0.00           H
ATOM  17223  OW  SOL  4147     -17.769 -13.127 -12.724  1.00  0.00           O
ATOM  17225  HW3 SOL  4147     -17.993 -12.312 -13.174  1.00  0.00           H
ATOM  17243  OW  SOL  4152       5.902  -0.750  17.534  1.00  0.00           O
ATOM  17244  HW2 SOL  4152       6.449  -0.048  17.885  1.00  0.00           H
ATOM  17245  HW3 SOL  4152       5.258  -0.919  18.221  1.00  0.00           H
ATOM  17247  OW  SOL  4153     -13.987  -7.187 -16.018  1.00  0.00           O
ATOM  17248  HW2 SOL  4153     -14.802  -6.697 -15.917  1.00  0.00           H
ATOM  17249  HW3 SOL  4153     -13.486  -6.691 -16.666  1.00  0.00           H
ATOM  17259  OW  SOL  4156     -15.906   2.418 -13.277  1.00  0.00           O
ATOM  17260  HW2 SOL  4156     -16.475   2.080 -12.584  1.00  0.00           H
ATOM  17261  HW3 SOL  4156     -15.972   1.770 -13.978  1.00  0.00           H
ATOM  17263  OW  SOL  4157      -8.526  -0.642 -16.911  1.00  0.00           O
ATOM  17264  HW2 SOL  4157      -9.090   0.119 -17.042  1.00  0.00           H
ATOM  17265  HW3 SOL  4157      -8.616  -0.851 -15.982  1.00  0.00           H
ATOM  17275  OW  SOL  4160      -7.494  -4.376  10.762  1.00  0.00           O
ATOM  17276  HW2 SOL  4160      -7.036  -4.970  10.166  1.00  0.00           H
ATOM  17277  HW3 SOL  4160      -8.017  -3.817  10.188  1.00  0.00           H
ATOM  17367  OW  SOL  4183     -17.379 -14.716  -1.063  1.00  0.00           O
ATOM  17368  HW2 SOL  4183     -16.624 -15.135  -0.650  1.00  0.00           H
ATOM  17369  HW3 SOL  4183     -17.092 -13.818  -1.233  1.00  0.00           H
ATOM  17401  HW3 SOL  4191     -15.434  -1.246 -12.237  1.00  0.00           H
ATOM  17433  HW3 SOL  4199     -19.415   6.112   1.158  1.00  0.00           H
ATOM  17491  OW  SOL  4214     -15.370  -3.746  -8.541  1.00  0.00           O
ATOM  17492  HW2 SOL  4214     -15.159  -3.031  -7.941  1.00  0.00           H
ATOM  17493  HW3 SOL  4214     -16.074  -4.226  -8.105  1.00  0.00           H
ATOM  17507  OW  SOL  4218     -18.787  -4.953  -4.051  1.00  0.00           O
ATOM  17508  HW2 SOL  4218     -18.683  -4.003  -3.997  1.00  0.00           H
ATOM  17509  HW3 SOL  4218     -19.217  -5.100  -4.894  1.00  0.00           H
ATOM  17611  OW  SOL  4244     -15.423 -16.700  -0.771  1.00  0.00           O
ATOM  17612  HW2 SOL  4244     -14.672 -16.404  -0.257  1.00  0.00           H
ATOM  17613  HW3 SOL  4244     -15.053 -17.319  -1.401  1.00  0.00           H
ATOM  17643  OW  SOL  4252     -12.059   3.215  16.774  1.00  0.00           O
ATOM  17644  HW2 SOL  4252     -11.448   2.689  16.257  1.00  0.00           H
ATOM  17645  HW3 SOL  4252     -12.893   2.751  16.705  1.00  0.00           H
ATOM  17667  OW  SOL  4258      18.007 -13.396   1.469  1.00  0.00           O
ATOM  17668  HW2 SOL  4258      17.233 -12.842   1.366  1.00  0.00           H
ATOM  17669  HW3 SOL  4258      18.655 -12.829   1.887  1.00  0.00           H
ATOM  17699  OW  SOL  4266     -18.862  -0.350  -1.385  1.00  0.00           O
ATOM  17700  HW2 SOL  4266     -18.736   0.437  -0.855  1.00  0.00           H
ATOM  17701  HW3 SOL  4266     -18.584  -0.094  -2.265  1.00  0.00           H
ATOM  17711  OW  SOL  4269     -13.203  -9.317  -5.906  1.00  0.00           O
ATOM  17712  HW2 SOL  4269     -13.757  -8.737  -6.428  1.00  0.00           H
ATOM  17713  HW3 SOL  4269     -13.450 -10.199  -6.185  1.00  0.00           H
ATOM  17723  OW  SOL  4272     -11.121  -5.078   9.201  1.00  0.00           O
ATOM  17724  HW2 SOL  4272     -10.814  -4.292   9.652  1.00  0.00           H
ATOM  17725  HW3 SOL  4272     -11.505  -4.753   8.387  1.00  0.00           H
ATOM  17767  OW  SOL  4283     -17.806  -6.084   1.489  1.00  0.00           O
ATOM  17768  HW2 SOL  4283     -18.106  -5.682   0.675  1.00  0.00           H
ATOM  17769  HW3 SOL  4283     -17.271  -5.409   1.908  1.00  0.00           H
ATOM  17795  OW  SOL  4290      -9.603 -16.790   1.491  1.00  0.00           O
ATOM  17796  HW2 SOL  4290      -9.824 -17.530   0.926  1.00  0.00           H
ATOM  17797  HW3 SOL  4290      -8.770 -16.467   1.147  1.00  0.00           H
ATOM  17799  OW  SOL  4291     -17.183 -19.676  -2.519  1.00  0.00           O
ATOM  17823  OW  SOL  4297     -16.471 -17.601   1.810  1.00  0.00           O
ATOM  17824  HW2 SOL  4297     -16.013 -17.030   2.426  1.00  0.00           H
ATOM  17825  HW3 SOL  4297     -16.018 -17.468   0.977  1.00  0.00           H
ATOM  17841  HW3 SOL  4301     -17.831   9.363  10.524  1.00  0.00           H
ATOM  17855  OW  SOL  4305      -9.247  -2.885   7.040  1.00  0.00           O
ATOM  17856  HW2 SOL  4305      -9.966  -2.947   6.410  1.00  0.00           H
ATOM  17857  HW3 SOL  4305      -8.618  -2.292   6.629  1.00  0.00           H
ATOM  17892  HW2 SOL  4314      19.389   7.362   5.020  1.00  0.00           H
ATOM  17899  OW  SOL  4316      16.647  -0.926   6.408  1.00  0.00           O
ATOM  17900  HW2 SOL  4316      17.279  -1.585   6.122  1.00  0.00           H
ATOM  17901  HW3 SOL  4316      16.252  -0.604   5.598  1.00  0.00           H
ATOM  17919  OW  SOL  4321     -13.322  -7.966   7.823  1.00  0.00           O
ATOM  17920  HW2 SOL  4321     -13.840  -8.738   7.594  1.00  0.00           H
ATOM  17921  HW3 SOL  4321     -13.004  -8.144   8.708  1.00  0.00           H
ATOM  17931  OW  SOL  4324     -18.118  -2.155   3.606  1.00  0.00           O
ATOM  17932  HW2 SOL  4324     -17.342  -2.708   3.699  1.00  0.00           H
ATOM  17933  HW3 SOL  4324     -18.280  -2.124   2.664  1.00  0.00           H
ATOM  17947  OW  SOL  4328     -16.628   7.958   0.399  1.00  0.00           O
ATOM  17948  HW2 SOL  4328     -17.437   8.100  -0.092  1.00  0.00           H
ATOM  17949  HW3 SOL  4328     -16.478   7.014   0.347  1.00  0.00           H
ATOM  18031  OW  SOL  4349     -17.084  -2.757  -3.213  1.00  0.00           O
ATOM  18032  HW2 SOL  4349     -16.615  -3.234  -3.898  1.00  0.00           H
ATOM  18033  HW3 SOL  4349     -17.227  -1.886  -3.583  1.00  0.00           H
ATOM  18127  OW  SOL  4373     -10.218  -2.399   4.139  1.00  0.00           O
ATOM  18128  HW2 SOL  4373     -10.192  -1.516   3.772  1.00  0.00           H
ATOM  18129  HW3 SOL  4373      -9.569  -2.888   3.633  1.00  0.00           H
ATOM  18235  OW  SOL  4400     -13.204   1.798  12.525  1.00  0.00           O
ATOM  18236  HW2 SOL  4400     -13.498   2.654  12.836  1.00  0.00           H
ATOM  18237  HW3 SOL  4400     -13.969   1.426  12.086  1.00  0.00           H
ATOM  18263  OW  SOL  4407     -11.719   0.244  14.097  1.00  0.00           O
ATOM  18264  HW2 SOL  4407     -12.313   0.762  13.554  1.00  0.00           H
ATOM  18265  HW3 SOL  4407     -12.137  -0.615  14.156  1.00  0.00           H
ATOM  18351  OW  SOL  4429     -18.847  -5.340  -1.001  1.00  0.00           O
ATOM  18353  HW3 SOL  4429     -18.730  -4.810  -1.790  1.00  0.00           H
ATOM  18360  HW2 SOL  4431     -18.058   7.019   5.557  1.00  0.00           H
ATOM  18361  HW3 SOL  4431     -18.437   5.987   6.598  1.00  0.00           H
ATOM  18363  OW  SOL  4432     -15.207  19.727  10.229  1.00  0.00           O
ATOM  18423  OW  SOL  4447      -5.956  -0.540  11.440  1.00  0.00           O
ATOM  18424  HW2 SOL  4447      -5.220   0.005  11.716  1.00  0.00           H
ATOM  18425  HW3 SOL  4447      -6.732  -0.025  11.658  1.00  0.00           H
ATOM  18531  OW  SOL  4474     -14.825 -10.201   6.954  1.00  0.00           O
ATOM  18533  HW3 SOL  4474     -14.371 -11.044   6.956  1.00  0.00           H
ATOM  18707  OW  SOL  4518      13.264   2.893 -17.807  1.00  0.00           O
ATOM  18708  HW2 SOL  4518      12.583   2.234 -17.668  1.00  0.00           H
ATOM  18709  HW3 SOL  4518      12.801   3.729 -17.758  1.00  0.00           H
ATOM  18851  OW  SOL  4554     -11.456   6.648   6.171  1.00  0.00           O
ATOM  18852  HW2 SOL  4554     -12.140   6.838   6.812  1.00  0.00           H
ATOM  18853  HW3 SOL  4554     -11.728   7.117   5.383  1.00  0.00           H
ATOM  18875  OW  SOL  4560      -6.200   6.484  18.183  1.00  0.00           O
ATOM  18876  HW2 SOL  4560      -6.942   6.401  17.585  1.00  0.00           H
ATOM  18877  HW3 SOL  4560      -6.577   6.853  18.982  1.00  0.00           H
ATOM  19075  OW  SOL  4610     -12.032   1.229 -14.644  1.00  0.00           O
ATOM  19076  HW2 SOL  4610     -11.624   0.933 -13.830  1.00  0.00           H
ATOM  19077  HW3 SOL  4610     -12.721   0.587 -14.814  1.00  0.00           H
ATOM  19099  OW  SOL  4616     -13.401   3.708 -10.717  1.00  0.00           O
ATOM  19100  HW2 SOL  4616     -14.219   4.064 -10.369  1.00  0.00           H
ATOM  19101  HW3 SOL  4616     -13.282   4.156 -11.554  1.00  0.00           H
ATOM  19111  OW  SOL  4619     -17.523  10.051  -4.304  1.00  0.00           O
ATOM  19112  HW2 SOL  4619     -17.692  10.381  -3.421  1.00  0.00           H
ATOM  19113  HW3 SOL  4619     -16.691   9.584  -4.230  1.00  0.00           H
ATOM  19203  OW  SOL  4642      -3.559  -6.899  17.135  1.00  0.00           O
ATOM  19204  HW2 SOL  4642      -2.948  -6.310  17.578  1.00  0.00           H
ATOM  19205  HW3 SOL  4642      -4.219  -6.319  16.756  1.00  0.00           H
ATOM  19267  OW  SOL  4658      -4.713 -11.576  12.689  1.00  0.00           O
ATOM  19268  HW2 SOL  4658      -5.627 -11.839  12.578  1.00  0.00           H
ATOM  19269  HW3 SOL  4658      -4.753 -10.799  13.246  1.00  0.00           H
ATOM  19291  OW  SOL  4664       8.999 -12.293  13.975  1.00  0.00           O
ATOM  19292  HW2 SOL  4664       8.067 -12.296  14.195  1.00  0.00           H
ATOM  19293  HW3 SOL  4664       9.020 -12.374  13.021  1.00  0.00           H
ATOM  19343  OW  SOL  4677       2.094 -10.913  15.581  1.00  0.00           O
ATOM  19344  HW2 SOL  4677       1.327 -10.448  15.244  1.00  0.00           H
ATOM  19345  HW3 SOL  4677       2.489 -11.316  14.808  1.00  0.00           H
ATOM  19359  OW  SOL  4681     -13.938  16.156 -11.438  1.00  0.00           O
ATOM  19361  HW3 SOL  4681     -13.202  15.670 -11.065  1.00  0.00           H
ATOM  19439  OW  SOL  4701     -13.550   2.611  -6.786  1.00  0.00           O
ATOM  19440  HW2 SOL  4701     -13.140   3.362  -7.216  1.00  0.00           H
ATOM  19441  HW3 SOL  4701     -14.482   2.826  -6.766  1.00  0.00           H
ATOM  19451  OW  SOL  4704      -8.715  11.852 -11.322  1.00  0.00           O
ATOM  19452  HW2 SOL  4704      -8.891  12.792 -11.290  1.00  0.00           H
ATOM  19453  HW3 SOL  4704      -9.316  11.473 -10.680  1.00  0.00           H
ATOM  19479  OW  SOL  4711      -7.619   3.809 -18.705  1.00  0.00           O
ATOM  19480  HW2 SOL  4711      -6.946   3.813 -18.023  1.00  0.00           H
ATOM  19481  HW3 SOL  4711      -8.128   3.017 -18.535  1.00  0.00           H
ATOM  19491  OW  SOL  4714     -14.087   1.552  -4.245  1.00  0.00           O
ATOM  19492  HW2 SOL  4714     -13.897   1.811  -5.147  1.00  0.00           H
ATOM  19493  HW3 SOL  4714     -14.244   0.609  -4.295  1.00  0.00           H
ATOM  19503  OW  SOL  4717     -15.564   7.653  -9.871  1.00  0.00           O
ATOM  19504  HW2 SOL  4717     -15.633   8.180  -9.075  1.00  0.00           H
ATOM  19505  HW3 SOL  4717     -16.420   7.738 -10.291  1.00  0.00           H
ATOM  19511  OW  SOL  4719     -15.819  15.503  -8.547  1.00  0.00           O
ATOM  19512  HW2 SOL  4719     -16.213  15.671  -7.691  1.00  0.00           H
ATOM  19563  OW  SOL  4732     -13.002  10.211  -7.952  1.00  0.00           O
ATOM  19564  HW2 SOL  4732     -12.651   9.356  -8.200  1.00  0.00           H
ATOM  19565  HW3 SOL  4732     -12.923  10.743  -8.744  1.00  0.00           H
ATOM  19659  OW  SOL  4756      -9.258   9.518 -13.920  1.00  0.00           O
ATOM  19660  HW2 SOL  4756      -8.635  10.229 -14.069  1.00  0.00           H
ATOM  19661  HW3 SOL  4756      -8.733   8.814 -13.540  1.00  0.00           H
ATOM  19736  HW2 SOL  4775     -20.617 -11.759  -5.533  1.00  0.00           H
ATOM  19815  OW  SOL  4795     -10.438  -3.386 -14.060  1.00  0.00           O
ATOM  19816  HW2 SOL  4795      -9.850  -2.631 -14.040  1.00  0.00           H
ATOM  19817  HW3 SOL  4795      -9.856  -4.145 -14.049  1.00  0.00           H
ATOM  19831  OW  SOL  4799     -15.133  11.232 -12.414  1.00  0.00           O
ATOM  19832  HW2 SOL  4799     -14.728  11.551 -11.607  1.00  0.00           H
ATOM  19833  HW3 SOL  4799     -15.924  10.779 -12.121  1.00  0.00           H
ATOM  19859  OW  SOL  4806     -17.308   1.306   0.774  1.00  0.00           O
ATOM  19860  HW2 SOL  4806     -16.595   1.197   0.144  1.00  0.00           H
ATOM  19861  HW3 SOL  4806     -16.985   0.896   1.576  1.00  0.00           H
ATOM  19863  OW  SOL  4807      -2.806  21.222  -5.738  1.00  0.00           O
ATOM  19864  HW2 SOL  4807      -2.735  20.679  -4.953  1.00  0.00           H
ATOM  19865  HW3 SOL  4807      -3.676  21.027  -6.087  1.00  0.00           H
ATOM  19919  OW  SOL  4821      -8.356   8.545  -9.389  1.00  0.00           O
ATOM  19920  HW2 SOL  4821      -7.985   8.397  -8.519  1.00  0.00           H
ATOM  19921  HW3 SOL  4821      -7.668   9.006  -9.868  1.00  0.00           H
ATOM  19939  OW  SOL  4826     -12.091  -2.347  14.568  1.00  0.00           O
ATOM  19940  HW2 SOL  4826     -11.278  -2.136  15.028  1.00  0.00           H
ATOM  19941  HW3 SOL  4826     -12.663  -2.710  15.245  1.00  0.00           H
ATOM  19963  OW  SOL  4832     -10.383   9.270   4.140  1.00  0.00           O
ATOM  19964  HW2 SOL  4832     -11.331   9.397   4.179  1.00  0.00           H
ATOM  19965  HW3 SOL  4832     -10.270   8.461   3.641  1.00  0.00           H
ATOM  19979  OW  SOL  4836     -15.583  15.219  10.153  1.00  0.00           O
ATOM  19980  HW2 SOL  4836     -15.742  14.750  10.972  1.00  0.00           H
ATOM  19981  HW3 SOL  4836     -16.326  15.817  10.072  1.00  0.00           H
ATOM  19999  OW  SOL  4841     -13.706  -2.882   2.478  1.00  0.00           O
ATOM  20000  HW2 SOL  4841     -13.033  -3.560   2.539  1.00  0.00           H
ATOM  20001  HW3 SOL  4841     -13.448  -2.229   3.129  1.00  0.00           H
ATOM  20031  OW  SOL  4849     -18.580   1.805   4.212  1.00  0.00           O
ATOM  20032  HW2 SOL  4849     -18.917   2.333   3.488  1.00  0.00           H
ATOM  20033  HW3 SOL  4849     -17.722   1.505   3.911  1.00  0.00           H
ATOM  20035  OW  SOL  4850      -9.469  -2.703   9.750  1.00  0.00           O
ATOM  20036  HW2 SOL  4850     -10.201  -2.225  10.140  1.00  0.00           H
ATOM  20037  HW3 SOL  4850      -9.638  -2.674   8.808  1.00  0.00           H
ATOM  20051  OW  SOL  4854      -9.689   3.765 -15.936  1.00  0.00           O
ATOM  20052  HW2 SOL  4854     -10.423   4.353 -16.114  1.00  0.00           H
ATOM  20053  HW3 SOL  4854      -9.841   3.456 -15.043  1.00  0.00           H
ATOM  20159  OW  SOL  4881     -11.644   3.292  -0.066  1.00  0.00           O
ATOM  20160  HW2 SOL  4881     -11.083   3.519  -0.807  1.00  0.00           H
ATOM  20161  HW3 SOL  4881     -11.924   4.135   0.290  1.00  0.00           H
ATOM  20195  OW  SOL  4890      -1.530  24.346   7.700  1.00  0.00           O
ATOM  20196  HW2 SOL  4890      -1.980  24.953   7.112  1.00  0.00           H
ATOM  20197  HW3 SOL  4890      -1.996  23.517   7.591  1.00  0.00           H
ATOM  20199  OW  SOL  4891     -16.116   9.774   6.597  1.00  0.00           O
ATOM  20200  HW2 SOL  4891     -16.351   9.507   7.486  1.00  0.00           H
ATOM  20201  HW3 SOL  4891     -15.296  10.257   6.701  1.00  0.00           H
ATOM  20203  OW  SOL  4892     -13.923   1.346 -11.835  1.00  0.00           O
ATOM  20204  HW2 SOL  4892     -13.648   2.206 -11.517  1.00  0.00           H
ATOM  20205  HW3 SOL  4892     -14.685   1.525 -12.386  1.00  0.00           H
ATOM  20263  OW  SOL  4907     -13.440   8.339   2.169  1.00  0.00           O
ATOM  20264  HW2 SOL  4907     -12.655   8.865   2.020  1.00  0.00           H
ATOM  20265  HW3 SOL  4907     -13.367   8.051   3.079  1.00  0.00           H
ATOM  20335  OW  SOL  4925     -13.451   8.442   4.930  1.00  0.00           O
ATOM  20336  HW2 SOL  4925     -13.513   9.396   4.892  1.00  0.00           H
ATOM  20337  HW3 SOL  4925     -13.480   8.236   5.864  1.00  0.00           H
ATOM  20387  OW  SOL  4938     -14.006   3.677   2.733  1.00  0.00           O
ATOM  20388  HW2 SOL  4938     -13.508   4.381   2.316  1.00  0.00           H
ATOM  20389  HW3 SOL  4938     -14.225   4.020   3.600  1.00  0.00           H
ATOM  20407  OW  SOL  4943     -18.273  13.090  -2.496  1.00  0.00           O
ATOM  20409  HW3 SOL  4943     -17.760  12.325  -2.237  1.00  0.00           H
ATOM  20463  OW  SOL  4957     -11.440  -4.824   2.791  1.00  0.00           O
ATOM  20464  HW2 SOL  4957     -11.850  -5.238   3.550  1.00  0.00           H
ATOM  20465  HW3 SOL  4957     -11.399  -5.518   2.133  1.00  0.00           H
ATOM  20539  OW  SOL  4976     -19.270   2.428  -2.258  1.00  0.00           O
ATOM  20540  HW2 SOL  4976     -19.437   3.332  -1.990  1.00  0.00           H
ATOM  20541  HW3 SOL  4976     -18.327   2.396  -2.419  1.00  0.00           H
ATOM  20543  OW  SOL  4977     -13.078  -5.718   4.941  1.00  0.00           O
ATOM  20544  HW2 SOL  4977     -12.708  -6.461   5.419  1.00  0.00           H
ATOM  20545  HW3 SOL  4977     -13.997  -5.950   4.811  1.00  0.00           H
ATOM  20571  OW  SOL  4984     -10.390   7.573   8.691  1.00  0.00           O
ATOM  20572  HW2 SOL  4984     -10.727   6.875   9.252  1.00  0.00           H
ATOM  20573  HW3 SOL  4984     -10.639   7.312   7.805  1.00  0.00           H
ATOM  20599  OW  SOL  4991     -16.131   8.821   2.799  1.00  0.00           O
ATOM  20600  HW2 SOL  4991     -16.439   8.638   1.911  1.00  0.00           H
ATOM  20601  HW3 SOL  4991     -15.184   8.694   2.755  1.00  0.00           H
ATOM  20631  OW  SOL  4999     -15.396  -3.094   5.938  1.00  0.00           O
ATOM  20632  HW2 SOL  4999     -15.063  -3.465   6.755  1.00  0.00           H
ATOM  20633  HW3 SOL  4999     -15.725  -3.847   5.448  1.00  0.00           H
ATOM  20659  OW  SOL  5006     -18.942   5.453   2.999  1.00  0.00           O
ATOM  20660  HW2 SOL  5006     -18.205   4.903   2.733  1.00  0.00           H
ATOM  20661  HW3 SOL  5006     -18.747   5.693   3.905  1.00  0.00           H
ATOM  20671  OW  SOL  5009     -11.135  13.188   4.726  1.00  0.00           O
ATOM  20672  HW2 SOL  5009     -11.257  13.938   5.308  1.00  0.00           H
ATOM  20673  HW3 SOL  5009     -10.573  12.591   5.219  1.00  0.00           H
ATOM  20679  OW  SOL  5011     -10.229 -10.690  -7.784  1.00  0.00           O
ATOM  20680  HW2 SOL  5011      -9.804 -11.548  -7.801  1.00  0.00           H
ATOM  20681  HW3 SOL  5011     -10.915 -10.749  -8.449  1.00  0.00           H
ATOM  20687  OW  SOL  5013      -8.736  10.683   2.229  1.00  0.00           O
ATOM  20688  HW2 SOL  5013      -8.841  11.214   3.019  1.00  0.00           H
ATOM  20689  HW3 SOL  5013      -7.793  10.675   2.069  1.00  0.00           H
ATOM  20699  OW  SOL  5016     -15.299  -0.557 -10.424  1.00  0.00           O
ATOM  20700  HW2 SOL  5016     -14.765  -1.065  -9.813  1.00  0.00           H
ATOM  20701  HW3 SOL  5016     -14.687   0.066 -10.815  1.00  0.00           H
ATOM  20715  OW  SOL  5020     -17.469  11.187   3.206  1.00  0.00           O
ATOM  20716  HW2 SOL  5020     -16.958  10.380   3.148  1.00  0.00           H
ATOM  20717  HW3 SOL  5020     -18.094  11.026   3.912  1.00  0.00           H
ATOM  20883  OW  SOL  5062     -16.601  14.108  12.613  1.00  0.00           O
ATOM  20967  OW  SOL  5083      -3.443 -11.516 -16.001  1.00  0.00           O
ATOM  20968  HW2 SOL  5083      -4.012 -10.811 -16.310  1.00  0.00           H
ATOM  20969  HW3 SOL  5083      -4.042 -12.158 -15.620  1.00  0.00           H
ATOM  21023  OW  SOL  5097     -15.398  -6.222   7.591  1.00  0.00           O
ATOM  21024  HW2 SOL  5097     -15.169  -5.432   8.080  1.00  0.00           H
ATOM  21025  HW3 SOL  5097     -14.732  -6.862   7.843  1.00  0.00           H
ATOM  21207  OW  SOL  5143     -12.234   8.522  14.439  1.00  0.00           O
ATOM  21208  HW2 SOL  5143     -11.664   8.458  15.205  1.00  0.00           H
ATOM  21209  HW3 SOL  5143     -12.770   9.298  14.603  1.00  0.00           H
ATOM  21251  OW  SOL  5154     -15.890   4.458   9.762  1.00  0.00           O
ATOM  21252  HW2 SOL  5154     -16.585   4.636   9.128  1.00  0.00           H
ATOM  21253  HW3 SOL  5154     -16.289   3.857  10.392  1.00  0.00           H
ATOM  21299  OW  SOL  5166       0.396 -17.315 -17.174  1.00  0.00           O
ATOM  21300  HW2 SOL  5166       0.063 -18.059 -17.677  1.00  0.00           H
ATOM  21301  HW3 SOL  5166      -0.304 -16.664 -17.217  1.00  0.00           H
ATOM  21375  OW  SOL  5185      -0.705 -10.948 -16.890  1.00  0.00           O
ATOM  21376  HW2 SOL  5185      -1.491 -10.772 -16.374  1.00  0.00           H
ATOM  21377  HW3 SOL  5185      -0.893 -11.772 -17.340  1.00  0.00           H
ATOM  21383  OW  SOL  5187     -16.335   9.425   9.228  1.00  0.00           O
ATOM  21384  HW2 SOL  5187     -16.068   8.513   9.116  1.00  0.00           H
ATOM  21385  HW3 SOL  5187     -15.713   9.781   9.863  1.00  0.00           H
ATOM  21431  OW  SOL  5199      -7.980   9.581  20.890  1.00  0.00           O
ATOM  21432  HW2 SOL  5199      -8.373  10.317  21.359  1.00  0.00           H
ATOM  21433  HW3 SOL  5199      -7.161   9.931  20.539  1.00  0.00           H
ATOM  21439  OW  SOL  5201     -11.016   6.084  12.782  1.00  0.00           O
ATOM  21440  HW2 SOL  5201     -11.484   5.545  12.144  1.00  0.00           H
ATOM  21441  HW3 SOL  5201     -11.282   6.981  12.579  1.00  0.00           H
ATOM  21491  OW  SOL  5214      -9.727  -4.347  18.211  1.00  0.00           O
ATOM  21492  HW2 SOL  5214      -9.219  -4.490  19.010  1.00  0.00           H
ATOM  21493  HW3 SOL  5214      -9.617  -5.155  17.709  1.00  0.00           H
ATOM  21519  OW  SOL  5221     -14.555   2.840   8.013  1.00  0.00           O
ATOM  21520  HW2 SOL  5221     -14.916   3.371   8.723  1.00  0.00           H
ATOM  21521  HW3 SOL  5221     -13.779   3.321   7.725  1.00  0.00           H
ATOM  21539  OW  SOL  5226     -10.330   1.093   7.866  1.00  0.00           O
ATOM  21540  HW2 SOL  5226      -9.498   0.655   8.049  1.00  0.00           H
ATOM  21541  HW3 SOL  5226     -10.701   1.273   8.730  1.00  0.00           H
ATOM  21559  OW  SOL  5231      -9.652  11.209  13.029  1.00  0.00           O
ATOM  21560  HW2 SOL  5231      -9.904  11.122  12.109  1.00  0.00           H
ATOM  21561  HW3 SOL  5231     -10.117  11.989  13.333  1.00  0.00           H
ATOM  21680  HW2 SOL  5261      -4.260  22.255  -3.049  1.00  0.00           H
ATOM  21739  OW  SOL  5276       5.828  19.669  -3.513  1.00  0.00           O
ATOM  21740  HW2 SOL  5276       5.563  18.763  -3.672  1.00  0.00           H
ATOM  21741  HW3 SOL  5276       5.228  19.979  -2.834  1.00  0.00           H
ATOM  21811  OW  SOL  5294      -6.174  13.786  -3.913  1.00  0.00           O
ATOM  21812  HW2 SOL  5294      -5.734  14.624  -4.053  1.00  0.00           H
ATOM  21813  HW3 SOL  5294      -5.462  13.152  -3.832  1.00  0.00           H
ATOM  21823  OW  SOL  5297     -19.219   8.819  -1.333  1.00  0.00           O
ATOM  21907  OW  SOL  5318     -14.074  17.450  -6.048  1.00  0.00           O
ATOM  21908  HW2 SOL  5318     -13.593  16.732  -6.459  1.00  0.00           H
ATOM  21971  OW  SOL  5334       3.738  16.594  -6.171  1.00  0.00           O
ATOM  21972  HW2 SOL  5334       3.176  17.363  -6.083  1.00  0.00           H
ATOM  21973  HW3 SOL  5334       4.339  16.816  -6.883  1.00  0.00           H
ATOM  22015  OW  SOL  5345      -1.275  23.520  -0.149  1.00  0.00           O
ATOM  22016  HW2 SOL  5345      -1.387  24.400   0.212  1.00  0.00           H
ATOM  22017  HW3 SOL  5345      -1.005  22.987   0.599  1.00  0.00           H
ATOM  22047  OW  SOL  5353       0.859  16.078  -2.782  1.00  0.00           O
ATOM  22048  HW2 SOL  5353       1.327  16.910  -2.852  1.00  0.00           H
ATOM  22049  HW3 SOL  5353       0.680  15.827  -3.688  1.00  0.00           H
ATOM  22263  OW  SOL  5407      -7.562  17.188  -8.665  1.00  0.00           O
ATOM  22264  HW2 SOL  5407      -7.025  17.963  -8.503  1.00  0.00           H
ATOM  22265  HW3 SOL  5407      -7.605  16.744  -7.819  1.00  0.00           H
ATOM  22299  OW  SOL  5416      -9.733  14.398 -11.745  1.00  0.00           O
ATOM  22300  HW2 SOL  5416     -10.623  14.579 -11.443  1.00  0.00           H
ATOM  22301  HW3 SOL  5416      -9.210  15.120 -11.394  1.00  0.00           H
ATOM  22315  OW  SOL  5420      -1.472  25.691   1.389  1.00  0.00           O
ATOM  22317  HW3 SOL  5420      -0.899  25.949   2.111  1.00  0.00           H
ATOM  22403  OW  SOL  5442     -10.045  22.610   7.188  1.00  0.00           O
ATOM  22404  HW2 SOL  5442     -10.364  22.897   6.333  1.00  0.00           H
ATOM  22405  HW3 SOL  5442      -9.453  23.307   7.470  1.00  0.00           H
ATOM  22415  OW  SOL  5445      -0.208  21.690  -4.197  1.00  0.00           O
ATOM  22416  HW2 SOL  5445       0.102  21.946  -5.066  1.00  0.00           H
ATOM  22417  HW3 SOL  5445      -0.463  22.514  -3.782  1.00  0.00           H
ATOM  22427  OW  SOL  5448      -2.411  17.947   8.195  1.00  0.00           O
ATOM  22428  HW2 SOL  5448      -2.340  17.627   7.296  1.00  0.00           H
ATOM  22429  HW3 SOL  5448      -1.833  18.710   8.225  1.00  0.00           H
ATOM  22451  OW  SOL  5454      -4.815  25.907   8.268  1.00  0.00           O
ATOM  22452  HW2 SOL  5454      -5.353  25.163   7.998  1.00  0.00           H
ATOM  22453  HW3 SOL  5454      -4.168  25.531   8.865  1.00  0.00           H
ATOM  22463  OW  SOL  5457      -6.936  22.592  10.990  1.00  0.00           O
ATOM  22464  HW2 SOL  5457      -7.700  22.043  11.168  1.00  0.00           H
ATOM  22465  HW3 SOL  5457      -6.887  23.185  11.740  1.00  0.00           H
ATOM  22479  OW  SOL  5461     -10.967  13.164  11.506  1.00  0.00           O
ATOM  22480  HW2 SOL  5461     -10.649  13.947  11.956  1.00  0.00           H
ATOM  22481  HW3 SOL  5461     -11.874  13.071  11.798  1.00  0.00           H
ATOM  22487  OW  SOL  5463       4.606  26.441   3.481  1.00  0.00           O
ATOM  22489  HW3 SOL  5463       5.073  25.615   3.602  1.00  0.00           H
ATOM  22495  OW  SOL  5465       0.913  20.251   4.875  1.00  0.00           O
ATOM  22496  HW2 SOL  5465       0.422  20.959   5.293  1.00  0.00           H
ATOM  22497  HW3 SOL  5465       0.247  19.730   4.426  1.00  0.00           H
ATOM  22507  OW  SOL  5468       4.047  15.467   7.569  1.00  0.00           O
ATOM  22508  HW2 SOL  5468       3.798  15.132   8.431  1.00  0.00           H
ATOM  22509  HW3 SOL  5468       4.269  14.685   7.063  1.00  0.00           H
ATOM  22515  OW  SOL  5470       0.812  17.703   3.387  1.00  0.00           O
ATOM  22516  HW2 SOL  5470      -0.098  17.999   3.434  1.00  0.00           H
ATOM  22517  HW3 SOL  5470       0.911  17.372   2.494  1.00  0.00           H
ATOM  22531  OW  SOL  5474      -7.328  14.606   1.025  1.00  0.00           O
ATOM  22532  HW2 SOL  5474      -7.635  13.700   0.982  1.00  0.00           H
ATOM  22533  HW3 SOL  5474      -6.970  14.780   0.155  1.00  0.00           H
ATOM  22551  OW  SOL  5479      -8.006  14.262  -1.744  1.00  0.00           O
ATOM  22552  HW2 SOL  5479      -7.247  13.996  -2.262  1.00  0.00           H
ATOM  22553  HW3 SOL  5479      -8.355  13.443  -1.392  1.00  0.00           H
ATOM  22567  OW  SOL  5483       7.242  13.518  10.142  1.00  0.00           O
ATOM  22568  HW2 SOL  5483       7.849  14.057   9.634  1.00  0.00           H
ATOM  22569  HW3 SOL  5483       7.715  12.700  10.293  1.00  0.00           H
ATOM  22576  HW2 SOL  5485     -10.187  21.421  -0.932  1.00  0.00           H
ATOM  22607  OW  SOL  5493      -3.973  22.983   0.431  1.00  0.00           O
ATOM  22608  HW2 SOL  5493      -3.978  23.492   1.242  1.00  0.00           H
ATOM  22609  HW3 SOL  5493      -3.305  23.402  -0.112  1.00  0.00           H
ATOM  22611  OW  SOL  5494      -5.865  25.367  12.558  1.00  0.00           O
ATOM  22612  HW2 SOL  5494      -6.317  26.198  12.706  1.00  0.00           H
ATOM  22613  HW3 SOL  5494      -6.189  24.791  13.251  1.00  0.00           H
ATOM  22623  OW  SOL  5497      -3.195  12.012  16.290  1.00  0.00           O
ATOM  22624  HW2 SOL  5497      -3.579  11.283  16.777  1.00  0.00           H
ATOM  22625  HW3 SOL  5497      -3.924  12.377  15.789  1.00  0.00           H
ATOM  22635  OW  SOL  5500       3.293  19.860   7.146  1.00  0.00           O
ATOM  22636  HW2 SOL  5500       3.956  20.014   6.473  1.00  0.00           H
ATOM  22637  HW3 SOL  5500       2.814  20.687   7.204  1.00  0.00           H
ATOM  22647  OW  SOL  5503      -2.655  17.249  -1.944  1.00  0.00           O
ATOM  22648  HW2 SOL  5503      -1.944  16.659  -1.694  1.00  0.00           H
ATOM  22649  HW3 SOL  5503      -2.281  18.125  -1.856  1.00  0.00           H
ATOM  22711  OW  SOL  5519     -16.938  15.441  -5.997  1.00  0.00           O
ATOM  22712  HW2 SOL  5519     -16.178  15.192  -5.471  1.00  0.00           H
ATOM  22713  HW3 SOL  5519     -17.541  14.703  -5.912  1.00  0.00           H
ATOM  22720  HW2 SOL  5521       9.463  22.364  13.991  1.00  0.00           H
ATOM  22751  OW  SOL  5529      -2.781  17.093  16.505  1.00  0.00           O
ATOM  22752  HW2 SOL  5529      -2.680  16.992  17.452  1.00  0.00           H
ATOM  22753  HW3 SOL  5529      -2.448  16.274  16.139  1.00  0.00           H
ATOM  22755  OW  SOL  5530       2.282  19.932  12.425  1.00  0.00           O
ATOM  22756  HW2 SOL  5530       2.795  19.971  13.233  1.00  0.00           H
ATOM  22757  HW3 SOL  5530       1.503  19.428  12.660  1.00  0.00           H
ATOM  22779  OW  SOL  5536      -2.702  21.653   8.042  1.00  0.00           O
ATOM  22780  HW2 SOL  5536      -3.276  22.022   7.371  1.00  0.00           H
ATOM  22781  HW3 SOL  5536      -3.283  21.472   8.781  1.00  0.00           H
ATOM  22791  OW  SOL  5539       5.842  17.152   8.679  1.00  0.00           O
ATOM  22792  HW2 SOL  5539       5.229  16.595   8.199  1.00  0.00           H
ATOM  22793  HW3 SOL  5539       6.613  16.601   8.812  1.00  0.00           H
ATOM  22807  OW  SOL  5543       0.463  15.660 -10.802  1.00  0.00           O
ATOM  22808  HW2 SOL  5543      -0.199  15.549 -10.119  1.00  0.00           H
ATOM  22809  HW3 SOL  5543       1.060  16.322 -10.452  1.00  0.00           H
ATOM  22835  OW  SOL  5550      -4.019  24.645   2.809  1.00  0.00           O
ATOM  22836  HW2 SOL  5550      -3.557  25.289   2.272  1.00  0.00           H
ATOM  22837  HW3 SOL  5550      -3.582  24.685   3.660  1.00  0.00           H
ATOM  22851  OW  SOL  5554     -12.239  17.883   2.092  1.00  0.00           O
ATOM  22852  HW2 SOL  5554     -13.184  17.987   1.983  1.00  0.00           H
ATOM  22853  HW3 SOL  5554     -12.128  16.971   2.363  1.00  0.00           H
ATOM  22863  OW  SOL  5557     -11.516  13.893   0.005  1.00  0.00           O
ATOM  22864  HW2 SOL  5557     -11.647  14.273   0.874  1.00  0.00           H
ATOM  22865  HW3 SOL  5557     -12.031  13.086   0.016  1.00  0.00           H
ATOM  22867  OW  SOL  5558      -8.117  20.663   3.471  1.00  0.00           O
ATOM  22868  HW2 SOL  5558      -9.039  20.531   3.250  1.00  0.00           H
ATOM  22869  HW3 SOL  5558      -7.992  21.611   3.420  1.00  0.00           H
ATOM  22875  OW  SOL  5560      -9.269  16.473  15.584  1.00  0.00           O
ATOM  22876  HW2 SOL  5560      -9.067  16.414  16.518  1.00  0.00           H
ATOM  22877  HW3 SOL  5560     -10.215  16.619  15.552  1.00  0.00           H
ATOM  22879  OW  SOL  5561      -2.723  25.611   5.499  1.00  0.00           O
ATOM  22880  HW2 SOL  5561      -1.924  25.929   5.079  1.00  0.00           H
ATOM  22881  HW3 SOL  5561      -3.240  26.400   5.660  1.00  0.00           H
ATOM  22895  OW  SOL  5565      -6.227  23.362   8.460  1.00  0.00           O
ATOM  22896  HW2 SOL  5565      -6.054  22.516   8.046  1.00  0.00           H
ATOM  22897  HW3 SOL  5565      -6.428  23.148   9.371  1.00  0.00           H
ATOM  22899  OW  SOL  5566     -11.162  22.244   4.209  1.00  0.00           O
ATOM  22901  HW3 SOL  5566     -11.061  21.302   4.348  1.00  0.00           H
ATOM  22903  OW  SOL  5567       3.671  19.928  14.746  1.00  0.00           O
ATOM  22904  HW2 SOL  5567       3.051  19.464  15.308  1.00  0.00           H
ATOM  22905  HW3 SOL  5567       4.518  19.527  14.939  1.00  0.00           H
ATOM  22923  OW  SOL  5572     -15.771  10.003  -8.033  1.00  0.00           O
ATOM  22924  HW2 SOL  5572     -16.163  10.812  -8.364  1.00  0.00           H
ATOM  22925  HW3 SOL  5572     -14.831  10.117  -8.173  1.00  0.00           H
ATOM  22951  OW  SOL  5579      -3.897  14.229   3.138  1.00  0.00           O
ATOM  22952  HW2 SOL  5579      -3.164  14.481   3.699  1.00  0.00           H
ATOM  22953  HW3 SOL  5579      -3.511  14.128   2.268  1.00  0.00           H
ATOM  22991  OW  SOL  5589      -1.280  20.450  11.853  1.00  0.00           O
ATOM  22992  HW2 SOL  5589      -1.240  21.018  12.623  1.00  0.00           H
ATOM  22993  HW3 SOL  5589      -1.052  21.022  11.121  1.00  0.00           H
ATOM  22995  OW  SOL  5590       3.256  24.629  17.371  1.00  0.00           O
ATOM  22996  HW2 SOL  5590       3.825  25.052  16.728  1.00  0.00           H
ATOM  22997  HW3 SOL  5590       2.777  23.968  16.870  1.00  0.00           H
ATOM  23011  OW  SOL  5594      -2.402  14.298 -15.342  1.00  0.00           O
ATOM  23012  HW2 SOL  5594      -2.528  13.738 -16.108  1.00  0.00           H
ATOM  23013  HW3 SOL  5594      -3.260  14.695 -15.191  1.00  0.00           H
ATOM  23031  OW  SOL  5599     -12.629  20.842   7.209  1.00  0.00           O
ATOM  23032  HW2 SOL  5599     -12.891  21.602   6.689  1.00  0.00           H
ATOM  23033  HW3 SOL  5599     -12.083  21.205   7.906  1.00  0.00           H
ATOM  23059  OW  SOL  5606     -10.042  13.544  20.356  1.00  0.00           O
ATOM  23060  HW2 SOL  5606      -9.269  13.977  19.995  1.00  0.00           H
ATOM  23061  HW3 SOL  5606     -10.780  14.058  20.028  1.00  0.00           H
ATOM  23063  OW  SOL  5607       1.562  22.723  16.303  1.00  0.00           O
ATOM  23064  HW2 SOL  5607       0.696  22.838  16.694  1.00  0.00           H
ATOM  23065  HW3 SOL  5607       1.592  21.799  16.054  1.00  0.00           H
ATOM  23071  OW  SOL  5609      -5.412  15.970  -1.505  1.00  0.00           O
ATOM  23072  HW2 SOL  5609      -4.526  16.315  -1.391  1.00  0.00           H
ATOM  23073  HW3 SOL  5609      -5.553  15.978  -2.451  1.00  0.00           H
ATOM  23087  OW  SOL  5613      -0.309  23.125  13.472  1.00  0.00           O
ATOM  23088  HW2 SOL  5613       0.548  22.946  13.085  1.00  0.00           H
ATOM  23089  HW3 SOL  5613      -0.165  23.055  14.416  1.00  0.00           H
ATOM  23091  OW  SOL  5614      -5.676  26.562   5.637  1.00  0.00           O
ATOM  23092  HW2 SOL  5614      -5.386  26.686   6.540  1.00  0.00           H
ATOM  23093  HW3 SOL  5614      -5.714  25.612   5.526  1.00  0.00           H
ATOM  23099  OW  SOL  5616     -10.558  20.250   9.580  1.00  0.00           O
ATOM  23100  HW2 SOL  5616     -10.375  19.693   8.824  1.00  0.00           H
ATOM  23101  HW3 SOL  5616     -11.429  19.979   9.872  1.00  0.00           H
ATOM  23119  OW  SOL  5621     -11.966  12.365  16.276  1.00  0.00           O
ATOM  23120  HW2 SOL  5621     -11.758  11.892  17.082  1.00  0.00           H
ATOM  23121  HW3 SOL  5621     -11.184  12.886  16.094  1.00  0.00           H
ATOM  23133  HW3 SOL  5624       2.039  27.885  11.912  1.00  0.00           H
ATOM  23139  OW  SOL  5626     -11.135  19.565   4.631  1.00  0.00           O
ATOM  23140  HW2 SOL  5626     -11.034  19.295   5.544  1.00  0.00           H
ATOM  23141  HW3 SOL  5626     -11.723  18.912   4.251  1.00  0.00           H
ATOM  23147  OW  SOL  5628       0.431  15.655  -5.352  1.00  0.00           O
ATOM  23148  HW2 SOL  5628      -0.033  16.155  -6.023  1.00  0.00           H
ATOM  23149  HW3 SOL  5628       1.208  15.318  -5.798  1.00  0.00           H
ATOM  23151  OW  SOL  5629     -18.161  12.869  -5.126  1.00  0.00           O
ATOM  23152  HW2 SOL  5629     -18.172  13.097  -4.197  1.00  0.00           H
ATOM  23153  HW3 SOL  5629     -18.309  11.923  -5.143  1.00  0.00           H
ATOM  23187  OW  SOL  5638      -1.587  14.892  22.218  1.00  0.00           O
ATOM  23189  HW3 SOL  5638      -0.917  15.348  21.708  1.00  0.00           H
ATOM  23300  HW2 SOL  5666     -14.972  11.027  15.604  1.00  0.00           H
ATOM  23307  OW  SOL  5668       7.591   0.992 -22.367  1.00  0.00           O
ATOM  23308  HW2 SOL  5668       7.720   0.912 -21.422  1.00  0.00           H
ATOM  23309  HW3 SOL  5668       7.425   0.097 -22.663  1.00  0.00           H
ATOM  23339  OW  SOL  5676     -11.929  16.485  15.063  1.00  0.00           O
ATOM  23340  HW2 SOL  5676     -12.785  16.189  15.373  1.00  0.00           H
ATOM  23341  HW3 SOL  5676     -12.067  17.398  14.813  1.00  0.00           H
ATOM  23343  OW  SOL  5677       3.920 -15.473   9.296  1.00  0.00           O
ATOM  23344  HW2 SOL  5677       4.521 -15.309  10.022  1.00  0.00           H
ATOM  23345  HW3 SOL  5677       3.192 -15.953   9.691  1.00  0.00           H
ATOM  23435  OW  SOL  5700       0.975  21.294  19.224  1.00  0.00           O
ATOM  23436  HW2 SOL  5700       0.338  21.010  18.569  1.00  0.00           H
ATOM  23437  HW3 SOL  5700       1.821  21.224  18.782  1.00  0.00           H
ATOM  23467  OW  SOL  5708      -9.719  19.728  15.352  1.00  0.00           O
ATOM  23468  HW2 SOL  5708      -9.034  19.981  14.733  1.00  0.00           H
ATOM  23469  HW3 SOL  5708     -10.433  19.407  14.801  1.00  0.00           H
ATOM  23505  HW3 SOL  5717      -2.208  27.217  14.277  1.00  0.00           H
ATOM  23519  OW  SOL  5721      -4.986  22.123  15.901  1.00  0.00           O
ATOM  23520  HW2 SOL  5721      -5.595  22.580  15.322  1.00  0.00           H
ATOM  23521  HW3 SOL  5721      -4.244  22.721  15.989  1.00  0.00           H
ATOM  23567  OW  SOL  5733       9.883  19.545  12.308  1.00  0.00           O
ATOM  23568  HW2 SOL  5733       9.712  20.332  11.791  1.00  0.00           H
ATOM  23569  HW3 SOL  5733       9.414  18.849  11.848  1.00  0.00           H
ATOM  23607  OW  SOL  5743      -8.485  16.308   7.314  1.00  0.00           O
ATOM  23608  HW2 SOL  5743      -9.334  15.875   7.224  1.00  0.00           H
ATOM  23609  HW3 SOL  5743      -7.948  15.931   6.618  1.00  0.00           H
ATOM  23611  OW  SOL  5744     -11.426  18.841  13.601  1.00  0.00           O
ATOM  23612  HW2 SOL  5744     -10.844  18.562  12.894  1.00  0.00           H
ATOM  23613  HW3 SOL  5744     -12.174  19.237  13.154  1.00  0.00           H
ATOM  23671  OW  SOL  5759       5.373  15.450  19.060  1.00  0.00           O
ATOM  23672  HW2 SOL  5759       4.903  14.850  18.480  1.00  0.00           H
ATOM  23673  HW3 SOL  5759       6.086  14.924  19.423  1.00  0.00           H
ATOM  23675  OW  SOL  5760     -16.997   5.636 -12.560  1.00  0.00           O
ATOM  23677  HW3 SOL  5760     -16.075   5.568 -12.810  1.00  0.00           H
ATOM  23683  OW  SOL  5762      -7.405  15.515  11.476  1.00  0.00           O
ATOM  23684  HW2 SOL  5762      -6.755  15.757  12.136  1.00  0.00           H
ATOM  23685  HW3 SOL  5762      -6.900  15.074  10.793  1.00  0.00           H
ATOM  23687  OW  SOL  5763      -3.757  20.507   4.802  1.00  0.00           O
ATOM  23688  HW2 SOL  5763      -3.881  21.435   5.004  1.00  0.00           H
ATOM  23689  HW3 SOL  5763      -4.119  20.046   5.559  1.00  0.00           H
ATOM  23699  OW  SOL  5766      -2.539  16.046  19.067  1.00  0.00           O
ATOM  23700  HW2 SOL  5766      -1.595  15.890  19.056  1.00  0.00           H
ATOM  23701  HW3 SOL  5766      -2.881  15.404  19.689  1.00  0.00           H
ATOM  23739  OW  SOL  5776      -7.674  18.729  10.273  1.00  0.00           O
ATOM  23740  HW2 SOL  5776      -8.432  18.184  10.484  1.00  0.00           H
ATOM  23741  HW3 SOL  5776      -7.048  18.125   9.873  1.00  0.00           H
ATOM  23763  OW  SOL  5782      -3.628   9.641  17.472  1.00  0.00           O
ATOM  23764  HW2 SOL  5782      -2.686   9.695  17.314  1.00  0.00           H
ATOM  23765  HW3 SOL  5782      -3.867   8.753  17.204  1.00  0.00           H
ATOM  23859  OW  SOL  5806     -10.146  18.621  17.882  1.00  0.00           O
ATOM  23860  HW2 SOL  5806      -9.899  19.026  17.051  1.00  0.00           H
ATOM  23867  OW  SOL  5808      12.644 -10.587 -16.056  1.00  0.00           O
ATOM  23868  HW2 SOL  5808      11.754 -10.939 -16.057  1.00  0.00           H
ATOM  23869  HW3 SOL  5808      12.611  -9.850 -16.665  1.00  0.00           H
ATOM  23871  OW  SOL  5809      -8.773  16.244   2.904  1.00  0.00           O
ATOM  23872  HW2 SOL  5809      -8.540  17.118   2.590  1.00  0.00           H
ATOM  23873  HW3 SOL  5809      -8.444  15.651   2.228  1.00  0.00           H
ATOM  23943  OW  SOL  5827     -13.836   0.428   1.896  1.00  0.00           O
ATOM  23944  HW2 SOL  5827     -14.562   0.072   2.408  1.00  0.00           H
ATOM  23945  HW3 SOL  5827     -14.213   1.176   1.433  1.00  0.00           H
ATOM  24017  HW3 SOL  5845      -0.979 -27.479  -3.757  1.00  0.00           H
ATOM  24039  OW  SOL  5851      -9.018 -20.895  -6.785  1.00  0.00           O
ATOM  24040  HW2 SOL  5851      -8.425 -21.606  -6.543  1.00  0.00           H
ATOM  24041  HW3 SOL  5851      -9.886 -21.299  -6.795  1.00  0.00           H
ATOM  24043  OW  SOL  5852      -0.844 -14.459 -17.367  1.00  0.00           O
ATOM  24044  HW2 SOL  5852      -0.261 -14.387 -18.123  1.00  0.00           H
ATOM  24045  HW3 SOL  5852      -1.684 -14.122 -17.679  1.00  0.00           H
ATOM  24087  OW  SOL  5863       2.831 -23.182 -10.159  1.00  0.00           O
ATOM  24088  HW2 SOL  5863       2.249 -23.851  -9.798  1.00  0.00           H
ATOM  24089  HW3 SOL  5863       3.379 -23.653 -10.786  1.00  0.00           H
ATOM  24095  OW  SOL  5865      -4.152  27.831  10.697  1.00  0.00           O
ATOM  24096  HW2 SOL  5865      -4.719  27.376  10.074  1.00  0.00           H
ATOM  24097  HW3 SOL  5865      -3.268  27.540  10.474  1.00  0.00           H
ATOM  24123  OW  SOL  5872      -2.316 -24.976  -6.819  1.00  0.00           O
ATOM  24124  HW2 SOL  5872      -1.530 -24.617  -7.231  1.00  0.00           H
ATOM  24125  HW3 SOL  5872      -2.576 -24.312  -6.180  1.00  0.00           H
ATOM  24131  OW  SOL  5874      -2.993 -22.766  -5.252  1.00  0.00           O
ATOM  24132  HW2 SOL  5874      -3.267 -23.407  -4.596  1.00  0.00           H
ATOM  24133  HW3 SOL  5874      -2.169 -22.414  -4.915  1.00  0.00           H
ATOM  24183  OW  SOL  5887      -3.751 -16.330  -8.047  1.00  0.00           O
ATOM  24184  HW2 SOL  5887      -3.162 -16.429  -8.795  1.00  0.00           H
ATOM  24185  HW3 SOL  5887      -4.612 -16.183  -8.438  1.00  0.00           H
ATOM  24251  OW  SOL  5904       4.208 -22.904  -5.499  1.00  0.00           O
ATOM  24252  HW2 SOL  5904       4.930 -22.373  -5.836  1.00  0.00           H
ATOM  24253  HW3 SOL  5904       4.509 -23.807  -5.597  1.00  0.00           H
ATOM  24263  OW  SOL  5907       3.578  14.133  17.180  1.00  0.00           O
ATOM  24264  HW2 SOL  5907       3.437  14.538  16.324  1.00  0.00           H
ATOM  24265  HW3 SOL  5907       3.319  13.220  17.059  1.00  0.00           H
ATOM  24287  OW  SOL  5913      -4.734 -22.998  -1.272  1.00  0.00           O
ATOM  24288  HW2 SOL  5913      -4.539 -23.346  -2.143  1.00  0.00           H
ATOM  24289  HW3 SOL  5913      -5.654 -22.739  -1.318  1.00  0.00           H
ATOM  24303  OW  SOL  5917      -0.167 -19.869 -18.422  1.00  0.00           O
ATOM  24304  HW2 SOL  5917       0.395 -20.471 -17.935  1.00  0.00           H
ATOM  24305  HW3 SOL  5917      -1.023 -20.296 -18.434  1.00  0.00           H
ATOM  24375  OW  SOL  5935      -0.990 -26.800  -5.388  1.00  0.00           O
ATOM  24376  HW2 SOL  5935      -1.380 -26.085  -5.892  1.00  0.00           H
ATOM  24377  HW3 SOL  5935      -0.660 -27.407  -6.050  1.00  0.00           H
ATOM  24399  OW  SOL  5941       2.331 -17.628  -3.063  1.00  0.00           O
ATOM  24400  HW2 SOL  5941       2.975 -18.282  -3.334  1.00  0.00           H
ATOM  24401  HW3 SOL  5941       2.710 -16.792  -3.335  1.00  0.00           H
ATOM  24407  OW  SOL  5943       2.516 -16.394   1.045  1.00  0.00           O
ATOM  24408  HW2 SOL  5943       2.130 -15.519   1.066  1.00  0.00           H
ATOM  24409  HW3 SOL  5943       2.646 -16.621   1.966  1.00  0.00           H
ATOM  24467  OW  SOL  5958      -8.003 -23.177  -0.762  1.00  0.00           O
ATOM  24468  HW2 SOL  5958      -7.629 -23.276   0.113  1.00  0.00           H
ATOM  24469  HW3 SOL  5958      -8.935 -23.020  -0.608  1.00  0.00           H
ATOM  24491  OW  SOL  5964       4.430 -13.913  -5.396  1.00  0.00           O
ATOM  24492  HW2 SOL  5964       3.737 -13.886  -6.055  1.00  0.00           H
ATOM  24493  HW3 SOL  5964       5.243 -13.881  -5.901  1.00  0.00           H
ATOM  24511  OW  SOL  5969       2.379 -18.917 -14.623  1.00  0.00           O
ATOM  24512  HW2 SOL  5969       2.940 -19.165 -13.888  1.00  0.00           H
ATOM  24513  HW3 SOL  5969       2.930 -19.036 -15.396  1.00  0.00           H
ATOM  24611  OW  SOL  5994       0.415 -22.384  -3.110  1.00  0.00           O
ATOM  24612  HW2 SOL  5994       0.156 -21.463  -3.071  1.00  0.00           H
ATOM  24613  HW3 SOL  5994       1.370 -22.367  -3.050  1.00  0.00           H
ATOM  24659  OW  SOL  6006      -2.390 -22.970 -12.051  1.00  0.00           O
ATOM  24660  HW2 SOL  6006      -1.519 -22.746 -12.381  1.00  0.00           H
ATOM  24661  HW3 SOL  6006      -2.783 -22.128 -11.821  1.00  0.00           H
ATOM  24675  OW  SOL  6010       4.404 -21.167  -9.230  1.00  0.00           O
ATOM  24676  HW2 SOL  6010       5.274 -21.391  -8.899  1.00  0.00           H
ATOM  24677  HW3 SOL  6010       4.056 -21.992  -9.568  1.00  0.00           H
ATOM  24695  OW  SOL  6015       7.485 -22.273  -2.988  1.00  0.00           O
ATOM  24696  HW2 SOL  6015       7.416 -22.661  -3.860  1.00  0.00           H
ATOM  24697  HW3 SOL  6015       7.725 -23.004  -2.418  1.00  0.00           H
ATOM  24699  OW  SOL  6016       1.507 -26.042  -4.597  1.00  0.00           O
ATOM  24700  HW2 SOL  6016       0.605 -26.325  -4.747  1.00  0.00           H
ATOM  24701  HW3 SOL  6016       1.626 -26.110  -3.649  1.00  0.00           H
ATOM  24715  OW  SOL  6020     -14.145 -15.025 -11.172  1.00  0.00           O
ATOM  24716  HW2 SOL  6020     -13.862 -15.483 -10.380  1.00  0.00           H
ATOM  24717  HW3 SOL  6020     -14.868 -15.553 -11.510  1.00  0.00           H
ATOM  24751  OW  SOL  6029      -0.906 -22.803   3.080  1.00  0.00           O
ATOM  24752  HW2 SOL  6029      -0.225 -23.400   3.390  1.00  0.00           H
ATOM  24753  HW3 SOL  6029      -1.692 -23.345   3.020  1.00  0.00           H
ATOM  24815  OW  SOL  6045      -9.878 -16.842 -11.788  1.00  0.00           O
ATOM  24816  HW2 SOL  6045      -9.134 -16.332 -12.110  1.00  0.00           H
ATOM  24817  HW3 SOL  6045      -9.641 -17.071 -10.890  1.00  0.00           H
ATOM  24883  OW  SOL  6062     -13.124 -15.537  -5.751  1.00  0.00           O
ATOM  24884  HW2 SOL  6062     -12.589 -14.836  -6.122  1.00  0.00           H
ATOM  24885  HW3 SOL  6062     -13.914 -15.548  -6.292  1.00  0.00           H
ATOM  24903  OW  SOL  6067     -10.745 -22.775   0.027  1.00  0.00           O
ATOM  24904  HW2 SOL  6067     -10.921 -22.318   0.849  1.00  0.00           H
ATOM  24905  HW3 SOL  6067     -11.610 -23.029  -0.296  1.00  0.00           H
ATOM  24927  OW  SOL  6073      -9.950 -18.447   7.133  1.00  0.00           O
ATOM  24928  HW2 SOL  6073     -10.514 -18.138   7.842  1.00  0.00           H
ATOM  24929  HW3 SOL  6073      -9.060 -18.295   7.451  1.00  0.00           H
ATOM  24947  OW  SOL  6078     -13.717 -11.707  -3.184  1.00  0.00           O
ATOM  24948  HW2 SOL  6078     -14.294 -11.848  -3.935  1.00  0.00           H
ATOM  24949  HW3 SOL  6078     -14.213 -12.036  -2.435  1.00  0.00           H
ATOM  25011  OW  SOL  6094     -14.917 -14.910  -3.192  1.00  0.00           O
ATOM  25012  HW2 SOL  6094     -15.279 -14.970  -2.308  1.00  0.00           H
ATOM  25013  HW3 SOL  6094     -14.884 -15.816  -3.500  1.00  0.00           H
ATOM  25071  OW  SOL  6109       2.316 -26.117  -1.976  1.00  0.00           O
ATOM  25072  HW2 SOL  6109       1.708 -25.499  -1.570  1.00  0.00           H
ATOM  25073  HW3 SOL  6109       1.991 -26.979  -1.717  1.00  0.00           H
ATOM  25079  OW  SOL  6111       1.633 -18.457  -0.403  1.00  0.00           O
ATOM  25080  HW2 SOL  6111       1.850 -18.261  -1.314  1.00  0.00           H
ATOM  25081  HW3 SOL  6111       2.026 -17.742   0.097  1.00  0.00           H
ATOM  25088  HW2 SOL  6113     -11.379 -23.168  -9.771  1.00  0.00           H
ATOM  25111  OW  SOL  6119      -3.805 -17.415  10.394  1.00  0.00           O
ATOM  25112  HW2 SOL  6119      -2.944 -17.823  10.495  1.00  0.00           H
ATOM  25113  HW3 SOL  6119      -4.311 -17.735  11.141  1.00  0.00           H
ATOM  25179  OW  SOL  6136       2.908 -20.383   0.959  1.00  0.00           O
ATOM  25180  HW2 SOL  6136       2.366 -20.224   1.732  1.00  0.00           H
ATOM  25181  HW3 SOL  6136       2.497 -19.864   0.267  1.00  0.00           H
ATOM  25191  OW  SOL  6139      -6.594 -23.261   1.618  1.00  0.00           O
ATOM  25192  HW2 SOL  6139      -6.244 -22.511   2.099  1.00  0.00           H
ATOM  25193  HW3 SOL  6139      -6.221 -24.025   2.059  1.00  0.00           H
ATOM  25275  OW  SOL  6160     -12.290 -14.202  -3.212  1.00  0.00           O
ATOM  25276  HW2 SOL  6160     -12.421 -13.266  -3.361  1.00  0.00           H
ATOM  25277  HW3 SOL  6160     -12.996 -14.625  -3.700  1.00  0.00           H
ATOM  25307  OW  SOL  6168      -3.714 -21.861  -9.382  1.00  0.00           O
ATOM  25308  HW2 SOL  6168      -3.983 -21.665 -10.280  1.00  0.00           H
ATOM  25309  HW3 SOL  6168      -3.826 -21.034  -8.913  1.00  0.00           H
ATOM  25315  OW  SOL  6170       0.045  22.969   5.742  1.00  0.00           O
ATOM  25316  HW2 SOL  6170       0.526  23.477   5.089  1.00  0.00           H
ATOM  25317  HW3 SOL  6170      -0.247  23.616   6.383  1.00  0.00           H
ATOM  25319  OW  SOL  6171      -8.415 -12.717   1.158  1.00  0.00           O
ATOM  25320  HW2 SOL  6171      -8.494 -13.439   1.781  1.00  0.00           H
ATOM  25321  HW3 SOL  6171      -9.109 -12.107   1.409  1.00  0.00           H
ATOM  25355  OW  SOL  6180      -2.056 -25.579  -1.288  1.00  0.00           O
ATOM  25356  HW2 SOL  6180      -1.229 -25.103  -1.212  1.00  0.00           H
ATOM  25357  HW3 SOL  6180      -1.859 -26.308  -1.878  1.00  0.00           H
ATOM  25359  OW  SOL  6181     -16.076  -9.608   4.253  1.00  0.00           O
ATOM  25360  HW2 SOL  6181     -15.668  -8.754   4.398  1.00  0.00           H
ATOM  25361  HW3 SOL  6181     -16.334  -9.903   5.126  1.00  0.00           H
ATOM  25399  OW  SOL  6191      -5.945 -18.844  -4.676  1.00  0.00           O
ATOM  25400  HW2 SOL  6191      -6.275 -18.394  -5.453  1.00  0.00           H
ATOM  25401  HW3 SOL  6191      -5.901 -19.765  -4.932  1.00  0.00           H
ATOM  25419  OW  SOL  6196      -3.610 -17.614  -1.296  1.00  0.00           O
ATOM  25420  HW2 SOL  6196      -2.848 -17.783  -0.741  1.00  0.00           H
ATOM  25421  HW3 SOL  6196      -4.357 -17.907  -0.774  1.00  0.00           H
ATOM  25459  OW  SOL  6206      -0.764 -14.955 -11.707  1.00  0.00           O
ATOM  25460  HW2 SOL  6206       0.141 -15.221 -11.545  1.00  0.00           H
ATOM  25461  HW3 SOL  6206      -0.747 -14.563 -12.580  1.00  0.00           H
ATOM  25523  OW  SOL  6222      -7.322 -14.726   9.470  1.00  0.00           O
ATOM  25524  HW2 SOL  6222      -7.099 -14.230   8.683  1.00  0.00           H
ATOM  25525  HW3 SOL  6222      -6.522 -14.716   9.995  1.00  0.00           H
ATOM  25531  OW  SOL  6224     -11.077 -22.154   2.736  1.00  0.00           O
ATOM  25599  OW  SOL  6241      -9.882 -12.101  14.177  1.00  0.00           O
ATOM  25601  HW3 SOL  6241     -10.119 -12.865  13.651  1.00  0.00           H
ATOM  25607  OW  SOL  6243     -13.436  -7.202  12.862  1.00  0.00           O
ATOM  25608  HW2 SOL  6243     -13.259  -6.283  13.061  1.00  0.00           H
ATOM  25609  HW3 SOL  6243     -12.673  -7.491  12.362  1.00  0.00           H
ATOM  25683  OW  SOL  6262     -13.718 -12.718   6.936  1.00  0.00           O
ATOM  25684  HW2 SOL  6262     -13.034 -12.395   7.523  1.00  0.00           H
ATOM  25685  HW3 SOL  6262     -14.164 -13.399   7.440  1.00  0.00           H
ATOM  25699  OW  SOL  6266      -3.035 -16.787   5.654  1.00  0.00           O
ATOM  25700  HW2 SOL  6266      -3.540 -17.220   6.342  1.00  0.00           H
ATOM  25701  HW3 SOL  6266      -3.445 -15.927   5.560  1.00  0.00           H
ATOM  25779  OW  SOL  6286     -10.151 -17.890   4.362  1.00  0.00           O
ATOM  25780  HW2 SOL  6286     -10.041 -18.020   5.304  1.00  0.00           H
ATOM  25781  HW3 SOL  6286      -9.652 -17.096   4.170  1.00  0.00           H
ATOM  25851  OW  SOL  6304     -10.282 -10.772   1.456  1.00  0.00           O
ATOM  25852  HW2 SOL  6304     -10.041  -9.868   1.657  1.00  0.00           H
ATOM  25853  HW3 SOL  6304     -11.189 -10.718   1.156  1.00  0.00           H
ATOM  25887  OW  SOL  6313      -4.411  -8.508   9.836  1.00  0.00           O
ATOM  25888  HW2 SOL  6313      -3.858  -9.285   9.909  1.00  0.00           H
ATOM  25889  HW3 SOL  6313      -5.081  -8.749   9.196  1.00  0.00           H
ATOM  25963  OW  SOL  6332      -5.838 -18.259   0.474  1.00  0.00           O
ATOM  25964  HW2 SOL  6332      -6.409 -18.948   0.134  1.00  0.00           H
ATOM  25965  HW3 SOL  6332      -5.399 -18.660   1.224  1.00  0.00           H
ATOM  25969  HW3 SOL  6333      -2.699  -0.188  23.782  1.00  0.00           H
ATOM  26115  OW  SOL  6370     -10.130  -9.512  14.086  1.00  0.00           O
ATOM  26116  HW2 SOL  6370      -9.845 -10.409  14.262  1.00  0.00           H
ATOM  26117  HW3 SOL  6370     -10.643  -9.267  14.855  1.00  0.00           H
ATOM  26131  OW  SOL  6374      -3.996 -19.472   2.526  1.00  0.00           O
ATOM  26132  HW2 SOL  6374      -3.560 -20.122   1.974  1.00  0.00           H
ATOM  26133  HW3 SOL  6374      -3.387 -18.734   2.554  1.00  0.00           H
ATOM  26159  OW  SOL  6381       1.714  22.470  11.873  1.00  0.00           O
ATOM  26160  HW2 SOL  6381       1.890  21.564  12.126  1.00  0.00           H
ATOM  26161  HW3 SOL  6381       2.578  22.838  11.685  1.00  0.00           H
ATOM  26165  HW3 SOL  6382     -15.177  -7.358  11.751  1.00  0.00           H
ATOM  26175  OW  SOL  6385      10.775  -3.934 -17.182  1.00  0.00           O
ATOM  26176  HW2 SOL  6385      10.567  -4.861 -17.303  1.00  0.00           H
ATOM  26177  HW3 SOL  6385      11.303  -3.909 -16.384  1.00  0.00           H
ATOM  26303  OW  SOL  6417      -3.013  28.471   7.027  1.00  0.00           O
ATOM  26305  HW3 SOL  6417      -2.328  27.854   7.286  1.00  0.00           H
ATOM  26359  OW  SOL  6431      -9.402   1.684 -18.634  1.00  0.00           O
ATOM  26360  HW2 SOL  6431      -9.481   1.463 -19.562  1.00  0.00           H
ATOM  26361  HW3 SOL  6431     -10.136   2.274 -18.464  1.00  0.00           H
ATOM  26367  OW  SOL  6433     -15.309   5.936  -7.189  1.00  0.00           O
ATOM  26368  HW2 SOL  6433     -16.022   6.574  -7.190  1.00  0.00           H
ATOM  26369  HW3 SOL  6433     -14.513   6.466  -7.150  1.00  0.00           H
ATOM  26371  OW  SOL  6434      -9.578 -13.066 -18.042  1.00  0.00           O
ATOM  26372  HW2 SOL  6434      -8.734 -12.638 -17.898  1.00  0.00           H
ATOM  26373  HW3 SOL  6434      -9.763 -13.516 -17.217  1.00  0.00           H
ATOM  26391  OW  SOL  6439     -11.630  10.182 -12.242  1.00  0.00           O
ATOM  26392  HW2 SOL  6439     -10.812   9.838 -12.600  1.00  0.00           H
ATOM  26393  HW3 SOL  6439     -12.158   9.404 -12.061  1.00  0.00           H
ATOM  26395  OW  SOL  6440     -12.884  11.567 -14.303  1.00  0.00           O
ATOM  26396  HW2 SOL  6440     -13.307  12.148 -13.671  1.00  0.00           H
ATOM  26397  HW3 SOL  6440     -12.271  11.049 -13.781  1.00  0.00           H
ATOM  26405  HW3 SOL  6442     -14.254 -11.121 -16.985  1.00  0.00           H
ATOM  26411  OW  SOL  6444      -5.225  -1.507 -10.829  1.00  0.00           O
ATOM  26412  HW2 SOL  6444      -5.754  -1.800 -11.571  1.00  0.00           H
ATOM  26413  HW3 SOL  6444      -4.403  -1.214 -11.222  1.00  0.00           H
ATOM  26419  OW  SOL  6446      -7.471 -13.051  -7.851  1.00  0.00           O
ATOM  26420  HW2 SOL  6446      -7.883 -12.984  -8.712  1.00  0.00           H
ATOM  26421  HW3 SOL  6446      -8.174 -13.344  -7.270  1.00  0.00           H
ATOM  26423  OW  SOL  6447      -6.991  -9.005 -14.374  1.00  0.00           O
ATOM  26424  HW2 SOL  6447      -6.947  -8.141 -14.783  1.00  0.00           H
ATOM  26425  HW3 SOL  6447      -6.115  -9.145 -14.014  1.00  0.00           H
ATOM  26427  OW  SOL  6448      -2.132   8.056 -17.256  1.00  0.00           O
ATOM  26428  HW2 SOL  6448      -1.833   8.089 -16.348  1.00  0.00           H
ATOM  26429  HW3 SOL  6448      -2.044   8.956 -17.570  1.00  0.00           H
ATOM  26431  OW  SOL  6449      -2.329   3.845 -18.913  1.00  0.00           O
ATOM  26432  HW2 SOL  6449      -2.623   4.749 -19.024  1.00  0.00           H
ATOM  26433  HW3 SOL  6449      -1.424   3.847 -19.224  1.00  0.00           H
ATOM  26455  OW  SOL  6455      -2.400 -19.102 -15.974  1.00  0.00           O
ATOM  26456  HW2 SOL  6455      -2.889 -18.698 -15.257  1.00  0.00           H
ATOM  26457  HW3 SOL  6455      -2.231 -18.385 -16.585  1.00  0.00           H
ATOM  26459  OW  SOL  6456      -8.053   3.848  -5.944  1.00  0.00           O
ATOM  26460  HW2 SOL  6456      -7.905   4.793  -5.989  1.00  0.00           H
ATOM  26461  HW3 SOL  6456      -7.971   3.549  -6.850  1.00  0.00           H
ATOM  26463  OW  SOL  6457      -8.482  -4.905 -20.388  1.00  0.00           O
ATOM  26464  HW2 SOL  6457      -8.495  -3.973 -20.606  1.00  0.00           H
ATOM  26465  HW3 SOL  6457      -8.621  -4.932 -19.441  1.00  0.00           H
ATOM  26467  OW  SOL  6458      -5.671  -9.967  -9.133  1.00  0.00           O
ATOM  26468  HW2 SOL  6458      -5.574  -9.149  -8.645  1.00  0.00           H
ATOM  26469  HW3 SOL  6458      -6.613 -10.048  -9.281  1.00  0.00           H
ATOM  26471  OW  SOL  6459      -7.812 -23.031  -5.943  1.00  0.00           O
ATOM  26472  HW2 SOL  6459      -7.427 -22.790  -5.101  1.00  0.00           H
ATOM  26473  HW3 SOL  6459      -7.076 -23.359  -6.459  1.00  0.00           H
ATOM  26488  HW2 SOL  6463      -9.961  -1.643 -19.535  1.00  0.00           H
ATOM  26495  OW  SOL  6465     -11.836 -20.700 -13.175  1.00  0.00           O
ATOM  26497  HW3 SOL  6465     -11.929 -19.876 -13.654  1.00  0.00           H
ATOM  26511  OW  SOL  6469      -5.467 -21.373  -5.563  1.00  0.00           O
ATOM  26512  HW2 SOL  6469      -4.639 -21.846  -5.484  1.00  0.00           H
ATOM  26513  HW3 SOL  6469      -5.886 -21.749  -6.337  1.00  0.00           H
ATOM  26519  OW  SOL  6471      -8.083   0.080  -3.912  1.00  0.00           O
ATOM  26520  HW2 SOL  6471      -7.770  -0.517  -3.232  1.00  0.00           H
ATOM  26521  HW3 SOL  6471      -8.977  -0.210  -4.092  1.00  0.00           H
ATOM  26523  OW  SOL  6472       7.641 -23.904  -5.146  1.00  0.00           O
ATOM  26524  HW2 SOL  6472       7.328 -23.513  -5.962  1.00  0.00           H
ATOM  26525  HW3 SOL  6472       8.595 -23.851  -5.206  1.00  0.00           H
ATOM  26527  OW  SOL  6473      -1.823 -18.598 -12.154  1.00  0.00           O
ATOM  26528  HW2 SOL  6473      -1.285 -18.317 -12.895  1.00  0.00           H
ATOM  26529  HW3 SOL  6473      -1.216 -18.626 -11.415  1.00  0.00           H
ATOM  26531  OW  SOL  6474      -0.182  -8.268 -18.012  1.00  0.00           O
ATOM  26532  HW2 SOL  6474       0.265  -8.024 -17.201  1.00  0.00           H
ATOM  26533  HW3 SOL  6474      -0.623  -9.092 -17.805  1.00  0.00           H
ATOM  26539  OW  SOL  6476       0.572   3.128 -14.401  1.00  0.00           O
ATOM  26540  HW2 SOL  6476       0.041   3.005 -15.188  1.00  0.00           H
ATOM  26541  HW3 SOL  6476      -0.063   3.156 -13.685  1.00  0.00           H
ATOM  26549  HW3 SOL  6478      -3.853   1.738 -24.580  1.00  0.00           H
ATOM  26551  OW  SOL  6479      -7.482 -22.444 -10.763  1.00  0.00           O
ATOM  26552  HW2 SOL  6479      -8.224 -22.694 -11.314  1.00  0.00           H
ATOM  26553  HW3 SOL  6479      -6.880 -23.187 -10.820  1.00  0.00           H
ATOM  26559  OW  SOL  6481      -4.590 -15.294 -21.139  1.00  0.00           O
ATOM  26561  HW3 SOL  6481      -4.691 -15.586 -20.233  1.00  0.00           H
ATOM  26567  OW  SOL  6483      -5.095  -5.144  -7.396  1.00  0.00           O
ATOM  26568  HW2 SOL  6483      -5.406  -4.965  -6.509  1.00  0.00           H
ATOM  26569  HW3 SOL  6483      -5.453  -6.006  -7.606  1.00  0.00           H
ATOM  26587  OW  SOL  6488      -3.372 -15.275 -14.897  1.00  0.00           O
ATOM  26588  HW2 SOL  6488      -2.518 -15.344 -14.470  1.00  0.00           H
ATOM  26589  HW3 SOL  6488      -3.709 -16.170 -14.906  1.00  0.00           H
ATOM  26599  OW  SOL  6491      -6.462   1.800 -22.143  1.00  0.00           O
ATOM  26600  HW2 SOL  6491      -6.249   2.268 -22.951  1.00  0.00           H
ATOM  26601  HW3 SOL  6491      -7.418   1.765 -22.130  1.00  0.00           H
ATOM  26603  OW  SOL  6492       3.502 -13.325 -15.917  1.00  0.00           O
ATOM  26604  HW2 SOL  6492       2.805 -13.939 -16.147  1.00  0.00           H
ATOM  26605  HW3 SOL  6492       3.044 -12.510 -15.708  1.00  0.00           H
ATOM  26643  OW  SOL  6502      -4.350  -9.457 -13.693  1.00  0.00           O
ATOM  26644  HW2 SOL  6502      -4.071  -9.283 -12.794  1.00  0.00           H
ATOM  26645  HW3 SOL  6502      -4.448 -10.408 -13.734  1.00  0.00           H
ATOM  26647  OW  SOL  6503       1.148 -14.555 -19.257  1.00  0.00           O
ATOM  26648  HW2 SOL  6503       1.314 -13.628 -19.428  1.00  0.00           H
ATOM  26649  HW3 SOL  6503       2.004 -14.973 -19.345  1.00  0.00           H
ATOM  26651  OW  SOL  6504       7.585 -14.323 -15.555  1.00  0.00           O
ATOM  26652  HW2 SOL  6504       7.984 -14.186 -14.695  1.00  0.00           H
ATOM  26653  HW3 SOL  6504       7.454 -13.440 -15.902  1.00  0.00           H
ATOM  26659  OW  SOL  6506     -10.568 -11.377  -2.523  1.00  0.00           O
ATOM  26660  HW2 SOL  6506     -10.012 -10.604  -2.624  1.00  0.00           H
ATOM  26661  HW3 SOL  6506     -11.459 -11.048  -2.644  1.00  0.00           H
ATOM  26663  OW  SOL  6507      -7.048   2.260  -8.113  1.00  0.00           O
ATOM  26664  HW2 SOL  6507      -6.966   1.689  -7.350  1.00  0.00           H
ATOM  26665  HW3 SOL  6507      -6.471   1.868  -8.769  1.00  0.00           H
ATOM  26671  OW  SOL  6509     -12.011 -19.795  -8.947  1.00  0.00           O
ATOM  26672  HW2 SOL  6509     -11.987 -20.191  -8.076  1.00  0.00           H
ATOM  26673  HW3 SOL  6509     -11.636 -20.461  -9.524  1.00  0.00           H
ATOM  26679  OW  SOL  6511     -12.204   4.384  -8.267  1.00  0.00           O
ATOM  26680  HW2 SOL  6511     -12.455   4.191  -9.170  1.00  0.00           H
ATOM  26681  HW3 SOL  6511     -11.507   5.035  -8.346  1.00  0.00           H
ATOM  26683  OW  SOL  6512      -8.988  -4.486  -7.509  1.00  0.00           O
ATOM  26684  HW2 SOL  6512      -8.423  -5.064  -6.996  1.00  0.00           H
ATOM  26685  HW3 SOL  6512      -8.495  -3.669  -7.579  1.00  0.00           H
ATOM  26695  OW  SOL  6515      -3.923 -21.626 -14.292  1.00  0.00           O
ATOM  26696  HW2 SOL  6515      -3.088 -21.804 -14.724  1.00  0.00           H
ATOM  26715  OW  SOL  6520      -7.505  -1.841  -7.340  1.00  0.00           O
ATOM  26716  HW2 SOL  6520      -6.930  -1.151  -7.011  1.00  0.00           H
ATOM  26717  HW3 SOL  6520      -8.334  -1.703  -6.881  1.00  0.00           H
ATOM  26719  OW  SOL  6521      -6.922  -1.579 -18.861  1.00  0.00           O
ATOM  26720  HW2 SOL  6521      -7.294  -1.153 -18.088  1.00  0.00           H
ATOM  26721  HW3 SOL  6521      -6.436  -0.886 -19.307  1.00  0.00           H
ATOM  26723  OW  SOL  6522      -9.225  -5.843  -3.168  1.00  0.00           O
ATOM  26724  HW2 SOL  6522      -9.108  -4.952  -3.496  1.00  0.00           H
ATOM  26725  HW3 SOL  6522      -9.597  -5.730  -2.293  1.00  0.00           H
ATOM  26729  HW3 SOL  6523     -13.343 -20.320   3.123  1.00  0.00           H
ATOM  26731  OW  SOL  6524      -6.745 -17.854 -13.446  1.00  0.00           O
ATOM  26732  HW2 SOL  6524      -6.534 -18.557 -12.831  1.00  0.00           H
ATOM  26733  HW3 SOL  6524      -6.995 -18.307 -14.251  1.00  0.00           H
ATOM  26747  OW  SOL  6528     -13.582 -12.373 -10.854  1.00  0.00           O
ATOM  26748  HW2 SOL  6528     -13.354 -11.983 -11.698  1.00  0.00           H
ATOM  26749  HW3 SOL  6528     -14.027 -13.190 -11.080  1.00  0.00           H
ATOM  26755  OW  SOL  6530     -15.056  -5.481  -4.640  1.00  0.00           O
ATOM  26756  HW2 SOL  6530     -14.648  -4.874  -4.022  1.00  0.00           H
ATOM  26757  HW3 SOL  6530     -14.520  -6.273  -4.587  1.00  0.00           H
ATOM  26763  OW  SOL  6532      -3.102 -11.289 -20.691  1.00  0.00           O
ATOM  26764  HW2 SOL  6532      -2.414 -10.909 -21.238  1.00  0.00           H
ATOM  26765  HW3 SOL  6532      -3.899 -11.202 -21.213  1.00  0.00           H
ATOM  26767  OW  SOL  6533       0.987 -21.751 -13.251  1.00  0.00           O
ATOM  26768  HW2 SOL  6533       1.718 -21.516 -13.822  1.00  0.00           H
ATOM  26769  HW3 SOL  6533       1.028 -22.705 -13.189  1.00  0.00           H
ATOM  26783  OW  SOL  6537      -5.178  -9.842 -17.172  1.00  0.00           O
ATOM  26784  HW2 SOL  6537      -5.799  -9.183 -16.864  1.00  0.00           H
ATOM  26785  HW3 SOL  6537      -4.738  -9.429 -17.915  1.00  0.00           H
ATOM  26791  OW  SOL  6539      -6.967  -6.837 -16.286  1.00  0.00           O
ATOM  26792  HW2 SOL  6539      -6.243  -6.290 -16.589  1.00  0.00           H
ATOM  26793  HW3 SOL  6539      -7.346  -7.199 -17.087  1.00  0.00           H
ATOM  26795  OW  SOL  6540      -2.560 -16.319 -10.387  1.00  0.00           O
ATOM  26796  HW2 SOL  6540      -2.492 -17.089 -10.951  1.00  0.00           H
ATOM  26797  HW3 SOL  6540      -1.955 -15.685 -10.772  1.00  0.00           H
ATOM  26800  HW2 SOL  6541      -8.577 -21.252 -14.110  1.00  0.00           H
ATOM  26803  OW  SOL  6542      -1.802 -16.252  -5.976  1.00  0.00           O
ATOM  26804  HW2 SOL  6542      -2.337 -16.776  -6.573  1.00  0.00           H
ATOM  26805  HW3 SOL  6542      -1.280 -16.895  -5.496  1.00  0.00           H
ATOM  26815  OW  SOL  6545      -5.928 -13.900 -11.449  1.00  0.00           O
ATOM  26816  HW2 SOL  6545      -5.855 -14.316 -10.590  1.00  0.00           H
ATOM  26817  HW3 SOL  6545      -6.606 -14.401 -11.902  1.00  0.00           H
ATOM  26819  OW  SOL  6546       2.781 -16.058 -16.835  1.00  0.00           O
ATOM  26820  HW2 SOL  6546       3.129 -15.988 -17.724  1.00  0.00           H
ATOM  26821  HW3 SOL  6546       1.860 -16.289 -16.955  1.00  0.00           H
ATOM  26827  OW  SOL  6548      -7.742 -15.436 -12.439  1.00  0.00           O
ATOM  26828  HW2 SOL  6548      -7.309 -16.206 -12.808  1.00  0.00           H
ATOM  26829  HW3 SOL  6548      -8.103 -14.978 -13.198  1.00  0.00           H
ATOM  26831  OW  SOL  6549     -10.997 -10.508 -13.924  1.00  0.00           O
ATOM  26832  HW2 SOL  6549     -11.429 -11.358 -14.006  1.00  0.00           H
ATOM  26833  HW3 SOL  6549     -11.597  -9.983 -13.394  1.00  0.00           H
ATOM  26835  OW  SOL  6550     -12.361  -2.990 -12.000  1.00  0.00           O
ATOM  26836  HW2 SOL  6550     -11.813  -3.348 -12.698  1.00  0.00           H
ATOM  26837  HW3 SOL  6550     -12.281  -2.041 -12.095  1.00  0.00           H
ATOM  26843  OW  SOL  6552     -11.823  -6.262  -4.399  1.00  0.00           O
ATOM  26844  HW2 SOL  6552     -11.800  -6.045  -5.331  1.00  0.00           H
ATOM  26845  HW3 SOL  6552     -10.904  -6.270  -4.132  1.00  0.00           H
ATOM  26847  OW  SOL  6553      -3.973  -8.813 -11.073  1.00  0.00           O
ATOM  26848  HW2 SOL  6553      -4.552  -9.397 -10.582  1.00  0.00           H
ATOM  26849  HW3 SOL  6553      -4.453  -7.987 -11.124  1.00  0.00           H
ATOM  26855  OW  SOL  6555     -11.774  -5.534  -7.239  1.00  0.00           O
ATOM  26856  HW2 SOL  6555     -11.026  -4.971  -7.436  1.00  0.00           H
ATOM  26857  HW3 SOL  6555     -11.984  -5.955  -8.073  1.00  0.00           H
ATOM  26859  OW  SOL  6556      -2.945  -1.381 -12.209  1.00  0.00           O
ATOM  26860  HW2 SOL  6556      -3.539  -1.593 -12.929  1.00  0.00           H
ATOM  26861  HW3 SOL  6556      -2.075  -1.597 -12.545  1.00  0.00           H
ATOM  26871  OW  SOL  6559     -13.053 -18.203 -14.359  1.00  0.00           O
ATOM  26872  HW2 SOL  6559     -12.928 -17.329 -13.990  1.00  0.00           H
ATOM  26873  HW3 SOL  6559     -12.634 -18.165 -15.218  1.00  0.00           H
ATOM  26879  OW  SOL  6561      -4.803  14.773 -12.243  1.00  0.00           O
ATOM  26880  HW2 SOL  6561      -4.878  14.831 -13.195  1.00  0.00           H
ATOM  26881  HW3 SOL  6561      -3.892  15.004 -12.060  1.00  0.00           H
ATOM  26891  OW  SOL  6564     -14.235 -12.011  -7.025  1.00  0.00           O
ATOM  26892  HW2 SOL  6564     -14.626 -12.353  -6.221  1.00  0.00           H
ATOM  26893  HW3 SOL  6564     -14.870 -12.223  -7.709  1.00  0.00           H
ATOM  26896  HW2 SOL  6565      -7.292 -14.452 -19.481  1.00  0.00           H
ATOM  26897  HW3 SOL  6565      -8.733 -14.297 -19.043  1.00  0.00           H
ATOM  26899  OW  SOL  6566      -1.483 -21.609 -15.342  1.00  0.00           O
ATOM  26900  HW2 SOL  6566      -0.771 -21.367 -14.749  1.00  0.00           H
ATOM  26901  HW3 SOL  6566      -1.865 -20.774 -15.612  1.00  0.00           H
ATOM  26907  OW  SOL  6568     -12.869  18.686  -3.439  1.00  0.00           O
ATOM  26908  HW2 SOL  6568     -13.370  18.425  -4.212  1.00  0.00           H
ATOM  26909  HW3 SOL  6568     -12.538  17.863  -3.079  1.00  0.00           H
ATOM  26911  OW  SOL  6569      -7.464   1.515 -12.513  1.00  0.00           O
ATOM  26912  HW2 SOL  6569      -6.543   1.598 -12.263  1.00  0.00           H
ATOM  26913  HW3 SOL  6569      -7.877   1.081 -11.767  1.00  0.00           H
ATOM  26927  OW  SOL  6573     -10.227 -17.571  -8.998  1.00  0.00           O
ATOM  26928  HW2 SOL  6573     -10.019 -17.411  -8.078  1.00  0.00           H
ATOM  26929  HW3 SOL  6573     -10.794 -18.342  -8.986  1.00  0.00           H
ATOM  26939  OW  SOL  6576      -3.157 -13.127 -18.319  1.00  0.00           O
ATOM  26940  HW2 SOL  6576      -3.320 -12.506 -17.610  1.00  0.00           H
ATOM  26941  HW3 SOL  6576      -3.708 -12.819 -19.039  1.00  0.00           H
ATOM  26947  OW  SOL  6578      -4.449 -15.591 -18.488  1.00  0.00           O
ATOM  26948  HW2 SOL  6578      -4.265 -14.679 -18.266  1.00  0.00           H
ATOM  26949  HW3 SOL  6578      -5.263 -15.791 -18.025  1.00  0.00           H
ATOM  26951  OW  SOL  6579     -11.428 -13.895  -9.782  1.00  0.00           O
ATOM  26952  HW2 SOL  6579     -12.059 -13.528 -10.401  1.00  0.00           H
ATOM  26953  HW3 SOL  6579     -10.631 -13.384  -9.921  1.00  0.00           H
ATOM  26959  OW  SOL  6581      -7.634 -11.060 -17.753  1.00  0.00           O
ATOM  26960  HW2 SOL  6581      -8.102 -10.731 -16.985  1.00  0.00           H
ATOM  26961  HW3 SOL  6581      -6.753 -10.696 -17.671  1.00  0.00           H
ATOM  26975  OW  SOL  6585      -8.281  -9.885  -9.454  1.00  0.00           O
ATOM  26976  HW2 SOL  6585      -8.462  -9.446 -10.284  1.00  0.00           H
ATOM  26977  HW3 SOL  6585      -9.096  -9.807  -8.958  1.00  0.00           H
ATOM  26999  OW  SOL  6591     -11.132  -2.734  -9.561  1.00  0.00           O
ATOM  27000  HW2 SOL  6591     -11.511  -2.906 -10.422  1.00  0.00           H
ATOM  27001  HW3 SOL  6591     -11.767  -2.163  -9.129  1.00  0.00           H
ATOM  27003  OW  SOL  6592     -11.856   6.286 -18.839  1.00  0.00           O
ATOM  27005  HW3 SOL  6592     -12.238   7.157 -18.728  1.00  0.00           H
ATOM  27015  OW  SOL  6595      -5.896 -13.227 -19.900  1.00  0.00           O
ATOM  27016  HW2 SOL  6595      -6.481 -12.626 -20.362  1.00  0.00           H
ATOM  27017  HW3 SOL  6595      -5.446 -13.705 -20.596  1.00  0.00           H
ATOM  27019  OW  SOL  6596      -8.402  -8.212 -18.425  1.00  0.00           O
ATOM  27021  HW3 SOL  6596      -8.716  -9.011 -18.002  1.00  0.00           H
ATOM  27031  OW  SOL  6599      -8.435  -1.956  -9.910  1.00  0.00           O
ATOM  27032  HW2 SOL  6599      -7.882  -1.973  -9.129  1.00  0.00           H
ATOM  27033  HW3 SOL  6599      -9.228  -2.425  -9.653  1.00  0.00           H
ATOM  27047  OW  SOL  6603      -0.436 -21.131  -7.962  1.00  0.00           O
ATOM  27048  HW2 SOL  6603      -1.259 -21.101  -7.472  1.00  0.00           H
ATOM  27049  HW3 SOL  6603      -0.540 -20.468  -8.645  1.00  0.00           H
ATOM  27059  OW  SOL  6606     -12.467   4.767  -4.357  1.00  0.00           O
ATOM  27060  HW2 SOL  6606     -11.693   4.226  -4.518  1.00  0.00           H
ATOM  27061  HW3 SOL  6606     -13.133   4.413  -4.947  1.00  0.00           H
ATOM  27063  OW  SOL  6607      -5.837 -24.436  -6.991  1.00  0.00           O
ATOM  27064  HW2 SOL  6607      -5.504 -25.034  -6.322  1.00  0.00           H
ATOM  27065  HW3 SOL  6607      -5.135 -24.386  -7.640  1.00  0.00           H
ATOM  27071  OW  SOL  6609       2.362   9.714 -13.456  1.00  0.00           O
ATOM  27072  HW2 SOL  6609       2.825   8.888 -13.589  1.00  0.00           H
ATOM  27073  HW3 SOL  6609       1.612   9.667 -14.049  1.00  0.00           H
ATOM  27075  OW  SOL  6610      -4.675 -20.320   7.376  1.00  0.00           O
ATOM  27077  HW3 SOL  6610      -4.311 -20.395   6.494  1.00  0.00           H
ATOM  27079  OW  SOL  6611     -18.599 -14.133  -5.104  1.00  0.00           O
ATOM  27080  HW2 SOL  6611     -18.547 -14.688  -5.882  1.00  0.00           H
ATOM  27081  HW3 SOL  6611     -18.618 -14.749  -4.371  1.00  0.00           H
ATOM  27083  OW  SOL  6612      -7.661  -5.130   6.663  1.00  0.00           O
ATOM  27084  HW2 SOL  6612      -8.259  -4.438   6.382  1.00  0.00           H
ATOM  27085  HW3 SOL  6612      -7.700  -5.780   5.961  1.00  0.00           H
ATOM  27087  OW  SOL  6613      -6.255 -13.525   7.300  1.00  0.00           O
ATOM  27088  HW2 SOL  6613      -6.686 -13.117   6.549  1.00  0.00           H
ATOM  27089  HW3 SOL  6613      -5.352 -13.662   7.013  1.00  0.00           H
ATOM  27103  OW  SOL  6617      -7.994 -19.778  -0.875  1.00  0.00           O
ATOM  27104  HW2 SOL  6617      -7.681 -20.662  -0.686  1.00  0.00           H
ATOM  27105  HW3 SOL  6617      -8.849 -19.729  -0.449  1.00  0.00           H
ATOM  27107  OW  SOL  6618     -11.395 -15.948  -1.040  1.00  0.00           O
ATOM  27108  HW2 SOL  6618     -10.706 -15.383  -0.690  1.00  0.00           H
ATOM  27109  HW3 SOL  6618     -11.785 -15.439  -1.750  1.00  0.00           H
ATOM  27111  OW  SOL  6619     -16.174  -2.922  -0.772  1.00  0.00           O
ATOM  27112  HW2 SOL  6619     -16.545  -2.708  -1.628  1.00  0.00           H
ATOM  27113  HW3 SOL  6619     -15.884  -3.830  -0.856  1.00  0.00           H
ATOM  27115  OW  SOL  6620      -7.336  -8.895  -0.534  1.00  0.00           O
ATOM  27116  HW2 SOL  6620      -7.528  -8.148   0.033  1.00  0.00           H
ATOM  27117  HW3 SOL  6620      -7.887  -8.758  -1.305  1.00  0.00           H
ATOM  27127  OW  SOL  6623     -18.358  -2.127   0.827  1.00  0.00           O
ATOM  27128  HW2 SOL  6623     -18.685  -1.351   0.372  1.00  0.00           H
ATOM  27129  HW3 SOL  6623     -17.675  -2.472   0.251  1.00  0.00           H
ATOM  27131  OW  SOL  6624     -19.298  -4.398  -8.722  1.00  0.00           O
ATOM  27132  HW2 SOL  6624     -19.533  -4.805  -7.888  1.00  0.00           H
ATOM  27139  OW  SOL  6626      -8.959 -19.840 -13.066  1.00  0.00           O
ATOM  27140  HW2 SOL  6626      -8.828 -18.911 -13.257  1.00  0.00           H
ATOM  27141  HW3 SOL  6626      -9.908 -19.937 -12.985  1.00  0.00           H
ATOM  27145  HW3 SOL  6627     -16.255  -2.623   8.861  1.00  0.00           H
ATOM  27147  OW  SOL  6628     -19.096  -8.166  -7.599  1.00  0.00           O
ATOM  27148  HW2 SOL  6628     -19.705  -8.853  -7.869  1.00  0.00           H
ATOM  27149  HW3 SOL  6628     -18.304  -8.636  -7.338  1.00  0.00           H
ATOM  27151  OW  SOL  6629      -1.146 -18.896  -0.154  1.00  0.00           O
ATOM  27152  HW2 SOL  6629      -0.199 -18.812  -0.044  1.00  0.00           H
ATOM  27153  HW3 SOL  6629      -1.284 -19.822  -0.352  1.00  0.00           H
ATOM  27159  OW  SOL  6631     -13.885 -13.271   4.147  1.00  0.00           O
ATOM  27160  HW2 SOL  6631     -14.213 -14.043   4.608  1.00  0.00           H
ATOM  27161  HW3 SOL  6631     -14.268 -12.530   4.617  1.00  0.00           H
ATOM  27163  OW  SOL  6632     -18.626 -14.705  -7.984  1.00  0.00           O
ATOM  27164  HW2 SOL  6632     -19.515 -15.039  -7.862  1.00  0.00           H
ATOM  27165  HW3 SOL  6632     -18.655 -14.246  -8.823  1.00  0.00           H
ATOM  27171  OW  SOL  6634     -13.325  -9.659   3.924  1.00  0.00           O
ATOM  27172  HW2 SOL  6634     -14.221  -9.996   3.913  1.00  0.00           H
ATOM  27173  HW3 SOL  6634     -12.846 -10.230   3.324  1.00  0.00           H
ATOM  27175  OW  SOL  6635      -4.843 -14.778  10.742  1.00  0.00           O
ATOM  27176  HW2 SOL  6635      -4.471 -15.625  10.493  1.00  0.00           H
ATOM  27177  HW3 SOL  6635      -4.253 -14.134  10.350  1.00  0.00           H
ATOM  27183  OW  SOL  6637      -3.230 -21.012   0.157  1.00  0.00           O
ATOM  27184  HW2 SOL  6637      -2.432 -21.529   0.267  1.00  0.00           H
ATOM  27185  HW3 SOL  6637      -3.877 -21.636  -0.172  1.00  0.00           H
ATOM  27187  OW  SOL  6638     -11.904   2.676   4.554  1.00  0.00           O
ATOM  27188  HW2 SOL  6638     -11.223   3.306   4.316  1.00  0.00           H
ATOM  27189  HW3 SOL  6638     -12.670   2.948   4.049  1.00  0.00           H
ATOM  27191  OW  SOL  6639     -11.683 -22.900  -3.104  1.00  0.00           O
ATOM  27192  HW2 SOL  6639     -12.234 -22.131  -2.958  1.00  0.00           H
ATOM  27195  OW  SOL  6640     -18.230 -13.206 -10.155  1.00  0.00           O
ATOM  27196  HW2 SOL  6640     -17.912 -13.115 -11.053  1.00  0.00           H
ATOM  27197  HW3 SOL  6640     -18.964 -12.595 -10.097  1.00  0.00           H
ATOM  27199  OW  SOL  6641       6.651 -18.132  -0.352  1.00  0.00           O
ATOM  27200  HW2 SOL  6641       7.231 -18.550  -0.989  1.00  0.00           H
ATOM  27201  HW3 SOL  6641       6.075 -17.579  -0.879  1.00  0.00           H
ATOM  27203  OW  SOL  6642      -9.907  -5.433  -0.498  1.00  0.00           O
ATOM  27204  HW2 SOL  6642     -10.629  -4.831  -0.679  1.00  0.00           H
ATOM  27205  HW3 SOL  6642      -9.156  -4.864  -0.328  1.00  0.00           H
ATOM  27207  OW  SOL  6643     -15.398   0.816   5.715  1.00  0.00           O
ATOM  27208  HW2 SOL  6643     -15.958   0.554   6.446  1.00  0.00           H
ATOM  27209  HW3 SOL  6643     -14.989   1.631   6.005  1.00  0.00           H
ATOM  27211  OW  SOL  6644      -3.867 -14.937  -4.108  1.00  0.00           O
ATOM  27212  HW2 SOL  6644      -3.563 -15.768  -4.472  1.00  0.00           H
ATOM  27213  HW3 SOL  6644      -3.746 -15.031  -3.163  1.00  0.00           H
ATOM  27215  OW  SOL  6645     -14.040  10.644  10.697  1.00  0.00           O
ATOM  27216  HW2 SOL  6645     -13.516  10.603   9.897  1.00  0.00           H
ATOM  27217  HW3 SOL  6645     -13.645   9.993  11.277  1.00  0.00           H
ATOM  27219  OW  SOL  6646      -9.478 -21.294  -3.685  1.00  0.00           O
ATOM  27220  HW2 SOL  6646      -9.326 -21.433  -4.620  1.00  0.00           H
ATOM  27221  HW3 SOL  6646     -10.183 -21.903  -3.464  1.00  0.00           H
ATOM  27227  OW  SOL  6648      -0.402 -17.868   6.036  1.00  0.00           O
ATOM  27228  HW2 SOL  6648      -1.296 -17.533   6.105  1.00  0.00           H
ATOM  27229  HW3 SOL  6648      -0.479 -18.645   5.482  1.00  0.00           H
ATOM  27231  OW  SOL  6649      -2.695  -3.506   5.793  1.00  0.00           O
ATOM  27232  HW2 SOL  6649      -2.548  -2.668   5.354  1.00  0.00           H
ATOM  27233  HW3 SOL  6649      -2.115  -3.483   6.554  1.00  0.00           H
ATOM  27235  OW  SOL  6650      -9.550 -14.528   3.250  1.00  0.00           O
ATOM  27236  HW2 SOL  6650      -9.848 -15.236   2.678  1.00  0.00           H
ATOM  27237  HW3 SOL  6650      -8.844 -14.917   3.766  1.00  0.00           H
ATOM  27243  OW  SOL  6652      -2.699 -13.787  -8.499  1.00  0.00           O
ATOM  27244  HW2 SOL  6652      -3.163 -14.623  -8.445  1.00  0.00           H
ATOM  27245  HW3 SOL  6652      -3.276 -13.226  -9.018  1.00  0.00           H
ATOM  27255  OW  SOL  6655      -6.910  -3.003 -12.439  1.00  0.00           O
ATOM  27256  HW2 SOL  6655      -7.418  -3.266 -11.671  1.00  0.00           H
ATOM  27257  HW3 SOL  6655      -6.438  -3.795 -12.697  1.00  0.00           H
ATOM  27259  OW  SOL  6656      -0.946 -12.374   1.441  1.00  0.00           O
ATOM  27260  HW2 SOL  6656      -0.069 -12.750   1.512  1.00  0.00           H
ATOM  27261  HW3 SOL  6656      -0.898 -11.794   0.681  1.00  0.00           H
ATOM  27263  OW  SOL  6657      -4.971   7.362 -12.767  1.00  0.00           O
ATOM  27264  HW2 SOL  6657      -4.310   6.804 -13.176  1.00  0.00           H
ATOM  27265  HW3 SOL  6657      -4.981   7.091 -11.850  1.00  0.00           H
ATOM  27271  OW  SOL  6659     -18.429  -7.106  -9.939  1.00  0.00           O
ATOM  27272  HW2 SOL  6659     -19.047  -6.398  -9.757  1.00  0.00           H
ATOM  27273  HW3 SOL  6659     -18.532  -7.709  -9.203  1.00  0.00           H
ATOM  27279  OW  SOL  6661     -10.307   4.815  -1.877  1.00  0.00           O
ATOM  27280  HW2 SOL  6661     -11.141   5.264  -1.737  1.00  0.00           H
ATOM  27281  HW3 SOL  6661     -10.436   4.316  -2.684  1.00  0.00           H
ATOM  27283  OW  SOL  6662     -15.426  -5.871  -1.640  1.00  0.00           O
ATOM  27284  HW2 SOL  6662     -16.141  -6.317  -1.187  1.00  0.00           H
ATOM  27285  HW3 SOL  6662     -15.320  -6.356  -2.458  1.00  0.00           H
ATOM  27287  OW  SOL  6663     -12.831  -7.689   2.133  1.00  0.00           O
ATOM  27288  HW2 SOL  6663     -13.049  -8.338   2.802  1.00  0.00           H
ATOM  27289  HW3 SOL  6663     -11.874  -7.667   2.123  1.00  0.00           H
ATOM  27291  OW  SOL  6664     -13.158  -3.315 -15.081  1.00  0.00           O
ATOM  27292  HW2 SOL  6664     -12.314  -3.262 -14.633  1.00  0.00           H
ATOM  27293  HW3 SOL  6664     -13.791  -2.995 -14.439  1.00  0.00           H
ATOM  27299  OW  SOL  6666     -17.117  -8.335  -0.708  1.00  0.00           O
ATOM  27300  HW2 SOL  6666     -17.293  -8.596   0.196  1.00  0.00           H
ATOM  27301  HW3 SOL  6666     -17.984  -8.218  -1.097  1.00  0.00           H
ATOM  27303  OW  SOL  6667     -16.290 -17.235  -4.360  1.00  0.00           O
ATOM  27304  HW2 SOL  6667     -17.068 -17.716  -4.643  1.00  0.00           H
ATOM  27305  HW3 SOL  6667     -16.154 -16.577  -5.042  1.00  0.00           H
ATOM  27307  OW  SOL  6668     -11.146   0.495   1.117  1.00  0.00           O
ATOM  27308  HW2 SOL  6668     -11.115   1.403   0.815  1.00  0.00           H
ATOM  27309  HW3 SOL  6668     -12.050   0.369   1.406  1.00  0.00           H
ATOM  27312  HW2 SOL  6669      -7.470 -18.791   9.043  1.00  0.00           H
ATOM  27315  OW  SOL  6670     -12.604   0.418  -2.004  1.00  0.00           O
ATOM  27316  HW2 SOL  6670     -13.160   1.145  -2.283  1.00  0.00           H
ATOM  27317  HW3 SOL  6670     -13.195  -0.171  -1.535  1.00  0.00           H
ATOM  27319  OW  SOL  6671     -11.984  -3.039  -0.891  1.00  0.00           O
ATOM  27320  HW2 SOL  6671     -11.478  -2.260  -1.121  1.00  0.00           H
ATOM  27321  HW3 SOL  6671     -12.700  -2.709  -0.348  1.00  0.00           H
ATOM  27323  OW  SOL  6672       1.416  -7.402   7.558  1.00  0.00           O
ATOM  27324  HW2 SOL  6672       1.074  -6.552   7.833  1.00  0.00           H
ATOM  27325  HW3 SOL  6672       1.655  -7.278   6.639  1.00  0.00           H
ATOM  27327  OW  SOL  6673     -17.657  -1.263  -8.064  1.00  0.00           O
ATOM  27329  HW3 SOL  6673     -17.873  -1.832  -8.803  1.00  0.00           H
ATOM  27331  OW  SOL  6674      -4.832 -13.062  -6.070  1.00  0.00           O
ATOM  27332  HW2 SOL  6674      -5.419 -13.804  -5.928  1.00  0.00           H
ATOM  27333  HW3 SOL  6674      -5.100 -12.704  -6.916  1.00  0.00           H
ATOM  27339  OW  SOL  6676     -11.541  -8.182   5.744  1.00  0.00           O
ATOM  27340  HW2 SOL  6676     -11.978  -8.352   6.579  1.00  0.00           H
ATOM  27341  HW3 SOL  6676     -12.051  -8.676   5.102  1.00  0.00           H
ATOM  27343  OW  SOL  6677     -19.275 -15.693  -2.902  1.00  0.00           O
ATOM  27345  HW3 SOL  6677     -18.718 -15.285  -2.239  1.00  0.00           H
ATOM  27351  OW  SOL  6679     -16.264  -0.068   3.245  1.00  0.00           O
ATOM  27352  HW2 SOL  6679     -15.998   0.259   4.105  1.00  0.00           H
ATOM  27353  HW3 SOL  6679     -16.725  -0.886   3.431  1.00  0.00           H
ATOM  27355  OW  SOL  6680     -12.830 -16.678  -9.010  1.00  0.00           O
ATOM  27356  HW2 SOL  6680     -11.904 -16.747  -9.241  1.00  0.00           H
ATOM  27357  HW3 SOL  6680     -12.988 -17.421  -8.427  1.00  0.00           H
ATOM  27359  OW  SOL  6681      -2.341 -17.428   1.974  1.00  0.00           O
ATOM  27360  HW2 SOL  6681      -1.776 -17.960   1.414  1.00  0.00           H
ATOM  27361  HW3 SOL  6681      -1.760 -16.753   2.328  1.00  0.00           H
ATOM  27367  OW  SOL  6683      -5.977  -9.506   5.037  1.00  0.00           O
ATOM  27368  HW2 SOL  6683      -5.812  -9.397   5.974  1.00  0.00           H
ATOM  27369  HW3 SOL  6683      -6.906  -9.300   4.931  1.00  0.00           H
ATOM  27376  HW2 SOL  6685       9.469 -16.806 -14.584  1.00  0.00           H
ATOM  27391  OW  SOL  6689     -17.507 -12.453   3.135  1.00  0.00           O
ATOM  27392  HW2 SOL  6689     -17.476 -12.144   4.040  1.00  0.00           H
ATOM  27393  HW3 SOL  6689     -17.084 -13.311   3.160  1.00  0.00           H
ATOM  27395  OW  SOL  6690      -1.064 -11.544  13.750  1.00  0.00           O
ATOM  27396  HW2 SOL  6690      -0.861 -12.072  14.523  1.00  0.00           H
ATOM  27397  HW3 SOL  6690      -0.784 -10.659  13.983  1.00  0.00           H
ATOM  27399  OW  SOL  6691     -15.833 -12.965  -4.883  1.00  0.00           O
ATOM  27400  HW2 SOL  6691     -16.584 -12.565  -4.446  1.00  0.00           H
ATOM  27401  HW3 SOL  6691     -15.512 -13.617  -4.261  1.00  0.00           H
ATOM  27403  OW  SOL  6692     -11.940 -13.554  -7.252  1.00  0.00           O
ATOM  27404  HW2 SOL  6692     -12.739 -13.029  -7.203  1.00  0.00           H
ATOM  27405  HW3 SOL  6692     -11.809 -13.705  -8.189  1.00  0.00           H
ATOM  27407  OW  SOL  6693      -6.329 -19.802 -11.425  1.00  0.00           O
ATOM  27408  HW2 SOL  6693      -6.702 -20.638 -11.145  1.00  0.00           H
ATOM  27409  HW3 SOL  6693      -5.391 -19.972 -11.506  1.00  0.00           H
ATOM  27411  OW  SOL  6694     -15.955  -6.857   4.911  1.00  0.00           O
ATOM  27412  HW2 SOL  6694     -15.785  -6.705   5.841  1.00  0.00           H
ATOM  27413  HW3 SOL  6694     -16.908  -6.810   4.831  1.00  0.00           H
ATOM  27415  OW  SOL  6695       6.600 -18.060   2.708  1.00  0.00           O
ATOM  27416  HW2 SOL  6695       6.467 -17.138   2.928  1.00  0.00           H
ATOM  27417  HW3 SOL  6695       6.531 -18.091   1.754  1.00  0.00           H
ATOM  27427  OW  SOL  6698      -9.724 -15.666  -4.219  1.00  0.00           O
ATOM  27428  HW2 SOL  6698      -9.393 -16.371  -3.663  1.00  0.00           H
ATOM  27429  HW3 SOL  6698     -10.447 -15.285  -3.720  1.00  0.00           H
ATOM  27431  OW  SOL  6699      -8.109 -15.512   5.391  1.00  0.00           O
ATOM  27432  HW2 SOL  6699      -7.347 -14.950   5.532  1.00  0.00           H
ATOM  27433  HW3 SOL  6699      -7.833 -16.374   5.704  1.00  0.00           H
ATOM  27435  OW  SOL  6700      -2.306 -13.630  10.641  1.00  0.00           O
ATOM  27436  HW2 SOL  6700      -1.825 -14.399  10.336  1.00  0.00           H
ATOM  27437  HW3 SOL  6700      -2.454 -13.794  11.573  1.00  0.00           H
ATOM  27443  OW  SOL  6702     -17.021 -10.010  -7.206  1.00  0.00           O
ATOM  27444  HW2 SOL  6702     -16.869 -10.684  -7.868  1.00  0.00           H
ATOM  27445  HW3 SOL  6702     -17.636 -10.410  -6.592  1.00  0.00           H
ATOM  27459  OW  SOL  6706     -13.933 -13.533   1.367  1.00  0.00           O
ATOM  27460  HW2 SOL  6706     -13.576 -12.705   1.046  1.00  0.00           H
ATOM  27461  HW3 SOL  6706     -13.904 -13.454   2.321  1.00  0.00           H
ATOM  27463  OW  SOL  6707      -7.285 -17.962  -9.596  1.00  0.00           O
ATOM  27464  HW2 SOL  6707      -7.115 -18.548 -10.334  1.00  0.00           H
ATOM  27465  HW3 SOL  6707      -8.231 -17.816  -9.619  1.00  0.00           H
ATOM  27471  OW  SOL  6709      -7.176 -15.743   0.672  1.00  0.00           O
ATOM  27472  HW2 SOL  6709      -6.801 -15.255   1.405  1.00  0.00           H
ATOM  27473  HW3 SOL  6709      -6.631 -16.527   0.601  1.00  0.00           H
ATOM  27475  OW  SOL  6710     -16.542 -10.075  -2.607  1.00  0.00           O
ATOM  27476  HW2 SOL  6710     -17.444 -10.148  -2.918  1.00  0.00           H
ATOM  27477  HW3 SOL  6710     -16.593  -9.472  -1.864  1.00  0.00           H
ATOM  27479  OW  SOL  6711      -6.105 -15.069  -8.929  1.00  0.00           O
ATOM  27480  HW2 SOL  6711      -6.705 -15.776  -9.167  1.00  0.00           H
ATOM  27481  HW3 SOL  6711      -6.664 -14.408  -8.519  1.00  0.00           H
ATOM  27483  OW  SOL  6712      -6.572 -10.722   1.387  1.00  0.00           O
ATOM  27484  HW2 SOL  6712      -7.242 -11.390   1.242  1.00  0.00           H
ATOM  27485  HW3 SOL  6712      -6.761 -10.047   0.735  1.00  0.00           H
ATOM  27495  OW  SOL  6715     -14.549  -1.120  -4.023  1.00  0.00           O
ATOM  27496  HW2 SOL  6715     -14.908  -1.649  -3.311  1.00  0.00           H
ATOM  27497  HW3 SOL  6715     -14.546  -1.706  -4.780  1.00  0.00           H
ATOM  27507  OW  SOL  6718     -12.425 -18.514  -5.668  1.00  0.00           O
ATOM  27508  HW2 SOL  6718     -12.086 -18.603  -4.778  1.00  0.00           H
ATOM  27509  HW3 SOL  6718     -12.309 -17.588  -5.878  1.00  0.00           H
ATOM  27511  OW  SOL  6719     -14.370 -20.551  -6.357  1.00  0.00           O
ATOM  27512  HW2 SOL  6719     -13.806 -19.871  -5.988  1.00  0.00           H
ATOM  27513  HW3 SOL  6719     -13.763 -21.225  -6.664  1.00  0.00           H
ATOM  27519  OW  SOL  6721       1.327 -13.717   2.123  1.00  0.00           O
ATOM  27520  HW2 SOL  6721       0.767 -13.698   2.899  1.00  0.00           H
ATOM  27521  HW3 SOL  6721       2.219 -13.724   2.471  1.00  0.00           H
ATOM  27523  OW  SOL  6722     -19.041 -10.572  -3.167  1.00  0.00           O
ATOM  27524  HW2 SOL  6722     -19.389 -11.288  -2.635  1.00  0.00           H
ATOM  27525  HW3 SOL  6722     -19.519  -9.798  -2.871  1.00  0.00           H
ATOM  27531  OW  SOL  6724      -6.177 -22.486   5.558  1.00  0.00           O
ATOM  27532  HW2 SOL  6724      -5.981 -21.660   5.117  1.00  0.00           H
ATOM  27533  HW3 SOL  6724      -6.656 -22.998   4.906  1.00  0.00           H
ATOM  27535  OW  SOL  6725     -10.524 -21.813 -10.745  1.00  0.00           O
ATOM  27536  HW2 SOL  6725      -9.690 -21.771 -10.277  1.00  0.00           H
ATOM  27537  HW3 SOL  6725     -10.289 -22.083 -11.632  1.00  0.00           H
ATOM  27539  OW  SOL  6726      -9.817  -8.544  -2.405  1.00  0.00           O
ATOM  27540  HW2 SOL  6726      -9.674  -7.841  -3.039  1.00  0.00           H
ATOM  27541  HW3 SOL  6726     -10.765  -8.560  -2.274  1.00  0.00           H
ATOM  27547  OW  SOL  6728      -1.846 -13.182   7.001  1.00  0.00           O
ATOM  27548  HW2 SOL  6728      -1.761 -12.241   6.849  1.00  0.00           H
ATOM  27549  HW3 SOL  6728      -1.047 -13.422   7.471  1.00  0.00           H
ATOM  27551  OW  SOL  6729     -15.416  -1.804  -6.743  1.00  0.00           O
ATOM  27552  HW2 SOL  6729     -14.722  -1.265  -7.122  1.00  0.00           H
ATOM  27553  HW3 SOL  6729     -16.192  -1.597  -7.263  1.00  0.00           H
ATOM  27555  OW  SOL  6730      -1.234  -4.526  12.845  1.00  0.00           O
ATOM  27556  HW2 SOL  6730      -2.074  -4.537  13.303  1.00  0.00           H
ATOM  27557  HW3 SOL  6730      -0.745  -5.257  13.221  1.00  0.00           H
ATOM  27563  OW  SOL  6732      -6.676 -15.365  -2.229  1.00  0.00           O
ATOM  27564  HW2 SOL  6732      -6.903 -16.201  -2.635  1.00  0.00           H
ATOM  27565  HW3 SOL  6732      -6.957 -15.456  -1.318  1.00  0.00           H
ATOM  27567  OW  SOL  6733     -18.992   6.397  -4.131  1.00  0.00           O
ATOM  27568  HW2 SOL  6733     -19.401   7.251  -3.989  1.00  0.00           H
ATOM  27569  HW3 SOL  6733     -19.139   6.213  -5.059  1.00  0.00           H
ATOM  27575  OW  SOL  6735     -13.034  -6.462  -0.288  1.00  0.00           O
ATOM  27576  HW2 SOL  6735     -13.889  -6.154  -0.589  1.00  0.00           H
ATOM  27577  HW3 SOL  6735     -13.195  -6.793   0.595  1.00  0.00           H
ATOM  27583  OW  SOL  6737      -6.180 -14.639   2.820  1.00  0.00           O
ATOM  27584  HW2 SOL  6737      -6.445 -14.104   3.568  1.00  0.00           H
ATOM  27585  HW3 SOL  6737      -5.839 -15.444   3.211  1.00  0.00           H
ATOM  27591  OW  SOL  6739      -9.936  -8.598  -5.946  1.00  0.00           O
ATOM  27592  HW2 SOL  6739      -9.894  -9.383  -6.491  1.00  0.00           H
ATOM  27593  HW3 SOL  6739     -10.853  -8.541  -5.677  1.00  0.00           H
ATOM  27623  OW  SOL  6747     -12.600 -18.208   3.142  1.00  0.00           O
ATOM  27624  HW2 SOL  6747     -12.676 -17.826   2.268  1.00  0.00           H
ATOM  27625  HW3 SOL  6747     -11.692 -18.043   3.397  1.00  0.00           H
ATOM  27631  OW  SOL  6749      -6.907 -17.659  -6.967  1.00  0.00           O
ATOM  27632  HW2 SOL  6749      -7.824 -17.541  -6.717  1.00  0.00           H
ATOM  27633  HW3 SOL  6749      -6.938 -17.871  -7.900  1.00  0.00           H
ATOM  27651  OW  SOL  6754      -8.366  -9.375   3.366  1.00  0.00           O
ATOM  27652  HW2 SOL  6754      -9.005  -9.805   3.935  1.00  0.00           H
ATOM  27653  HW3 SOL  6754      -7.933 -10.094   2.906  1.00  0.00           H
ATOM  27655  OW  SOL  6755      -9.061 -12.501 -13.362  1.00  0.00           O
ATOM  27656  HW2 SOL  6755      -8.234 -12.448 -13.841  1.00  0.00           H
ATOM  27657  HW3 SOL  6755      -9.535 -11.709 -13.614  1.00  0.00           H
ATOM  27671  OW  SOL  6759      -4.437 -25.426   0.201  1.00  0.00           O
ATOM  27672  HW2 SOL  6759      -4.687 -24.592  -0.196  1.00  0.00           H
ATOM  27673  HW3 SOL  6759      -3.647 -25.689  -0.271  1.00  0.00           H
ATOM  27675  OW  SOL  6760     -18.154   4.385  -8.840  1.00  0.00           O
ATOM  27676  HW2 SOL  6760     -17.244   4.348  -9.135  1.00  0.00           H
ATOM  27679  OW  SOL  6761     -13.632 -17.769   5.741  1.00  0.00           O
ATOM  27680  HW2 SOL  6761     -13.015 -17.177   6.172  1.00  0.00           H
ATOM  27681  HW3 SOL  6761     -13.293 -17.860   4.850  1.00  0.00           H
ATOM  27687  OW  SOL  6763      -0.664 -14.777 -14.598  1.00  0.00           O
ATOM  27688  HW2 SOL  6763      -0.855 -14.665 -15.529  1.00  0.00           H
ATOM  27689  HW3 SOL  6763      -0.081 -15.535 -14.562  1.00  0.00           H
ATOM  27691  OW  SOL  6764     -18.758 -15.138   1.277  1.00  0.00           O
ATOM  27692  HW2 SOL  6764     -18.478 -14.967   0.378  1.00  0.00           H
ATOM  27703  OW  SOL  6767     -13.371  -1.299   5.017  1.00  0.00           O
ATOM  27704  HW2 SOL  6767     -13.774  -0.467   4.766  1.00  0.00           H
ATOM  27705  HW3 SOL  6767     -14.110  -1.862   5.248  1.00  0.00           H
ATOM  27707  OW  SOL  6768      -8.453  -5.566 -10.317  1.00  0.00           O
ATOM  27708  HW2 SOL  6768      -8.565  -5.266  -9.416  1.00  0.00           H
ATOM  27709  HW3 SOL  6768      -9.337  -5.790 -10.608  1.00  0.00           H
ATOM  27715  OW  SOL  6770      -6.318  -6.214   8.654  1.00  0.00           O
ATOM  27716  HW2 SOL  6770      -6.579  -5.725   7.873  1.00  0.00           H
ATOM  27717  HW3 SOL  6770      -5.451  -5.872   8.873  1.00  0.00           H
ATOM  27719  OW  SOL  6771       1.249 -19.864  -6.022  1.00  0.00           O
ATOM  27720  HW2 SOL  6771       0.765 -19.172  -5.571  1.00  0.00           H
ATOM  27721  HW3 SOL  6771       0.682 -20.116  -6.751  1.00  0.00           H
ATOM  27727  OW  SOL  6773      -4.492 -10.753   3.108  1.00  0.00           O
ATOM  27728  HW2 SOL  6773      -5.246 -10.807   2.521  1.00  0.00           H
ATOM  27729  HW3 SOL  6773      -4.783 -10.183   3.820  1.00  0.00           H
ATOM  27731  OW  SOL  6774     -12.730   3.927 -14.427  1.00  0.00           O
ATOM  27732  HW2 SOL  6774     -12.231   3.117 -14.323  1.00  0.00           H
ATOM  27733  HW3 SOL  6774     -12.176   4.481 -14.976  1.00  0.00           H
ATOM  27735  OW  SOL  6775     -11.284 -19.109  -3.207  1.00  0.00           O
ATOM  27736  HW2 SOL  6775     -10.594 -19.756  -3.356  1.00  0.00           H
ATOM  27737  HW3 SOL  6775     -11.175 -18.847  -2.293  1.00  0.00           H
ATOM  27739  OW  SOL  6776      -4.842 -26.521  -5.178  1.00  0.00           O
ATOM  27743  OW  SOL  6777     -15.981  -4.519   2.809  1.00  0.00           O
ATOM  27744  HW2 SOL  6777     -15.312  -5.164   2.581  1.00  0.00           H
ATOM  27745  HW3 SOL  6777     -15.524  -3.678   2.779  1.00  0.00           H
ATOM  27747  OW  SOL  6778     -16.929 -15.241   3.378  1.00  0.00           O
ATOM  27748  HW2 SOL  6778     -17.586 -15.332   2.688  1.00  0.00           H
ATOM  27755  OW  SOL  6780     -12.710  -6.012 -13.588  1.00  0.00           O
ATOM  27756  HW2 SOL  6780     -13.113  -5.317 -14.110  1.00  0.00           H
ATOM  27757  HW3 SOL  6780     -13.070  -6.822 -13.950  1.00  0.00           H
ATOM  27759  OW  SOL  6781      -3.851  -2.620  16.312  1.00  0.00           O
ATOM  27760  HW2 SOL  6781      -4.698  -2.872  16.681  1.00  0.00           H
ATOM  27761  HW3 SOL  6781      -3.212  -2.888  16.972  1.00  0.00           H
ATOM  27767  OW  SOL  6783      -6.129  -8.945   8.006  1.00  0.00           O
ATOM  27768  HW2 SOL  6783      -6.734  -9.513   8.484  1.00  0.00           H
ATOM  27769  HW3 SOL  6783      -6.463  -8.060   8.156  1.00  0.00           H
ATOM  27771  OW  SOL  6784       4.078   0.318  21.372  1.00  0.00           O
ATOM  27772  HW2 SOL  6784       3.943  -0.441  20.804  1.00  0.00           H
ATOM  27773  HW3 SOL  6784       3.195   0.588  21.624  1.00  0.00           H
ATOM  27787  OW  SOL  6788     -14.810   3.844  13.923  1.00  0.00           O
ATOM  27789  HW3 SOL  6788     -14.652   4.737  14.230  1.00  0.00           H
ATOM  27799  OW  SOL  6791      -6.454   1.402  16.677  1.00  0.00           O
ATOM  27800  HW2 SOL  6791      -6.441   0.803  15.931  1.00  0.00           H
ATOM  27801  HW3 SOL  6791      -5.911   0.973  17.339  1.00  0.00           H
ATOM  27819  OW  SOL  6796      -4.425  -2.169  19.822  1.00  0.00           O
ATOM  27820  HW2 SOL  6796      -4.478  -3.116  19.691  1.00  0.00           H
ATOM  27821  HW3 SOL  6796      -3.589  -1.919  19.428  1.00  0.00           H
ATOM  27839  OW  SOL  6801      -3.264 -10.883  10.499  1.00  0.00           O
ATOM  27840  HW2 SOL  6801      -2.710 -11.659  10.412  1.00  0.00           H
ATOM  27841  HW3 SOL  6801      -3.904 -11.119  11.171  1.00  0.00           H
ATOM  27851  OW  SOL  6804      -0.769  -3.532  15.943  1.00  0.00           O
ATOM  27852  HW2 SOL  6804      -0.887  -3.823  15.039  1.00  0.00           H
ATOM  27853  HW3 SOL  6804      -0.731  -2.577  15.885  1.00  0.00           H
ATOM  27855  OW  SOL  6805       2.398 -17.232   3.506  1.00  0.00           O
ATOM  27856  HW2 SOL  6805       1.505 -16.888   3.466  1.00  0.00           H
ATOM  27857  HW3 SOL  6805       2.287 -18.165   3.687  1.00  0.00           H
ATOM  27875  OW  SOL  6810     -15.391   7.511  12.659  1.00  0.00           O
ATOM  27876  HW2 SOL  6810     -16.138   6.963  12.419  1.00  0.00           H
ATOM  27877  HW3 SOL  6810     -14.887   6.975  13.271  1.00  0.00           H
ATOM  27879  OW  SOL  6811      -0.956  -0.863  14.822  1.00  0.00           O
ATOM  27880  HW2 SOL  6811      -0.229  -0.252  14.941  1.00  0.00           H
ATOM  27881  HW3 SOL  6811      -1.714  -0.408  15.189  1.00  0.00           H
ATOM  27891  OW  SOL  6814      -8.039   1.288   5.177  1.00  0.00           O
ATOM  27892  HW2 SOL  6814      -8.881   1.142   4.746  1.00  0.00           H
ATOM  27893  HW3 SOL  6814      -7.759   0.417   5.457  1.00  0.00           H
ATOM  27907  OW  SOL  6818     -10.585  -7.434  12.204  1.00  0.00           O
ATOM  27908  HW2 SOL  6818     -10.306  -7.903  12.990  1.00  0.00           H
ATOM  27909  HW3 SOL  6818     -10.268  -6.540  12.331  1.00  0.00           H
ATOM  27927  OW  SOL  6823       2.093   5.072  21.568  1.00  0.00           O
ATOM  27928  HW2 SOL  6823       1.177   5.351  21.572  1.00  0.00           H
ATOM  27929  HW3 SOL  6823       2.171   4.493  22.326  1.00  0.00           H
ATOM  27931  OW  SOL  6824       2.305 -22.885   0.151  1.00  0.00           O
ATOM  27932  HW2 SOL  6824       3.159 -22.990  -0.269  1.00  0.00           H
ATOM  27933  HW3 SOL  6824       2.356 -22.036   0.588  1.00  0.00           H
ATOM  27939  OW  SOL  6826     -14.485 -21.474  -9.317  1.00  0.00           O
ATOM  27940  HW2 SOL  6826     -14.141 -20.602  -9.511  1.00  0.00           H
ATOM  27947  OW  SOL  6828      -8.917  10.078   8.290  1.00  0.00           O
ATOM  27948  HW2 SOL  6828      -9.334   9.228   8.146  1.00  0.00           H
ATOM  27949  HW3 SOL  6828      -8.960  10.513   7.438  1.00  0.00           H
ATOM  27955  OW  SOL  6830     -14.838   6.911   9.810  1.00  0.00           O
ATOM  27956  HW2 SOL  6830     -15.396   6.149   9.964  1.00  0.00           H
ATOM  27957  HW3 SOL  6830     -14.580   7.201  10.685  1.00  0.00           H
ATOM  27967  OW  SOL  6833      -3.964   0.953  21.119  1.00  0.00           O
ATOM  27968  HW2 SOL  6833      -3.449   0.153  21.220  1.00  0.00           H
ATOM  27969  HW3 SOL  6833      -3.339   1.662  21.270  1.00  0.00           H
ATOM  27975  OW  SOL  6835      -8.026  -0.309   9.098  1.00  0.00           O
ATOM  27976  HW2 SOL  6835      -7.959   0.371   9.769  1.00  0.00           H
ATOM  27977  HW3 SOL  6835      -8.565  -0.990   9.500  1.00  0.00           H
ATOM  28007  OW  SOL  6843      -5.529   3.732  13.246  1.00  0.00           O
ATOM  28008  HW2 SOL  6843      -5.098   2.883  13.147  1.00  0.00           H
ATOM  28009  HW3 SOL  6843      -6.373   3.527  13.648  1.00  0.00           H
ATOM  28011  OW  SOL  6844      -9.026   3.156   6.905  1.00  0.00           O
ATOM  28012  HW2 SOL  6844      -9.692   2.673   7.393  1.00  0.00           H
ATOM  28013  HW3 SOL  6844      -8.566   2.487   6.398  1.00  0.00           H
ATOM  28015  OW  SOL  6845      -3.258   2.961  16.767  1.00  0.00           O
ATOM  28016  HW2 SOL  6845      -3.354   3.512  15.990  1.00  0.00           H
ATOM  28017  HW3 SOL  6845      -3.972   3.234  17.344  1.00  0.00           H
ATOM  28019  OW  SOL  6846       1.472  -2.849  11.484  1.00  0.00           O
ATOM  28020  HW2 SOL  6846       1.665  -2.357  12.282  1.00  0.00           H
ATOM  28021  HW3 SOL  6846       0.545  -2.678  11.316  1.00  0.00           H
ATOM  28023  OW  SOL  6847      -7.913 -11.108   9.808  1.00  0.00           O
ATOM  28024  HW2 SOL  6847      -7.936 -10.420  10.473  1.00  0.00           H
ATOM  28025  HW3 SOL  6847      -8.246 -10.687   9.015  1.00  0.00           H
ATOM  28027  OW  SOL  6848     -10.097 -12.995   9.568  1.00  0.00           O
ATOM  28028  HW2 SOL  6848     -10.067 -13.529   8.775  1.00  0.00           H
ATOM  28029  HW3 SOL  6848      -9.231 -12.592   9.620  1.00  0.00           H
ATOM  28035  OW  SOL  6850      -7.308 -12.511   4.769  1.00  0.00           O
ATOM  28036  HW2 SOL  6850      -6.587 -11.884   4.699  1.00  0.00           H
ATOM  28037  HW3 SOL  6850      -8.046 -11.992   5.087  1.00  0.00           H
ATOM  28043  OW  SOL  6852      -5.079  -9.716  14.717  1.00  0.00           O
ATOM  28044  HW2 SOL  6852      -4.169  -9.542  14.957  1.00  0.00           H
ATOM  28045  HW3 SOL  6852      -5.312  -9.002  14.123  1.00  0.00           H
ATOM  28067  OW  SOL  6858       9.549   0.889  14.554  1.00  0.00           O
ATOM  28068  HW2 SOL  6858      10.197   0.185  14.584  1.00  0.00           H
ATOM  28069  HW3 SOL  6858       8.988   0.666  13.811  1.00  0.00           H
ATOM  28077  HW3 SOL  6860     -11.618 -10.960  13.046  1.00  0.00           H
ATOM  28079  OW  SOL  6861      -5.164  -7.967  12.756  1.00  0.00           O
ATOM  28080  HW2 SOL  6861      -5.585  -8.291  11.960  1.00  0.00           H
ATOM  28081  HW3 SOL  6861      -4.728  -7.159  12.485  1.00  0.00           H
ATOM  28087  OW  SOL  6863      -8.659 -16.079  11.391  1.00  0.00           O
ATOM  28088  HW2 SOL  6863      -9.215 -15.419  11.804  1.00  0.00           H
ATOM  28089  HW3 SOL  6863      -8.077 -15.579  10.819  1.00  0.00           H
ATOM  28097  HW3 SOL  6865     -11.570   0.417  18.255  1.00  0.00           H
ATOM  28103  OW  SOL  6867       0.697  10.429  23.813  1.00  0.00           O
ATOM  28104  HW2 SOL  6867       0.040  11.062  23.520  1.00  0.00           H
ATOM  28105  HW3 SOL  6867       1.286  10.331  23.064  1.00  0.00           H
ATOM  28107  OW  SOL  6868     -12.294  -4.569  12.951  1.00  0.00           O
ATOM  28108  HW2 SOL  6868     -12.330  -3.839  13.570  1.00  0.00           H
ATOM  28109  HW3 SOL  6868     -11.377  -4.609  12.680  1.00  0.00           H
ATOM  28111  OW  SOL  6869      -5.313  -5.546  15.674  1.00  0.00           O
ATOM  28112  HW2 SOL  6869      -5.553  -4.925  16.362  1.00  0.00           H
ATOM  28113  HW3 SOL  6869      -4.710  -5.059  15.111  1.00  0.00           H
ATOM  28115  OW  SOL  6870     -10.105   2.000  15.555  1.00  0.00           O
ATOM  28116  HW2 SOL  6870     -10.463   1.649  14.740  1.00  0.00           H
ATOM  28117  HW3 SOL  6870      -9.236   2.323  15.317  1.00  0.00           H
ATOM  28120  HW2 SOL  6871      -3.645 -15.076  13.941  1.00  0.00           H
ATOM  28123  OW  SOL  6872      -3.997  -3.813  14.043  1.00  0.00           O
ATOM  28124  HW2 SOL  6872      -4.826  -3.447  13.733  1.00  0.00           H
ATOM  28125  HW3 SOL  6872      -3.728  -3.231  14.753  1.00  0.00           H
ATOM  28135  OW  SOL  6875      -6.498 -10.128  16.987  1.00  0.00           O
ATOM  28136  HW2 SOL  6875      -6.094  -9.790  16.187  1.00  0.00           H
ATOM  28151  OW  SOL  6879      -9.813   0.395  20.158  1.00  0.00           O
ATOM  28152  HW2 SOL  6879      -9.907   0.091  19.255  1.00  0.00           H
ATOM  28153  HW3 SOL  6879      -8.905   0.195  20.385  1.00  0.00           H
ATOM  28167  OW  SOL  6883      -4.492 -17.730   7.655  1.00  0.00           O
ATOM  28168  HW2 SOL  6883      -4.631 -18.674   7.582  1.00  0.00           H
ATOM  28169  HW3 SOL  6883      -4.145 -17.606   8.538  1.00  0.00           H
ATOM  28181  HW3 SOL  6886     -10.069 -16.788   9.902  1.00  0.00           H
ATOM  28191  OW  SOL  6889     -12.912 -10.481   0.845  1.00  0.00           O
ATOM  28192  HW2 SOL  6889     -12.795  -9.771   0.214  1.00  0.00           H
ATOM  28193  HW3 SOL  6889     -13.859 -10.613   0.884  1.00  0.00           H
ATOM  28195  OW  SOL  6890      -4.863 -16.814   3.673  1.00  0.00           O
ATOM  28196  HW2 SOL  6890      -4.407 -16.983   2.849  1.00  0.00           H
ATOM  28197  HW3 SOL  6890      -4.171 -16.810   4.334  1.00  0.00           H
ATOM  28205  HW3 SOL  6892     -11.938   8.660  21.704  1.00  0.00           H
ATOM  28211  OW  SOL  6894      -8.378   6.393  12.663  1.00  0.00           O
ATOM  28212  HW2 SOL  6894      -8.257   6.896  11.858  1.00  0.00           H
ATOM  28213  HW3 SOL  6894      -9.306   6.160  12.664  1.00  0.00           H
ATOM  28219  OW  SOL  6896      -8.748  -0.009  12.498  1.00  0.00           O
ATOM  28220  HW2 SOL  6896      -9.489  -0.469  12.105  1.00  0.00           H
ATOM  28221  HW3 SOL  6896      -8.753   0.854  12.083  1.00  0.00           H
ATOM  28235  OW  SOL  6900      -9.300   4.147   9.535  1.00  0.00           O
ATOM  28236  HW2 SOL  6900      -8.380   4.381   9.659  1.00  0.00           H
ATOM  28237  HW3 SOL  6900      -9.424   4.158   8.585  1.00  0.00           H
ATOM  28239  OW  SOL  6901      -6.208  -3.916  17.562  1.00  0.00           O
ATOM  28240  HW2 SOL  6901      -5.725  -4.436  18.205  1.00  0.00           H
ATOM  28241  HW3 SOL  6901      -7.083  -3.820  17.940  1.00  0.00           H
ATOM  28247  OW  SOL  6903     -12.653 -20.140   0.463  1.00  0.00           O
ATOM  28248  HW2 SOL  6903     -12.762 -20.772   1.173  1.00  0.00           H
ATOM  28249  HW3 SOL  6903     -12.981 -20.593  -0.314  1.00  0.00           H
ATOM  28263  OW  SOL  6907     -10.335   5.249  15.553  1.00  0.00           O
ATOM  28264  HW2 SOL  6907     -10.458   5.377  14.613  1.00  0.00           H
ATOM  28265  HW3 SOL  6907     -11.102   4.749  15.830  1.00  0.00           H
ATOM  28283  OW  SOL  6912      -9.712 -13.673  -1.041  1.00  0.00           O
ATOM  28284  HW2 SOL  6912     -10.294 -12.952  -1.280  1.00  0.00           H
ATOM  28285  HW3 SOL  6912      -9.264 -13.368  -0.252  1.00  0.00           H
ATOM  28287  OW  SOL  6913      -9.044  -7.006   4.464  1.00  0.00           O
ATOM  28288  HW2 SOL  6913      -9.862  -7.359   4.813  1.00  0.00           H
ATOM  28289  HW3 SOL  6913      -8.593  -7.765   4.095  1.00  0.00           H
ATOM  28291  OW  SOL  6914      -8.220  -9.098  11.336  1.00  0.00           O
ATOM  28292  HW2 SOL  6914      -8.460  -9.268  12.246  1.00  0.00           H
ATOM  28293  HW3 SOL  6914      -8.860  -8.452  11.036  1.00  0.00           H
ATOM  28299  OW  SOL  6916     -11.064  11.080  18.418  1.00  0.00           O
ATOM  28300  HW2 SOL  6916     -11.823  11.018  18.998  1.00  0.00           H
ATOM  28301  HW3 SOL  6916     -10.457  11.661  18.877  1.00  0.00           H
ATOM  28319  OW  SOL  6921      -9.693  -4.831  12.452  1.00  0.00           O
ATOM  28320  HW2 SOL  6921      -9.024  -4.782  11.769  1.00  0.00           H
ATOM  28321  HW3 SOL  6921      -9.328  -4.331  13.182  1.00  0.00           H
ATOM  28323  OW  SOL  6922      -9.790  -6.439  16.263  1.00  0.00           O
ATOM  28324  HW2 SOL  6922      -9.597  -7.065  16.960  1.00  0.00           H
ATOM  28325  HW3 SOL  6922      -9.015  -6.458  15.702  1.00  0.00           H
ATOM  28351  OW  SOL  6929     -12.449 -15.504   7.159  1.00  0.00           O
ATOM  28352  HW2 SOL  6929     -12.819 -15.295   8.017  1.00  0.00           H
ATOM  28353  HW3 SOL  6929     -11.622 -15.022   7.130  1.00  0.00           H
ATOM  28363  OW  SOL  6932       5.425  -1.283  14.504  1.00  0.00           O
ATOM  28364  HW2 SOL  6932       5.445  -0.858  15.361  1.00  0.00           H
ATOM  28365  HW3 SOL  6932       5.790  -2.155  14.659  1.00  0.00           H
ATOM  28387  OW  SOL  6938      -0.143 -14.960  14.704  1.00  0.00           O
ATOM  28389  HW3 SOL  6938      -0.966 -14.503  14.880  1.00  0.00           H
ATOM  28391  OW  SOL  6939      -8.014   1.943  11.026  1.00  0.00           O
ATOM  28392  HW2 SOL  6939      -8.753   2.526  10.857  1.00  0.00           H
ATOM  28393  HW3 SOL  6939      -7.242   2.504  10.947  1.00  0.00           H
ATOM  28423  OW  SOL  6947      -2.957 -13.611  13.281  1.00  0.00           O
ATOM  28424  HW2 SOL  6947      -2.262 -12.975  13.451  1.00  0.00           H
ATOM  28425  HW3 SOL  6947      -3.765 -13.099  13.321  1.00  0.00           H
ATOM  28427  OW  SOL  6948     -12.564  -3.894   7.089  1.00  0.00           O
ATOM  28428  HW2 SOL  6948     -12.497  -2.949   6.951  1.00  0.00           H
ATOM  28429  HW3 SOL  6948     -12.693  -4.256   6.213  1.00  0.00           H
ATOM  28431  OW  SOL  6949      -7.695  -1.254  14.679  1.00  0.00           O
ATOM  28432  HW2 SOL  6949      -7.343  -1.959  14.136  1.00  0.00           H
ATOM  28433  HW3 SOL  6949      -8.318  -0.802  14.110  1.00  0.00           H
ATOM  28443  OW  SOL  6952       2.558 -12.124  12.941  1.00  0.00           O
ATOM  28444  HW2 SOL  6952       2.025 -12.915  12.867  1.00  0.00           H
ATOM  28445  HW3 SOL  6952       2.292 -11.584  12.197  1.00  0.00           H
ATOM  28448  HW2 SOL  6953      -4.000  -8.375  17.973  1.00  0.00           H
ATOM  28459  OW  SOL  6956      -4.764  -2.568  22.552  1.00  0.00           O
ATOM  28461  HW3 SOL  6956      -4.653  -2.708  21.611  1.00  0.00           H
ATOM  28475  OW  SOL  6960     -14.010  -2.695  11.118  1.00  0.00           O
ATOM  28476  HW2 SOL  6960     -13.444  -3.187  11.714  1.00  0.00           H
ATOM  28477  HW3 SOL  6960     -14.855  -2.658  11.566  1.00  0.00           H
ATOM  28511  OW  SOL  6969       1.883 -19.779   8.308  1.00  0.00           O
ATOM  28512  HW2 SOL  6969       1.372 -19.156   8.824  1.00  0.00           H
ATOM  28513  HW3 SOL  6969       2.783 -19.459   8.367  1.00  0.00           H
ATOM  28515  OW  SOL  6970      -7.551  13.000  -6.183  1.00  0.00           O
ATOM  28516  HW2 SOL  6970      -7.498  12.089  -6.470  1.00  0.00           H
ATOM  28517  HW3 SOL  6970      -7.441  12.959  -5.233  1.00  0.00           H
ATOM  28519  OW  SOL  6971      -5.534   8.458 -15.518  1.00  0.00           O
ATOM  28520  HW2 SOL  6971      -5.402   7.988 -14.695  1.00  0.00           H
ATOM  28521  HW3 SOL  6971      -4.844   9.122 -15.528  1.00  0.00           H
ATOM  28539  OW  SOL  6976      -9.223  16.756  -4.236  1.00  0.00           O
ATOM  28540  HW2 SOL  6976      -9.595  17.615  -4.036  1.00  0.00           H
ATOM  28541  HW3 SOL  6976      -9.092  16.346  -3.382  1.00  0.00           H
ATOM  28543  OW  SOL  6977     -14.470  12.539  -5.595  1.00  0.00           O
ATOM  28544  HW2 SOL  6977     -14.644  13.272  -5.004  1.00  0.00           H
ATOM  28545  HW3 SOL  6977     -15.195  12.557  -6.220  1.00  0.00           H
ATOM  28547  OW  SOL  6978     -13.243   8.353 -17.601  1.00  0.00           O
ATOM  28549  HW3 SOL  6978     -12.767   9.164 -17.422  1.00  0.00           H
ATOM  28551  OW  SOL  6979     -14.383   8.072 -15.210  1.00  0.00           O
ATOM  28552  HW2 SOL  6979     -14.704   8.969 -15.124  1.00  0.00           H
ATOM  28553  HW3 SOL  6979     -13.911   8.065 -16.043  1.00  0.00           H
ATOM  28555  OW  SOL  6980     -17.197   8.330  -6.561  1.00  0.00           O
ATOM  28556  HW2 SOL  6980     -17.416   8.818  -5.768  1.00  0.00           H
ATOM  28557  HW3 SOL  6980     -16.786   8.976  -7.135  1.00  0.00           H
ATOM  28563  OW  SOL  6982      -7.790  18.362   1.213  1.00  0.00           O
ATOM  28564  HW2 SOL  6982      -6.986  18.735   1.574  1.00  0.00           H
ATOM  28565  HW3 SOL  6982      -7.497  17.597   0.717  1.00  0.00           H
ATOM  28583  OW  SOL  6987      -7.293   1.793 -15.373  1.00  0.00           O
ATOM  28584  HW2 SOL  6987      -7.446   1.754 -14.429  1.00  0.00           H
ATOM  28585  HW3 SOL  6987      -8.016   2.321 -15.712  1.00  0.00           H
ATOM  28587  OW  SOL  6988      -5.323  13.945  -7.962  1.00  0.00           O
ATOM  28588  HW2 SOL  6988      -6.069  13.645  -7.442  1.00  0.00           H
ATOM  28589  HW3 SOL  6988      -5.460  13.554  -8.825  1.00  0.00           H
ATOM  28591  OW  SOL  6989      -5.204  15.259 -15.013  1.00  0.00           O
ATOM  28592  HW2 SOL  6989      -6.117  15.540 -14.945  1.00  0.00           H
ATOM  28593  HW3 SOL  6989      -4.738  16.035 -15.325  1.00  0.00           H
ATOM  28599  OW  SOL  6991      -0.479   0.978 -22.460  1.00  0.00           O
ATOM  28600  HW2 SOL  6991      -0.148   0.550 -21.670  1.00  0.00           H
ATOM  28601  HW3 SOL  6991      -0.267   0.369 -23.168  1.00  0.00           H
ATOM  28603  OW  SOL  6992      -6.739   9.738 -11.290  1.00  0.00           O
ATOM  28604  HW2 SOL  6992      -7.397  10.293 -11.708  1.00  0.00           H
ATOM  28605  HW3 SOL  6992      -5.903  10.150 -11.509  1.00  0.00           H
ATOM  28607  OW  SOL  6993      -5.274  20.483  -6.278  1.00  0.00           O
ATOM  28608  HW2 SOL  6993      -5.812  20.084  -5.595  1.00  0.00           H
ATOM  28609  HW3 SOL  6993      -5.409  19.927  -7.045  1.00  0.00           H
ATOM  28619  OW  SOL  6996     -10.420  12.393  -4.343  1.00  0.00           O
ATOM  28620  HW2 SOL  6996      -9.830  11.886  -3.784  1.00  0.00           H
ATOM  28621  HW3 SOL  6996     -10.518  11.861  -5.133  1.00  0.00           H
ATOM  28623  OW  SOL  6997     -10.992   6.779  -5.429  1.00  0.00           O
ATOM  28624  HW2 SOL  6997     -10.168   6.429  -5.768  1.00  0.00           H
ATOM  28625  HW3 SOL  6997     -11.315   6.101  -4.836  1.00  0.00           H
ATOM  28627  OW  SOL  6998     -16.630  12.801  -7.786  1.00  0.00           O
ATOM  28628  HW2 SOL  6998     -16.464  13.743  -7.745  1.00  0.00           H
ATOM  28629  HW3 SOL  6998     -17.449  12.681  -7.306  1.00  0.00           H
ATOM  28631  OW  SOL  6999      -0.336  12.026 -12.499  1.00  0.00           O
ATOM  28632  HW2 SOL  6999      -0.406  12.200 -11.560  1.00  0.00           H
ATOM  28633  HW3 SOL  6999      -0.258  12.892 -12.899  1.00  0.00           H
ATOM  28639  OW  SOL  7001      -7.741  -6.921  -6.346  1.00  0.00           O
ATOM  28640  HW2 SOL  7001      -8.406  -7.609  -6.315  1.00  0.00           H
ATOM  28641  HW3 SOL  7001      -7.030  -7.298  -6.865  1.00  0.00           H
ATOM  28647  OW  SOL  7003       7.228  11.347 -15.906  1.00  0.00           O
ATOM  28648  HW2 SOL  7003       7.727  11.838 -15.254  1.00  0.00           H
ATOM  28649  HW3 SOL  7003       7.065  11.976 -16.609  1.00  0.00           H
ATOM  28651  OW  SOL  7004     -14.188   3.541 -16.887  1.00  0.00           O
ATOM  28652  HW2 SOL  7004     -13.802   3.655 -16.018  1.00  0.00           H
ATOM  28653  HW3 SOL  7004     -13.638   2.882 -17.309  1.00  0.00           H
ATOM  28663  OW  SOL  7007      -5.699  -6.649 -11.156  1.00  0.00           O
ATOM  28664  HW2 SOL  7007      -6.611  -6.649 -10.864  1.00  0.00           H
ATOM  28665  HW3 SOL  7007      -5.283  -5.955 -10.644  1.00  0.00           H
ATOM  28667  OW  SOL  7008      -6.696   5.756 -14.486  1.00  0.00           O
ATOM  28668  HW2 SOL  7008      -6.344   5.276 -13.737  1.00  0.00           H
ATOM  28669  HW3 SOL  7008      -6.443   5.233 -15.247  1.00  0.00           H
ATOM  28671  OW  SOL  7009      -1.058   9.415 -10.837  1.00  0.00           O
ATOM  28672  HW2 SOL  7009      -1.328   8.558 -10.506  1.00  0.00           H
ATOM  28673  HW3 SOL  7009      -0.204   9.260 -11.239  1.00  0.00           H
ATOM  28679  OW  SOL  7011     -12.472  -3.235  -6.011  1.00  0.00           O
ATOM  28680  HW2 SOL  7011     -12.410  -4.064  -6.485  1.00  0.00           H
ATOM  28681  HW3 SOL  7011     -12.681  -3.488  -5.112  1.00  0.00           H
ATOM  28707  OW  SOL  7018       2.548  10.430  -6.267  1.00  0.00           O
ATOM  28708  HW2 SOL  7018       1.861  10.953  -6.681  1.00  0.00           H
ATOM  28709  HW3 SOL  7018       2.479  10.637  -5.335  1.00  0.00           H
ATOM  28711  OW  SOL  7019       2.232  24.582   1.022  1.00  0.00           O
ATOM  28712  HW2 SOL  7019       2.067  25.496   0.792  1.00  0.00           H
ATOM  28713  HW3 SOL  7019       1.862  24.484   1.899  1.00  0.00           H
ATOM  28739  OW  SOL  7026     -13.886  -0.518 -16.003  1.00  0.00           O
ATOM  28741  HW3 SOL  7026     -13.695  -1.403 -15.694  1.00  0.00           H
ATOM  28767  OW  SOL  7033      -3.961  10.693 -15.009  1.00  0.00           O
ATOM  28768  HW2 SOL  7033      -3.089  10.645 -15.401  1.00  0.00           H
ATOM  28769  HW3 SOL  7033      -3.813  11.065 -14.139  1.00  0.00           H
ATOM  28771  OW  SOL  7034      -5.557   9.725 -18.979  1.00  0.00           O
ATOM  28772  HW2 SOL  7034      -6.386  10.168 -18.800  1.00  0.00           H
ATOM  28773  HW3 SOL  7034      -5.748   8.796 -18.850  1.00  0.00           H
ATOM  28775  OW  SOL  7035      -2.604   1.688 -14.452  1.00  0.00           O
ATOM  28776  HW2 SOL  7035      -3.402   1.418 -14.906  1.00  0.00           H
ATOM  28777  HW3 SOL  7035      -1.897   1.471 -15.060  1.00  0.00           H
ATOM  28779  OW  SOL  7036       0.386  12.116 -16.419  1.00  0.00           O
ATOM  28780  HW2 SOL  7036       0.517  11.474 -17.117  1.00  0.00           H
ATOM  28781  HW3 SOL  7036      -0.244  11.702 -15.829  1.00  0.00           H
ATOM  28783  OW  SOL  7037      -8.964   9.064 -20.190  1.00  0.00           O
ATOM  28785  HW3 SOL  7037      -8.799   8.323 -19.607  1.00  0.00           H
ATOM  28787  OW  SOL  7038      -4.845  -3.744 -21.328  1.00  0.00           O
ATOM  28788  HW2 SOL  7038      -4.784  -3.625 -20.380  1.00  0.00           H
ATOM  28789  HW3 SOL  7038      -4.201  -4.424 -21.526  1.00  0.00           H
ATOM  28795  OW  SOL  7040      -7.299   4.577 -21.795  1.00  0.00           O
ATOM  28796  HW2 SOL  7040      -7.112   3.793 -21.280  1.00  0.00           H
ATOM  28797  HW3 SOL  7040      -6.604   5.191 -21.558  1.00  0.00           H
ATOM  28811  OW  SOL  7044       5.166   8.430 -16.534  1.00  0.00           O
ATOM  28812  HW2 SOL  7044       4.351   7.977 -16.317  1.00  0.00           H
ATOM  28813  HW3 SOL  7044       5.307   9.033 -15.804  1.00  0.00           H
ATOM  28855  OW  SOL  7055      -8.457   9.888 -16.720  1.00  0.00           O
ATOM  28856  HW2 SOL  7055      -7.934  10.309 -16.037  1.00  0.00           H
ATOM  28857  HW3 SOL  7055      -8.376   8.951 -16.541  1.00  0.00           H
ATOM  28859  OW  SOL  7056     -13.353   7.868 -11.580  1.00  0.00           O
ATOM  28860  HW2 SOL  7056     -14.176   7.844 -11.091  1.00  0.00           H
ATOM  28861  HW3 SOL  7056     -13.504   7.294 -12.331  1.00  0.00           H
ATOM  28863  OW  SOL  7057      -1.052  -1.809 -16.638  1.00  0.00           O
ATOM  28864  HW2 SOL  7057      -1.220  -2.522 -17.254  1.00  0.00           H
ATOM  28865  HW3 SOL  7057      -1.082  -2.224 -15.776  1.00  0.00           H
ATOM  28869  HW3 SOL  7058      -5.908  -1.733 -23.981  1.00  0.00           H
ATOM  28895  OW  SOL  7065       4.129   8.172 -21.504  1.00  0.00           O
ATOM  28896  HW2 SOL  7065       4.960   8.484 -21.864  1.00  0.00           H
ATOM  28897  HW3 SOL  7065       4.381   7.605 -20.775  1.00  0.00           H
ATOM  28899  OW  SOL  7066      -2.346  15.461 -11.873  1.00  0.00           O
ATOM  28900  HW2 SOL  7066      -1.706  14.941 -12.359  1.00  0.00           H
ATOM  28901  HW3 SOL  7066      -2.371  16.301 -12.331  1.00  0.00           H
ATOM  28903  OW  SOL  7067      -4.193 -12.233 -10.010  1.00  0.00           O
ATOM  28904  HW2 SOL  7067      -4.642 -12.718 -10.703  1.00  0.00           H
ATOM  28905  HW3 SOL  7067      -4.850 -11.619  -9.683  1.00  0.00           H
ATOM  28911  OW  SOL  7069      -5.384   1.004 -10.051  1.00  0.00           O
ATOM  28912  HW2 SOL  7069      -4.488   1.215 -10.314  1.00  0.00           H
ATOM  28913  HW3 SOL  7069      -5.469   0.066 -10.223  1.00  0.00           H
ATOM  28919  OW  SOL  7071     -13.455   7.742  -6.400  1.00  0.00           O
ATOM  28920  HW2 SOL  7071     -12.670   7.350  -6.018  1.00  0.00           H
ATOM  28921  HW3 SOL  7071     -13.320   8.685  -6.312  1.00  0.00           H
ATOM  28927  OW  SOL  7073       2.076   5.003 -12.943  1.00  0.00           O
ATOM  28928  HW2 SOL  7073       2.772   4.503 -12.518  1.00  0.00           H
ATOM  28929  HW3 SOL  7073       1.796   4.452 -13.674  1.00  0.00           H
ATOM  28935  OW  SOL  7075      -8.716   6.336 -18.687  1.00  0.00           O
ATOM  28936  HW2 SOL  7075      -8.281   5.497 -18.839  1.00  0.00           H
ATOM  28937  HW3 SOL  7075      -9.375   6.147 -18.019  1.00  0.00           H
ATOM  28963  OW  SOL  7082     -11.644   0.807  -7.064  1.00  0.00           O
ATOM  28964  HW2 SOL  7082     -10.943   1.106  -7.644  1.00  0.00           H
ATOM  28965  HW3 SOL  7082     -12.226   1.562  -6.983  1.00  0.00           H
ATOM  28967  OW  SOL  7083      -7.408  -2.653 -21.350  1.00  0.00           O
ATOM  28968  HW2 SOL  7083      -6.520  -3.009 -21.389  1.00  0.00           H
ATOM  28969  HW3 SOL  7083      -7.421  -2.130 -20.548  1.00  0.00           H
ATOM  28971  OW  SOL  7084      -2.954   1.469 -11.312  1.00  0.00           O
ATOM  28972  HW2 SOL  7084      -2.734   0.680 -11.807  1.00  0.00           H
ATOM  28973  HW3 SOL  7084      -2.398   2.152 -11.689  1.00  0.00           H
ATOM  28975  OW  SOL  7085      -1.261  10.632 -14.918  1.00  0.00           O
ATOM  28976  HW2 SOL  7085      -0.846   9.780 -14.785  1.00  0.00           H
ATOM  28977  HW3 SOL  7085      -1.231  11.051 -14.058  1.00  0.00           H
ATOM  28987  OW  SOL  7088      -3.804  20.651  -3.027  1.00  0.00           O
ATOM  28988  HW2 SOL  7088      -3.011  20.505  -2.511  1.00  0.00           H
ATOM  28989  HW3 SOL  7088      -4.348  19.882  -2.855  1.00  0.00           H
ATOM  28991  OW  SOL  7089     -12.441  15.788  -2.417  1.00  0.00           O
ATOM  28992  HW2 SOL  7089     -11.952  15.441  -3.163  1.00  0.00           H
ATOM  28993  HW3 SOL  7089     -12.028  15.388  -1.652  1.00  0.00           H
ATOM  28995  OW  SOL  7090     -11.309  10.120 -16.732  1.00  0.00           O
ATOM  28996  HW2 SOL  7090     -10.355  10.043 -16.729  1.00  0.00           H
ATOM  28997  HW3 SOL  7090     -11.528  10.420 -15.850  1.00  0.00           H
ATOM  28999  OW  SOL  7091      -2.021   6.884  -9.775  1.00  0.00           O
ATOM  29000  HW2 SOL  7091      -1.513   6.078  -9.874  1.00  0.00           H
ATOM  29001  HW3 SOL  7091      -2.929   6.589  -9.716  1.00  0.00           H
ATOM  29019  OW  SOL  7096       3.303  17.032   4.828  1.00  0.00           O
ATOM  29020  HW2 SOL  7096       3.654  16.154   4.678  1.00  0.00           H
ATOM  29021  HW3 SOL  7096       2.558  17.097   4.231  1.00  0.00           H
ATOM  29027  OW  SOL  7098     -14.977  14.689  -4.126  1.00  0.00           O
ATOM  29028  HW2 SOL  7098     -14.134  15.070  -3.879  1.00  0.00           H
ATOM  29029  HW3 SOL  7098     -15.611  15.115  -3.549  1.00  0.00           H
ATOM  29031  OW  SOL  7099      -2.433  13.368  -2.550  1.00  0.00           O
ATOM  29032  HW2 SOL  7099      -2.230  13.860  -1.755  1.00  0.00           H
ATOM  29033  HW3 SOL  7099      -1.715  12.740  -2.634  1.00  0.00           H
ATOM  29047  OW  SOL  7103     -10.231  19.221  -3.459  1.00  0.00           O
ATOM  29048  HW2 SOL  7103      -9.961  19.587  -4.301  1.00  0.00           H
ATOM  29049  HW3 SOL  7103     -11.187  19.257  -3.477  1.00  0.00           H
ATOM  29067  OW  SOL  7108     -19.051   6.444  -7.121  1.00  0.00           O
ATOM  29068  HW2 SOL  7108     -18.391   7.129  -7.011  1.00  0.00           H
ATOM  29069  HW3 SOL  7108     -18.611   5.768  -7.638  1.00  0.00           H
ATOM  29075  OW  SOL  7110      -1.453  20.383  -7.706  1.00  0.00           O
ATOM  29076  HW2 SOL  7110      -1.969  20.637  -6.941  1.00  0.00           H
ATOM  29077  HW3 SOL  7110      -1.685  19.467  -7.859  1.00  0.00           H
ATOM  29079  OW  SOL  7111     -14.749  13.085 -10.235  1.00  0.00           O
ATOM  29080  HW2 SOL  7111     -13.941  13.595 -10.187  1.00  0.00           H
ATOM  29081  HW3 SOL  7111     -15.335  13.503  -9.604  1.00  0.00           H
ATOM  29087  OW  SOL  7113     -10.075  15.185 -14.235  1.00  0.00           O
ATOM  29088  HW2 SOL  7113      -9.895  14.877 -13.347  1.00  0.00           H
ATOM  29089  HW3 SOL  7113     -10.442  14.424 -14.684  1.00  0.00           H
ATOM  29092  HW2 SOL  7114       3.868  15.720 -13.849  1.00  0.00           H
ATOM  29093  HW3 SOL  7114       4.546  15.364 -12.543  1.00  0.00           H
ATOM  29103  OW  SOL  7117       7.290  19.521  -6.923  1.00  0.00           O
ATOM  29104  HW2 SOL  7117       7.423  18.820  -7.560  1.00  0.00           H
ATOM  29105  HW3 SOL  7117       7.531  19.131  -6.083  1.00  0.00           H
ATOM  29111  OW  SOL  7119      -9.531   0.480 -10.853  1.00  0.00           O
ATOM  29112  HW2 SOL  7119      -9.552   0.950 -10.020  1.00  0.00           H
ATOM  29113  HW3 SOL  7119      -9.207  -0.392 -10.629  1.00  0.00           H
ATOM  29131  OW  SOL  7124      -4.677  -3.252 -18.578  1.00  0.00           O
ATOM  29132  HW2 SOL  7124      -5.349  -2.588 -18.420  1.00  0.00           H
ATOM  29133  HW3 SOL  7124      -5.061  -4.065 -18.249  1.00  0.00           H
ATOM  29136  HW2 SOL  7125     -17.800  -2.916 -10.811  1.00  0.00           H
ATOM  29139  OW  SOL  7126      -8.474  -1.339 -14.000  1.00  0.00           O
ATOM  29140  HW2 SOL  7126      -8.548  -0.596 -13.401  1.00  0.00           H
ATOM  29141  HW3 SOL  7126      -7.944  -1.979 -13.524  1.00  0.00           H
ATOM  29155  OW  SOL  7130     -10.232   3.253  -4.215  1.00  0.00           O
ATOM  29156  HW2 SOL  7130     -10.468   2.330  -4.306  1.00  0.00           H
ATOM  29157  HW3 SOL  7130      -9.445   3.354  -4.750  1.00  0.00           H
ATOM  29159  OW  SOL  7131     -11.865  14.614  -9.805  1.00  0.00           O
ATOM  29160  HW2 SOL  7131     -12.313  15.015  -9.060  1.00  0.00           H
ATOM  29161  HW3 SOL  7131     -11.950  13.672  -9.657  1.00  0.00           H
ATOM  29163  OW  SOL  7132      -8.016   5.185 -11.026  1.00  0.00           O
ATOM  29164  HW2 SOL  7132      -8.373   5.341 -10.152  1.00  0.00           H
ATOM  29165  HW3 SOL  7132      -8.226   5.979 -11.517  1.00  0.00           H
ATOM  29175  OW  SOL  7135      -5.772   4.060 -12.405  1.00  0.00           O
ATOM  29176  HW2 SOL  7135      -6.398   4.209 -11.696  1.00  0.00           H
ATOM  29177  HW3 SOL  7135      -4.918   4.234 -12.010  1.00  0.00           H
ATOM  29183  OW  SOL  7137      -9.221   1.942 -21.834  1.00  0.00           O
ATOM  29187  OW  SOL  7138      -3.960  -8.880 -19.333  1.00  0.00           O
ATOM  29188  HW2 SOL  7138      -4.814  -8.973 -19.755  1.00  0.00           H
ATOM  29189  HW3 SOL  7138      -3.427  -9.579 -19.712  1.00  0.00           H
ATOM  29203  OW  SOL  7142      -8.021  11.258 -19.021  1.00  0.00           O
ATOM  29204  HW2 SOL  7142      -8.251  10.927 -18.153  1.00  0.00           H
ATOM  29205  HW3 SOL  7142      -8.378  10.608 -19.627  1.00  0.00           H
ATOM  29209  HW3 SOL  7143      -7.330  26.585   5.940  1.00  0.00           H
ATOM  29211  OW  SOL  7144     -15.505   4.893  -9.618  1.00  0.00           O
ATOM  29212  HW2 SOL  7144     -15.607   5.761 -10.008  1.00  0.00           H
ATOM  29213  HW3 SOL  7144     -15.287   5.065  -8.702  1.00  0.00           H
ATOM  29215  OW  SOL  7145      -6.493   0.433  -6.101  1.00  0.00           O
ATOM  29216  HW2 SOL  7145      -5.735   0.964  -5.855  1.00  0.00           H
ATOM  29217  HW3 SOL  7145      -6.982   0.321  -5.286  1.00  0.00           H
ATOM  29223  OW  SOL  7147      -3.396  -4.195 -14.897  1.00  0.00           O
ATOM  29224  HW2 SOL  7147      -3.745  -4.566 -15.707  1.00  0.00           H
ATOM  29225  HW3 SOL  7147      -3.698  -3.287 -14.898  1.00  0.00           H
ATOM  29227  OW  SOL  7148      -6.749  -8.970 -20.404  1.00  0.00           O
ATOM  29228  HW2 SOL  7148      -7.301  -9.091 -19.631  1.00  0.00           H
ATOM  29239  OW  SOL  7151      -8.931   7.518 -15.779  1.00  0.00           O
ATOM  29240  HW2 SOL  7151      -8.359   7.029 -15.187  1.00  0.00           H
ATOM  29241  HW3 SOL  7151      -9.265   8.240 -15.247  1.00  0.00           H
ATOM  29251  OW  SOL  7154     -13.157  -1.168  -7.823  1.00  0.00           O
ATOM  29252  HW2 SOL  7154     -12.691  -0.350  -7.652  1.00  0.00           H
ATOM  29253  HW3 SOL  7154     -12.843  -1.769  -7.148  1.00  0.00           H
ATOM  29259  OW  SOL  7156      -4.816  16.677   4.545  1.00  0.00           O
ATOM  29260  HW2 SOL  7156      -5.209  17.457   4.154  1.00  0.00           H
ATOM  29261  HW3 SOL  7156      -4.595  16.119   3.799  1.00  0.00           H
ATOM  29263  OW  SOL  7157      -2.388  14.085   5.418  1.00  0.00           O
ATOM  29264  HW2 SOL  7157      -3.106  13.461   5.528  1.00  0.00           H
ATOM  29265  HW3 SOL  7157      -1.660  13.558   5.090  1.00  0.00           H
ATOM  29275  OW  SOL  7160     -12.688  10.296   8.358  1.00  0.00           O
ATOM  29276  HW2 SOL  7160     -11.928  10.409   8.929  1.00  0.00           H
ATOM  29277  HW3 SOL  7160     -12.770  11.133   7.899  1.00  0.00           H
ATOM  29279  OW  SOL  7161     -19.664  -5.837  -6.491  1.00  0.00           O
ATOM  29281  HW3 SOL  7161     -19.429  -6.663  -6.913  1.00  0.00           H
ATOM  29283  OW  SOL  7162      -7.659  15.780  -6.305  1.00  0.00           O
ATOM  29284  HW2 SOL  7162      -7.719  14.830  -6.200  1.00  0.00           H
ATOM  29285  HW3 SOL  7162      -8.144  16.135  -5.561  1.00  0.00           H
ATOM  29287  OW  SOL  7163     -14.231   2.584  -0.226  1.00  0.00           O
ATOM  29288  HW2 SOL  7163     -14.606   3.464  -0.187  1.00  0.00           H
ATOM  29289  HW3 SOL  7163     -13.295   2.716  -0.077  1.00  0.00           H
ATOM  29291  OW  SOL  7164     -13.480   7.833   7.560  1.00  0.00           O
ATOM  29292  HW2 SOL  7164     -13.093   8.665   7.831  1.00  0.00           H
ATOM  29293  HW3 SOL  7164     -13.899   7.494   8.351  1.00  0.00           H
ATOM  29295  OW  SOL  7165     -14.689   4.598   5.152  1.00  0.00           O
ATOM  29296  HW2 SOL  7165     -14.518   4.446   6.082  1.00  0.00           H
ATOM  29297  HW3 SOL  7165     -15.171   5.425   5.129  1.00  0.00           H
ATOM  29303  OW  SOL  7167     -10.267   0.530   3.797  1.00  0.00           O
ATOM  29304  HW2 SOL  7167     -10.506   0.358   2.886  1.00  0.00           H
ATOM  29305  HW3 SOL  7167     -10.995   1.045   4.144  1.00  0.00           H
ATOM  29307  OW  SOL  7168     -16.168   7.323   5.320  1.00  0.00           O
ATOM  29308  HW2 SOL  7168     -15.620   8.017   5.685  1.00  0.00           H
ATOM  29309  HW3 SOL  7168     -16.317   7.587   4.412  1.00  0.00           H
ATOM  29311  OW  SOL  7169      -2.502  13.654  -7.741  1.00  0.00           O
ATOM  29312  HW2 SOL  7169      -3.340  13.251  -7.967  1.00  0.00           H
ATOM  29313  HW3 SOL  7169      -2.436  13.553  -6.792  1.00  0.00           H
ATOM  29319  OW  SOL  7171     -14.708  14.238   5.104  1.00  0.00           O
ATOM  29320  HW2 SOL  7171     -14.439  13.637   5.799  1.00  0.00           H
ATOM  29321  HW3 SOL  7171     -15.027  13.669   4.404  1.00  0.00           H
ATOM  29323  OW  SOL  7172      -7.195  20.511  -2.298  1.00  0.00           O
ATOM  29324  HW2 SOL  7172      -7.731  20.397  -1.513  1.00  0.00           H
ATOM  29325  HW3 SOL  7172      -7.166  21.458  -2.432  1.00  0.00           H
ATOM  29335  OW  SOL  7175     -16.986   3.748   2.172  1.00  0.00           O
ATOM  29336  HW2 SOL  7175     -17.104   2.881   1.784  1.00  0.00           H
ATOM  29337  HW3 SOL  7175     -16.044   3.812   2.333  1.00  0.00           H
ATOM  29343  OW  SOL  7177      -3.665  18.893  11.524  1.00  0.00           O
ATOM  29344  HW2 SOL  7177      -3.451  18.041  11.144  1.00  0.00           H
ATOM  29345  HW3 SOL  7177      -2.815  19.296  11.704  1.00  0.00           H
ATOM  29347  OW  SOL  7178     -15.242  12.474   2.605  1.00  0.00           O
ATOM  29348  HW2 SOL  7178     -16.020  12.002   2.905  1.00  0.00           H
ATOM  29349  HW3 SOL  7178     -15.584  13.162   2.035  1.00  0.00           H
ATOM  29351  OW  SOL  7179      -7.912   7.423 -12.558  1.00  0.00           O
ATOM  29352  HW2 SOL  7179      -7.541   8.078 -11.966  1.00  0.00           H
ATOM  29353  HW3 SOL  7179      -7.152   7.037 -12.995  1.00  0.00           H
ATOM  29359  OW  SOL  7181      -4.231   1.116  12.728  1.00  0.00           O
ATOM  29360  HW2 SOL  7181      -4.001   1.046  13.654  1.00  0.00           H
ATOM  29361  HW3 SOL  7181      -3.468   1.525  12.321  1.00  0.00           H
ATOM  29367  OW  SOL  7183      -8.234  18.052 -13.017  1.00  0.00           O
ATOM  29368  HW2 SOL  7183      -7.801  17.392 -12.475  1.00  0.00           H
ATOM  29369  HW3 SOL  7183      -8.272  17.660 -13.889  1.00  0.00           H
ATOM  29371  OW  SOL  7184     -10.106  -1.937  -5.611  1.00  0.00           O
ATOM  29372  HW2 SOL  7184     -10.936  -2.360  -5.831  1.00  0.00           H
ATOM  29373  HW3 SOL  7184     -10.359  -1.110  -5.203  1.00  0.00           H
ATOM  29379  OW  SOL  7186      -4.291  21.201  10.442  1.00  0.00           O
ATOM  29380  HW2 SOL  7186      -5.220  21.064  10.254  1.00  0.00           H
ATOM  29381  HW3 SOL  7186      -4.041  20.446  10.975  1.00  0.00           H
ATOM  29383  OW  SOL  7187      -7.758   2.966  14.736  1.00  0.00           O
ATOM  29384  HW2 SOL  7187      -7.417   2.237  15.254  1.00  0.00           H
ATOM  29385  HW3 SOL  7187      -7.591   3.740  15.274  1.00  0.00           H
ATOM  29391  OW  SOL  7189       5.490  16.527  -8.251  1.00  0.00           O
ATOM  29392  HW2 SOL  7189       6.015  15.841  -7.840  1.00  0.00           H
ATOM  29393  HW3 SOL  7189       6.123  17.051  -8.742  1.00  0.00           H
ATOM  29395  OW  SOL  7190      -5.468  16.085  16.006  1.00  0.00           O
ATOM  29396  HW2 SOL  7190      -5.940  16.910  16.114  1.00  0.00           H
ATOM  29397  HW3 SOL  7190      -4.547  16.317  16.126  1.00  0.00           H
ATOM  29403  OW  SOL  7192      -3.206  18.420  -9.615  1.00  0.00           O
ATOM  29404  HW2 SOL  7192      -3.314  17.672  -9.027  1.00  0.00           H
ATOM  29405  HW3 SOL  7192      -3.576  18.127 -10.448  1.00  0.00           H
ATOM  29407  OW  SOL  7193     -16.231   2.776  -2.537  1.00  0.00           O
ATOM  29408  HW2 SOL  7193     -15.508   2.639  -1.926  1.00  0.00           H
ATOM  29409  HW3 SOL  7193     -15.810   3.067  -3.346  1.00  0.00           H
ATOM  29411  OW  SOL  7194     -17.045  10.655  -1.614  1.00  0.00           O
ATOM  29412  HW2 SOL  7194     -17.771  10.044  -1.484  1.00  0.00           H
ATOM  29413  HW3 SOL  7194     -16.285  10.207  -1.243  1.00  0.00           H
ATOM  29415  OW  SOL  7195     -12.760   5.738  -1.718  1.00  0.00           O
ATOM  29416  HW2 SOL  7195     -13.081   5.566  -2.603  1.00  0.00           H
ATOM  29417  HW3 SOL  7195     -12.405   6.626  -1.760  1.00  0.00           H
ATOM  29419  OW  SOL  7196      -6.824  10.720  -7.471  1.00  0.00           O
ATOM  29420  HW2 SOL  7196      -7.147   9.836  -7.299  1.00  0.00           H
ATOM  29421  HW3 SOL  7196      -7.371  11.040  -8.188  1.00  0.00           H
ATOM  29427  OW  SOL  7198      -6.872  11.174 -15.071  1.00  0.00           O
ATOM  29428  HW2 SOL  7198      -6.943  12.026 -15.502  1.00  0.00           H
ATOM  29429  HW3 SOL  7198      -5.931  11.029 -14.981  1.00  0.00           H
ATOM  29435  OW  SOL  7200     -13.648  20.093  12.380  1.00  0.00           O
ATOM  29436  HW2 SOL  7200     -13.274  20.962  12.527  1.00  0.00           H
ATOM  29437  HW3 SOL  7200     -14.223  20.204  11.623  1.00  0.00           H
ATOM  29439  OW  SOL  7201     -12.198   4.016   7.253  1.00  0.00           O
ATOM  29440  HW2 SOL  7201     -11.640   3.330   6.888  1.00  0.00           H
ATOM  29441  HW3 SOL  7201     -12.142   4.733   6.621  1.00  0.00           H
ATOM  29443  OW  SOL  7202     -15.369   5.371  -0.479  1.00  0.00           O
ATOM  29444  HW2 SOL  7202     -14.482   5.502  -0.814  1.00  0.00           H
ATOM  29445  HW3 SOL  7202     -15.933   5.468  -1.247  1.00  0.00           H
ATOM  29447  OW  SOL  7203      -7.554  12.859   4.688  1.00  0.00           O
ATOM  29448  HW2 SOL  7203      -7.495  13.789   4.906  1.00  0.00           H
ATOM  29449  HW3 SOL  7203      -6.663  12.613   4.439  1.00  0.00           H
ATOM  29455  OW  SOL  7205     -14.766  -3.790   8.679  1.00  0.00           O
ATOM  29456  HW2 SOL  7205     -14.551  -3.557   9.582  1.00  0.00           H
ATOM  29457  HW3 SOL  7205     -13.932  -3.736   8.212  1.00  0.00           H
ATOM  29471  OW  SOL  7209      -2.921  16.334  -5.353  1.00  0.00           O
ATOM  29472  HW2 SOL  7209      -2.265  17.029  -5.295  1.00  0.00           H
ATOM  29473  HW3 SOL  7209      -2.493  15.567  -4.974  1.00  0.00           H
ATOM  29475  OW  SOL  7210      -2.540   5.351   1.576  1.00  0.00           O
ATOM  29476  HW2 SOL  7210      -2.636   4.746   2.312  1.00  0.00           H
ATOM  29477  HW3 SOL  7210      -3.434   5.490   1.262  1.00  0.00           H
ATOM  29479  OW  SOL  7211     -18.899   5.209  -1.510  1.00  0.00           O
ATOM  29480  HW2 SOL  7211     -19.027   5.458  -2.425  1.00  0.00           H
ATOM  29481  HW3 SOL  7211     -18.014   4.845  -1.482  1.00  0.00           H
ATOM  29483  OW  SOL  7212      -7.628  -1.777  -1.600  1.00  0.00           O
ATOM  29484  HW2 SOL  7212      -8.569  -1.807  -1.431  1.00  0.00           H
ATOM  29485  HW3 SOL  7212      -7.334  -2.680  -1.481  1.00  0.00           H
ATOM  29487  OW  SOL  7213     -17.145  -4.683 -10.771  1.00  0.00           O
ATOM  29488  HW2 SOL  7213     -17.686  -4.854 -10.000  1.00  0.00           H
ATOM  29489  HW3 SOL  7213     -16.261  -4.571 -10.423  1.00  0.00           H
ATOM  29499  OW  SOL  7216     -10.652  10.061  -6.111  1.00  0.00           O
ATOM  29500  HW2 SOL  7216     -11.563  10.214  -6.361  1.00  0.00           H
ATOM  29501  HW3 SOL  7216     -10.633   9.149  -5.821  1.00  0.00           H
ATOM  29503  OW  SOL  7217     -15.306   4.427  -4.998  1.00  0.00           O
ATOM  29504  HW2 SOL  7217     -15.266   4.858  -5.852  1.00  0.00           H
ATOM  29505  HW3 SOL  7217     -15.784   5.042  -4.442  1.00  0.00           H
ATOM  29507  OW  SOL  7218       4.308  21.466   9.455  1.00  0.00           O
ATOM  29508  HW2 SOL  7218       4.709  21.276  10.303  1.00  0.00           H
ATOM  29509  HW3 SOL  7218       4.793  20.923   8.834  1.00  0.00           H
ATOM  29511  OW  SOL  7219      -5.281  19.038  -0.267  1.00  0.00           O
ATOM  29512  HW2 SOL  7219      -5.879  19.336  -0.953  1.00  0.00           H
ATOM  29513  HW3 SOL  7219      -5.247  18.088  -0.375  1.00  0.00           H
ATOM  29515  OW  SOL  7220     -14.652   9.583  -0.732  1.00  0.00           O
ATOM  29516  HW2 SOL  7220     -15.099   9.095  -0.041  1.00  0.00           H
ATOM  29517  HW3 SOL  7220     -14.187  10.281  -0.271  1.00  0.00           H
ATOM  29527  OW  SOL  7223     -11.655  10.731  -2.442  1.00  0.00           O
ATOM  29528  HW2 SOL  7223     -10.765  10.483  -2.191  1.00  0.00           H
ATOM  29529  HW3 SOL  7223     -11.559  11.590  -2.853  1.00  0.00           H
ATOM  29531  OW  SOL  7224      -8.602  -3.411  -3.909  1.00  0.00           O
ATOM  29532  HW2 SOL  7224      -8.195  -2.664  -3.470  1.00  0.00           H
ATOM  29533  HW3 SOL  7224      -9.220  -3.019  -4.527  1.00  0.00           H
ATOM  29535  OW  SOL  7225     -15.610 -11.269   1.065  1.00  0.00           O
ATOM  29536  HW2 SOL  7225     -15.508 -11.828   1.835  1.00  0.00           H
ATOM  29537  HW3 SOL  7225     -16.341 -10.691   1.283  1.00  0.00           H
ATOM  29543  OW  SOL  7227     -11.301  15.056   2.364  1.00  0.00           O
ATOM  29544  HW2 SOL  7227     -10.488  15.535   2.527  1.00  0.00           H
ATOM  29545  HW3 SOL  7227     -11.183  14.222   2.820  1.00  0.00           H
ATOM  29547  OW  SOL  7228      -1.664  23.367  -2.759  1.00  0.00           O
ATOM  29548  HW2 SOL  7228      -1.571  23.359  -1.806  1.00  0.00           H
ATOM  29549  HW3 SOL  7228      -2.600  23.235  -2.911  1.00  0.00           H
ATOM  29551  OW  SOL  7229     -12.194   7.834  -8.970  1.00  0.00           O
ATOM  29552  HW2 SOL  7229     -12.746   7.410  -8.313  1.00  0.00           H
ATOM  29553  HW3 SOL  7229     -12.516   7.499  -9.807  1.00  0.00           H
ATOM  29555  OW  SOL  7230      -7.055  23.324   0.300  1.00  0.00           O
ATOM  29556  HW2 SOL  7230      -6.197  22.913   0.407  1.00  0.00           H
ATOM  29557  HW3 SOL  7230      -7.251  23.230  -0.633  1.00  0.00           H
ATOM  29563  OW  SOL  7232     -13.111  -3.935  -3.210  1.00  0.00           O
ATOM  29564  HW2 SOL  7232     -12.661  -3.450  -2.518  1.00  0.00           H
ATOM  29565  HW3 SOL  7232     -12.627  -4.757  -3.281  1.00  0.00           H
ATOM  29571  OW  SOL  7234      -4.323  10.508  -8.549  1.00  0.00           O
ATOM  29572  HW2 SOL  7234      -4.393  11.216  -9.189  1.00  0.00           H
ATOM  29573  HW3 SOL  7234      -5.168  10.505  -8.101  1.00  0.00           H
ATOM  29575  OW  SOL  7235       3.674  19.979   4.015  1.00  0.00           O
ATOM  29576  HW2 SOL  7235       3.476  20.216   3.110  1.00  0.00           H
ATOM  29577  HW3 SOL  7235       2.825  19.986   4.457  1.00  0.00           H
ATOM  29579  OW  SOL  7236       4.972  22.483  16.405  1.00  0.00           O
ATOM  29580  HW2 SOL  7236       4.257  21.850  16.462  1.00  0.00           H
ATOM  29581  HW3 SOL  7236       4.804  23.100  17.117  1.00  0.00           H
ATOM  29587  OW  SOL  7238       2.725   8.501  18.034  1.00  0.00           O
ATOM  29588  HW2 SOL  7238       2.845   7.753  17.450  1.00  0.00           H
ATOM  29589  HW3 SOL  7238       2.343   8.126  18.828  1.00  0.00           H
ATOM  29591  OW  SOL  7239     -18.689 -11.418   0.894  1.00  0.00           O
ATOM  29592  HW2 SOL  7239     -18.023 -11.644   1.543  1.00  0.00           H
ATOM  29593  HW3 SOL  7239     -19.412 -11.059   1.407  1.00  0.00           H
ATOM  29595  OW  SOL  7240     -15.268   8.489  -3.412  1.00  0.00           O
ATOM  29596  HW2 SOL  7240     -14.508   8.540  -3.991  1.00  0.00           H
ATOM  29597  HW3 SOL  7240     -14.947   8.802  -2.566  1.00  0.00           H
ATOM  29599  OW  SOL  7241      -9.478   4.242   4.074  1.00  0.00           O
ATOM  29600  HW2 SOL  7241      -9.268   3.985   4.972  1.00  0.00           H
ATOM  29601  HW3 SOL  7241      -8.989   3.627   3.528  1.00  0.00           H
ATOM  29611  OW  SOL  7244     -16.606  13.024   8.395  1.00  0.00           O
ATOM  29612  HW2 SOL  7244     -17.159  13.227   7.640  1.00  0.00           H
ATOM  29613  HW3 SOL  7244     -16.321  13.878   8.721  1.00  0.00           H
ATOM  29615  OW  SOL  7245      -4.271  16.548  -7.724  1.00  0.00           O
ATOM  29616  HW2 SOL  7245      -3.728  16.454  -6.941  1.00  0.00           H
ATOM  29617  HW3 SOL  7245      -4.641  15.677  -7.867  1.00  0.00           H
ATOM  29619  OW  SOL  7246      -9.423  19.725  -0.869  1.00  0.00           O
ATOM  29620  HW2 SOL  7246      -9.010  18.997  -0.405  1.00  0.00           H
ATOM  29621  HW3 SOL  7246      -9.562  19.396  -1.757  1.00  0.00           H
ATOM  29632  HW2 SOL  7249      -8.377  20.355  -5.321  1.00  0.00           H
ATOM  29633  HW3 SOL  7249      -9.481  20.040  -6.308  1.00  0.00           H
ATOM  29635  OW  SOL  7250     -14.058   0.193   9.106  1.00  0.00           O
ATOM  29636  HW2 SOL  7250     -13.513  -0.297   8.490  1.00  0.00           H
ATOM  29637  HW3 SOL  7250     -14.278   1.001   8.642  1.00  0.00           H
ATOM  29639  OW  SOL  7251     -12.264  -0.913   7.498  1.00  0.00           O
ATOM  29640  HW2 SOL  7251     -12.713  -0.824   6.657  1.00  0.00           H
ATOM  29641  HW3 SOL  7251     -11.594  -0.229   7.486  1.00  0.00           H
ATOM  29643  OW  SOL  7252     -14.030  -1.316  -0.393  1.00  0.00           O
ATOM  29644  HW2 SOL  7252     -14.210  -1.112   0.524  1.00  0.00           H
ATOM  29645  HW3 SOL  7252     -14.740  -1.902  -0.653  1.00  0.00           H
ATOM  29655  OW  SOL  7255     -12.319   8.409  -1.430  1.00  0.00           O
ATOM  29656  HW2 SOL  7255     -12.048   9.048  -2.091  1.00  0.00           H
ATOM  29657  HW3 SOL  7255     -13.151   8.745  -1.099  1.00  0.00           H
ATOM  29659  OW  SOL  7256     -17.487  -8.924   2.082  1.00  0.00           O
ATOM  29660  HW2 SOL  7256     -17.459  -7.986   1.893  1.00  0.00           H
ATOM  29661  HW3 SOL  7256     -16.928  -9.030   2.851  1.00  0.00           H
ATOM  29667  OW  SOL  7258      -3.720  11.341   5.870  1.00  0.00           O
ATOM  29668  HW2 SOL  7258      -4.225  11.409   5.060  1.00  0.00           H
ATOM  29669  HW3 SOL  7258      -2.809  11.444   5.594  1.00  0.00           H
ATOM  29671  OW  SOL  7259      -9.500  11.324   5.858  1.00  0.00           O
ATOM  29672  HW2 SOL  7259      -9.687  10.612   5.247  1.00  0.00           H
ATOM  29673  HW3 SOL  7259      -8.852  11.864   5.407  1.00  0.00           H
ATOM  29675  OW  SOL  7260      -7.822   8.122  10.452  1.00  0.00           O
ATOM  29676  HW2 SOL  7260      -8.540   7.934   9.848  1.00  0.00           H
ATOM  29677  HW3 SOL  7260      -7.396   8.897  10.085  1.00  0.00           H
ATOM  29679  OW  SOL  7261      -9.778   5.941  -8.627  1.00  0.00           O
ATOM  29680  HW2 SOL  7261     -10.072   6.800  -8.930  1.00  0.00           H
ATOM  29681  HW3 SOL  7261      -9.200   6.132  -7.889  1.00  0.00           H
ATOM  29683  OW  SOL  7262      -9.273  21.586  11.790  1.00  0.00           O
ATOM  29684  HW2 SOL  7262      -9.694  22.403  11.520  1.00  0.00           H
ATOM  29685  HW3 SOL  7262      -9.461  20.973  11.079  1.00  0.00           H
ATOM  29687  OW  SOL  7263     -15.580   0.890  11.475  1.00  0.00           O
ATOM  29688  HW2 SOL  7263     -15.190   0.611  10.646  1.00  0.00           H
ATOM  29689  HW3 SOL  7263     -16.091   0.135  11.766  1.00  0.00           H
ATOM  29691  OW  SOL  7264     -13.082  10.085  -4.732  1.00  0.00           O
ATOM  29692  HW2 SOL  7264     -12.625  10.490  -3.995  1.00  0.00           H
ATOM  29693  HW3 SOL  7264     -13.607  10.792  -5.107  1.00  0.00           H
ATOM  29695  OW  SOL  7265      -1.719  15.884  -9.192  1.00  0.00           O
ATOM  29696  HW2 SOL  7265      -1.934  15.221  -8.537  1.00  0.00           H
ATOM  29697  HW3 SOL  7265      -2.106  15.555 -10.003  1.00  0.00           H
ATOM  29699  OW  SOL  7266      -4.186  23.117   5.790  1.00  0.00           O
ATOM  29700  HW2 SOL  7266      -5.111  23.348   5.701  1.00  0.00           H
ATOM  29701  HW3 SOL  7266      -3.717  23.932   5.611  1.00  0.00           H
ATOM  29703  OW  SOL  7267     -13.557  12.677  12.516  1.00  0.00           O
ATOM  29704  HW2 SOL  7267     -13.952  12.106  11.857  1.00  0.00           H
ATOM  29705  HW3 SOL  7267     -14.293  13.174  12.874  1.00  0.00           H
ATOM  29711  OW  SOL  7269      -8.750  -4.647   3.022  1.00  0.00           O
ATOM  29712  HW2 SOL  7269      -8.929  -5.260   3.735  1.00  0.00           H
ATOM  29713  HW3 SOL  7269      -9.614  -4.429   2.671  1.00  0.00           H
ATOM  29724  HW2 SOL  7272     -16.752   0.639 -10.786  1.00  0.00           H
ATOM  29731  OW  SOL  7274     -11.062   9.515   1.409  1.00  0.00           O
ATOM  29732  HW2 SOL  7274     -10.277   9.822   1.861  1.00  0.00           H
ATOM  29733  HW3 SOL  7274     -10.767   8.759   0.901  1.00  0.00           H
ATOM  29735  OW  SOL  7275     -17.592  -0.149  -4.015  1.00  0.00           O
ATOM  29736  HW2 SOL  7275     -16.785   0.322  -4.224  1.00  0.00           H
ATOM  29737  HW3 SOL  7275     -18.102  -0.121  -4.825  1.00  0.00           H
ATOM  29739  OW  SOL  7276      -1.499   6.409  18.175  1.00  0.00           O
ATOM  29740  HW2 SOL  7276      -2.250   6.444  17.583  1.00  0.00           H
ATOM  29741  HW3 SOL  7276      -0.957   5.698  17.834  1.00  0.00           H
ATOM  29743  OW  SOL  7277      -2.675   5.358 -13.545  1.00  0.00           O
ATOM  29744  HW2 SOL  7277      -2.844   5.098 -14.450  1.00  0.00           H
ATOM  29745  HW3 SOL  7277      -1.817   5.781 -13.573  1.00  0.00           H
ATOM  29747  OW  SOL  7278     -12.639 -10.418  -9.204  1.00  0.00           O
ATOM  29748  HW2 SOL  7278     -12.857 -10.786  -8.348  1.00  0.00           H
ATOM  29749  HW3 SOL  7278     -12.857 -11.112  -9.827  1.00  0.00           H
ATOM  29759  OW  SOL  7281      -9.569   3.468 -13.155  1.00  0.00           O
ATOM  29760  HW2 SOL  7281      -8.879   2.931 -12.765  1.00  0.00           H
ATOM  29761  HW3 SOL  7281      -9.592   4.258 -12.616  1.00  0.00           H
ATOM  29763  OW  SOL  7282     -10.180  -7.852   1.174  1.00  0.00           O
ATOM  29764  HW2 SOL  7282     -10.391  -7.261   0.452  1.00  0.00           H
ATOM  29765  HW3 SOL  7282      -9.315  -7.569   1.471  1.00  0.00           H
ATOM  29767  OW  SOL  7283     -12.581   5.530   1.422  1.00  0.00           O
ATOM  29768  HW2 SOL  7283     -11.970   5.968   2.015  1.00  0.00           H
ATOM  29769  HW3 SOL  7283     -13.204   6.213   1.172  1.00  0.00           H
ATOM  29779  OW  SOL  7286      -9.811  17.668  11.863  1.00  0.00           O
ATOM  29780  HW2 SOL  7286     -10.469  17.035  11.575  1.00  0.00           H
ATOM  29781  HW3 SOL  7286      -9.374  17.241  12.599  1.00  0.00           H
ATOM  29783  OW  SOL  7287     -11.692   1.571  10.366  1.00  0.00           O
ATOM  29784  HW2 SOL  7287     -11.893   1.661  11.297  1.00  0.00           H
ATOM  29785  HW3 SOL  7287     -12.503   1.247   9.975  1.00  0.00           H
ATOM  29787  OW  SOL  7288      -7.787  16.151 -15.275  1.00  0.00           O
ATOM  29789  HW3 SOL  7288      -8.635  15.851 -14.948  1.00  0.00           H
ATOM  29799  OW  SOL  7291      -8.934  16.680  -1.036  1.00  0.00           O
ATOM  29800  HW2 SOL  7291      -9.714  16.439  -0.536  1.00  0.00           H
ATOM  29801  HW3 SOL  7291      -8.480  15.851  -1.186  1.00  0.00           H
ATOM  29803  OW  SOL  7292     -10.351  -0.795  -1.332  1.00  0.00           O
ATOM  29804  HW2 SOL  7292     -11.091  -0.378  -1.774  1.00  0.00           H
ATOM  29805  HW3 SOL  7292     -10.489  -0.606  -0.404  1.00  0.00           H
ATOM  29807  OW  SOL  7293      -9.807   2.101  -8.644  1.00  0.00           O
ATOM  29808  HW2 SOL  7293      -8.904   2.396  -8.754  1.00  0.00           H
ATOM  29809  HW3 SOL  7293     -10.296   2.897  -8.436  1.00  0.00           H
ATOM  29811  OW  SOL  7294      -5.090  11.766   3.509  1.00  0.00           O
ATOM  29812  HW2 SOL  7294      -4.645  12.531   3.145  1.00  0.00           H
ATOM  29813  HW3 SOL  7294      -5.400  11.282   2.743  1.00  0.00           H
ATOM  29819  OW  SOL  7296     -10.525   6.899   2.811  1.00  0.00           O
ATOM  29820  HW2 SOL  7296     -10.148   7.007   1.938  1.00  0.00           H
ATOM  29821  HW3 SOL  7296     -10.171   6.066   3.123  1.00  0.00           H
ATOM  29835  OW  SOL  7300     -13.009  11.729   0.437  1.00  0.00           O
ATOM  29836  HW2 SOL  7300     -13.430  12.177   1.171  1.00  0.00           H
ATOM  29837  HW3 SOL  7300     -12.338  11.181   0.844  1.00  0.00           H
ATOM  29843  OW  SOL  7302      -5.352   5.713   1.554  1.00  0.00           O
ATOM  29844  HW2 SOL  7302      -5.914   6.452   1.785  1.00  0.00           H
ATOM  29845  HW3 SOL  7302      -5.806   5.283   0.829  1.00  0.00           H
ATOM  29847  OW  SOL  7303     -14.344  -5.115 -10.800  1.00  0.00           O
ATOM  29848  HW2 SOL  7303     -14.215  -4.692  -9.951  1.00  0.00           H
ATOM  29849  HW3 SOL  7303     -13.824  -4.592 -11.410  1.00  0.00           H
ATOM  29855  OW  SOL  7305       8.704  15.136  -9.268  1.00  0.00           O
ATOM  29856  HW2 SOL  7305       7.998  14.635  -8.860  1.00  0.00           H
ATOM  29857  HW3 SOL  7305       9.391  14.491  -9.436  1.00  0.00           H
ATOM  29859  OW  SOL  7306       6.698   3.865  19.650  1.00  0.00           O
ATOM  29860  HW2 SOL  7306       7.246   3.685  18.886  1.00  0.00           H
ATOM  29861  HW3 SOL  7306       6.147   4.600  19.382  1.00  0.00           H
ATOM  29867  OW  SOL  7308      11.630  20.967   8.688  1.00  0.00           O
ATOM  29868  HW2 SOL  7308      11.454  20.506   7.868  1.00  0.00           H
ATOM  29875  OW  SOL  7310      -5.262  10.428  19.641  1.00  0.00           O
ATOM  29876  HW2 SOL  7310      -5.124  11.370  19.737  1.00  0.00           H
ATOM  29877  HW3 SOL  7310      -4.959  10.230  18.755  1.00  0.00           H
ATOM  29931  OW  SOL  7324       2.245  11.709  17.402  1.00  0.00           O
ATOM  29932  HW2 SOL  7324       2.657  10.902  17.712  1.00  0.00           H
ATOM  29933  HW3 SOL  7324       1.479  11.819  17.965  1.00  0.00           H
ATOM  29935  OW  SOL  7325      -6.355  11.722  16.209  1.00  0.00           O
ATOM  29936  HW2 SOL  7325      -5.968  12.304  15.556  1.00  0.00           H
ATOM  29937  HW3 SOL  7325      -7.225  11.520  15.866  1.00  0.00           H
ATOM  29947  OW  SOL  7328     -14.378   6.357  15.071  1.00  0.00           O
ATOM  29948  HW2 SOL  7328     -13.662   6.977  14.932  1.00  0.00           H
ATOM  29949  HW3 SOL  7328     -14.227   6.009  15.950  1.00  0.00           H
ATOM  29951  OW  SOL  7329       5.714   9.484  11.815  1.00  0.00           O
ATOM  29952  HW2 SOL  7329       5.851   9.141  10.932  1.00  0.00           H
ATOM  29953  HW3 SOL  7329       5.160  10.255  11.690  1.00  0.00           H
ATOM  29955  OW  SOL  7330      -1.219  12.413  23.110  1.00  0.00           O
ATOM  29956  HW2 SOL  7330      -2.037  12.031  22.791  1.00  0.00           H
ATOM  29957  HW3 SOL  7330      -1.181  13.276  22.698  1.00  0.00           H
ATOM  29971  OW  SOL  7334       1.212  16.480  10.578  1.00  0.00           O
ATOM  29972  HW2 SOL  7334       1.654  17.303  10.369  1.00  0.00           H
ATOM  29973  HW3 SOL  7334       1.777  16.064  11.229  1.00  0.00           H
ATOM  29975  OW  SOL  7335     -11.425  15.593  12.544  1.00  0.00           O
ATOM  29976  HW2 SOL  7335     -12.211  15.993  12.171  1.00  0.00           H
ATOM  29977  HW3 SOL  7335     -11.436  15.855  13.465  1.00  0.00           H
ATOM  29991  OW  SOL  7339      -7.772  21.053  14.090  1.00  0.00           O
ATOM  29992  HW2 SOL  7339      -8.380  21.280  13.386  1.00  0.00           H
ATOM  29993  HW3 SOL  7339      -7.152  20.447  13.685  1.00  0.00           H
ATOM  30019  OW  SOL  7346      -6.013   7.427  21.073  1.00  0.00           O
ATOM  30020  HW2 SOL  7346      -6.718   8.049  21.253  1.00  0.00           H
ATOM  30021  HW3 SOL  7346      -5.218   7.959  21.073  1.00  0.00           H
ATOM  30039  OW  SOL  7351     -16.378  14.640   1.323  1.00  0.00           O
ATOM  30040  HW2 SOL  7351     -15.882  15.194   0.720  1.00  0.00           H
ATOM  30051  OW  SOL  7354      -1.889   2.810  21.488  1.00  0.00           O
ATOM  30052  HW2 SOL  7354      -1.232   2.561  22.137  1.00  0.00           H
ATOM  30053  HW3 SOL  7354      -1.636   3.693  21.218  1.00  0.00           H
ATOM  30067  OW  SOL  7358      -4.779  13.235  14.438  1.00  0.00           O
ATOM  30068  HW2 SOL  7358      -4.008  13.688  14.096  1.00  0.00           H
ATOM  30069  HW3 SOL  7358      -5.334  13.094  13.672  1.00  0.00           H
ATOM  30087  OW  SOL  7363      -6.449  -2.821  12.851  1.00  0.00           O
ATOM  30088  HW2 SOL  7363      -6.133  -2.022  12.430  1.00  0.00           H
ATOM  30089  HW3 SOL  7363      -6.768  -3.363  12.129  1.00  0.00           H
ATOM  30095  OW  SOL  7365     -13.965  14.989  16.554  1.00  0.00           O
ATOM  30096  HW2 SOL  7365     -13.376  14.235  16.515  1.00  0.00           H
ATOM  30107  OW  SOL  7368       4.125  -1.793  19.394  1.00  0.00           O
ATOM  30108  HW2 SOL  7368       4.227  -2.619  19.868  1.00  0.00           H
ATOM  30109  HW3 SOL  7368       3.204  -1.778  19.134  1.00  0.00           H
ATOM  30115  OW  SOL  7370      -0.262  11.288  13.331  1.00  0.00           O
ATOM  30116  HW2 SOL  7370       0.197  11.020  12.535  1.00  0.00           H
ATOM  30117  HW3 SOL  7370      -0.917  11.918  13.030  1.00  0.00           H
ATOM  30127  OW  SOL  7373      -9.449   5.778  22.673  1.00  0.00           O
ATOM  30128  HW2 SOL  7373     -10.280   5.430  22.994  1.00  0.00           H
ATOM  30129  HW3 SOL  7373      -8.891   5.008  22.565  1.00  0.00           H
ATOM  30139  OW  SOL  7376     -11.214  -1.077  10.898  1.00  0.00           O
ATOM  30140  HW2 SOL  7376     -11.566  -0.215  10.676  1.00  0.00           H
ATOM  30141  HW3 SOL  7376     -11.970  -1.570  11.218  1.00  0.00           H
ATOM  30143  OW  SOL  7377      -7.770  13.686  13.477  1.00  0.00           O
ATOM  30144  HW2 SOL  7377      -7.612  14.193  12.680  1.00  0.00           H
ATOM  30145  HW3 SOL  7377      -7.707  12.773  13.197  1.00  0.00           H
ATOM  30147  OW  SOL  7378     -11.893   5.160  10.012  1.00  0.00           O
ATOM  30148  HW2 SOL  7378     -12.271   4.969   9.154  1.00  0.00           H
ATOM  30149  HW3 SOL  7378     -11.010   4.792   9.973  1.00  0.00           H
ATOM  30151  OW  SOL  7379       4.848  10.321  21.754  1.00  0.00           O
ATOM  30159  OW  SOL  7381     -10.660  10.704  10.278  1.00  0.00           O
ATOM  30160  HW2 SOL  7381      -9.999  10.576   9.598  1.00  0.00           H
ATOM  30161  HW3 SOL  7381     -10.682  11.651  10.417  1.00  0.00           H
ATOM  30171  OW  SOL  7384       6.380  14.968   1.551  1.00  0.00           O
ATOM  30172  HW2 SOL  7384       5.996  14.137   1.829  1.00  0.00           H
ATOM  30173  HW3 SOL  7384       5.921  15.630   2.068  1.00  0.00           H
ATOM  30207  OW  SOL  7393       2.646  -4.056   9.345  1.00  0.00           O
ATOM  30208  HW2 SOL  7393       3.296  -3.557   8.851  1.00  0.00           H
ATOM  30209  HW3 SOL  7393       2.481  -3.529  10.127  1.00  0.00           H
ATOM  30219  OW  SOL  7396     -10.892  15.131   7.054  1.00  0.00           O
ATOM  30220  HW2 SOL  7396     -11.578  15.606   6.585  1.00  0.00           H
ATOM  30221  HW3 SOL  7396     -11.280  14.929   7.906  1.00  0.00           H
ATOM  30231  OW  SOL  7399      -0.681   3.701  18.058  1.00  0.00           O
ATOM  30232  HW2 SOL  7399      -1.450   3.204  17.779  1.00  0.00           H
ATOM  30233  HW3 SOL  7399      -0.152   3.071  18.547  1.00  0.00           H
ATOM  30239  OW  SOL  7401     -13.471  10.849  14.678  1.00  0.00           O
ATOM  30240  HW2 SOL  7401     -13.443  11.370  13.875  1.00  0.00           H
ATOM  30241  HW3 SOL  7401     -12.917  11.328  15.294  1.00  0.00           H
ATOM  30251  OW  SOL  7404      -9.911  13.781  15.016  1.00  0.00           O
ATOM  30252  HW2 SOL  7404      -9.824  14.725  15.145  1.00  0.00           H
ATOM  30253  HW3 SOL  7404      -9.100  13.523  14.577  1.00  0.00           H
ATOM  30263  OW  SOL  7407      -6.082  11.020  12.749  1.00  0.00           O
ATOM  30264  HW2 SOL  7407      -6.439  10.790  11.892  1.00  0.00           H
ATOM  30265  HW3 SOL  7407      -6.018  10.186  13.214  1.00  0.00           H
ATOM  30271  OW  SOL  7409      -1.161   4.415  12.647  1.00  0.00           O
ATOM  30272  HW2 SOL  7409      -1.691   3.731  12.236  1.00  0.00           H
ATOM  30273  HW3 SOL  7409      -0.891   4.038  13.485  1.00  0.00           H
ATOM  30275  OW  SOL  7410      -1.330  19.906  18.234  1.00  0.00           O
ATOM  30276  HW2 SOL  7410      -1.811  19.373  18.867  1.00  0.00           H
ATOM  30277  HW3 SOL  7410      -1.810  19.794  17.413  1.00  0.00           H
ATOM  30299  OW  SOL  7416      -7.733   3.593  22.265  1.00  0.00           O
ATOM  30300  HW2 SOL  7416      -6.842   3.684  21.927  1.00  0.00           H
ATOM  30301  HW3 SOL  7416      -7.638   3.051  23.049  1.00  0.00           H
ATOM  30311  OW  SOL  7419      -8.414   7.828  18.902  1.00  0.00           O
ATOM  30312  HW2 SOL  7419      -8.395   8.491  19.592  1.00  0.00           H
ATOM  30313  HW3 SOL  7419      -9.030   7.168  19.220  1.00  0.00           H
ATOM  30327  OW  SOL  7423      -6.496  18.264  19.743  1.00  0.00           O
ATOM  30331  OW  SOL  7424       2.937  -1.632  13.583  1.00  0.00           O
ATOM  30332  HW2 SOL  7424       3.876  -1.450  13.595  1.00  0.00           H
ATOM  30333  HW3 SOL  7424       2.810  -2.282  14.274  1.00  0.00           H
ATOM  30339  OW  SOL  7426     -12.394   8.720  11.880  1.00  0.00           O
ATOM  30340  HW2 SOL  7426     -11.755   9.383  11.619  1.00  0.00           H
ATOM  30341  HW3 SOL  7426     -12.325   8.682  12.834  1.00  0.00           H
ATOM  30355  OW  SOL  7430     -18.658  10.856   5.556  1.00  0.00           O
ATOM  30357  HW3 SOL  7430     -17.801  10.541   5.843  1.00  0.00           H
ATOM  30364  HW2 SOL  7432     -11.531  15.635  18.239  1.00  0.00           H
ATOM  30371  OW  SOL  7434      -7.091   7.518  14.843  1.00  0.00           O
ATOM  30372  HW2 SOL  7434      -7.463   7.096  14.068  1.00  0.00           H
ATOM  30373  HW3 SOL  7434      -7.638   8.291  14.981  1.00  0.00           H
ATOM  30403  OW  SOL  7442      -3.720   6.650  16.445  1.00  0.00           O
ATOM  30404  HW2 SOL  7442      -4.616   6.537  16.761  1.00  0.00           H
ATOM  30405  HW3 SOL  7442      -3.660   6.076  15.681  1.00  0.00           H
ATOM  30411  OW  SOL  7444       1.470   0.265  15.211  1.00  0.00           O
ATOM  30412  HW2 SOL  7444       2.005  -0.353  14.713  1.00  0.00           H
ATOM  30413  HW3 SOL  7444       2.100   0.755  15.740  1.00  0.00           H
ATOM  30415  OW  SOL  7445     -13.875  12.792   7.435  1.00  0.00           O
ATOM  30416  HW2 SOL  7445     -14.695  12.640   7.906  1.00  0.00           H
ATOM  30417  HW3 SOL  7445     -13.356  13.336   8.027  1.00  0.00           H
ATOM  30419  OW  SOL  7446      -8.389   9.925  15.280  1.00  0.00           O
ATOM  30420  HW2 SOL  7446      -9.055   9.524  15.839  1.00  0.00           H
ATOM  30421  HW3 SOL  7446      -8.887  10.351  14.582  1.00  0.00           H
ATOM  30427  OW  SOL  7448      -7.183  20.877  17.542  1.00  0.00           O
ATOM  30428  HW2 SOL  7448      -7.308  20.055  17.068  1.00  0.00           H
ATOM  30429  HW3 SOL  7448      -6.521  21.348  17.036  1.00  0.00           H
ATOM  30443  OW  SOL  7452      -1.831  13.189  20.090  1.00  0.00           O
ATOM  30444  HW2 SOL  7452      -1.857  13.781  20.841  1.00  0.00           H
ATOM  30445  HW3 SOL  7452      -2.749  12.982  19.915  1.00  0.00           H
ATOM  30455  OW  SOL  7455       5.488  17.874  11.188  1.00  0.00           O
ATOM  30456  HW2 SOL  7455       4.672  17.383  11.280  1.00  0.00           H
ATOM  30457  HW3 SOL  7455       5.680  17.845  10.251  1.00  0.00           H
ATOM  30471  OW  SOL  7459       0.385   7.630  24.155  1.00  0.00           O
ATOM  30472  HW2 SOL  7459       0.403   8.585  24.108  1.00  0.00           H
ATOM  30473  HW3 SOL  7459       0.084   7.352  23.290  1.00  0.00           H
ATOM  30487  OW  SOL  7463       1.161  -6.754  17.097  1.00  0.00           O
ATOM  30488  HW2 SOL  7463       1.940  -7.261  16.868  1.00  0.00           H
ATOM  30489  HW3 SOL  7463       1.487  -5.867  17.246  1.00  0.00           H
ATOM  30491  OW  SOL  7464      -5.343   4.007  18.536  1.00  0.00           O
ATOM  30492  HW2 SOL  7464      -6.046   3.577  18.049  1.00  0.00           H
ATOM  30493  HW3 SOL  7464      -5.445   4.937  18.335  1.00  0.00           H
ATOM  30499  OW  SOL  7466      -2.487   5.357  20.516  1.00  0.00           O
ATOM  30500  HW2 SOL  7466      -3.421   5.154  20.484  1.00  0.00           H
ATOM  30501  HW3 SOL  7466      -2.279   5.667  19.634  1.00  0.00           H
ATOM  30507  OW  SOL  7468      -5.087   9.434  14.801  1.00  0.00           O
ATOM  30508  HW2 SOL  7468      -5.284  10.157  15.396  1.00  0.00           H
ATOM  30509  HW3 SOL  7468      -5.666   8.726  15.084  1.00  0.00           H
ATOM  30511  OW  SOL  7469     -10.566   8.670  16.901  1.00  0.00           O
ATOM  30512  HW2 SOL  7469     -10.720   9.398  17.503  1.00  0.00           H
ATOM  30513  HW3 SOL  7469     -10.016   8.062  17.395  1.00  0.00           H
ATOM  30539  OW  SOL  7476      -2.552  -8.807  15.708  1.00  0.00           O
ATOM  30540  HW2 SOL  7476      -2.764  -8.042  16.243  1.00  0.00           H
ATOM  30541  HW3 SOL  7476      -1.696  -8.605  15.329  1.00  0.00           H
ATOM  30556  HW2 SOL  7480     -13.028  10.177  20.576  1.00  0.00           H
ATOM  30563  OW  SOL  7482       2.249   9.733  21.563  1.00  0.00           O
ATOM  30564  HW2 SOL  7482       3.041  10.257  21.684  1.00  0.00           H
ATOM  30565  HW3 SOL  7482       1.821  10.118  20.799  1.00  0.00           H
ATOM  30591  OW  SOL  7489      -5.688  19.170  -8.677  1.00  0.00           O
ATOM  30592  HW2 SOL  7489      -4.780  18.952  -8.885  1.00  0.00           H
ATOM  30593  HW3 SOL  7489      -5.793  20.072  -8.978  1.00  0.00           H
ATOM  30739  OW  SOL  7526       6.718  13.205  -3.857  1.00  0.00           O
ATOM  30740  HW2 SOL  7526       7.238  13.949  -4.160  1.00  0.00           H
ATOM  30741  HW3 SOL  7526       6.326  13.504  -3.037  1.00  0.00           H
ATOM  30747  OW  SOL  7528      -9.673 -10.827   5.257  1.00  0.00           O
ATOM  30748  HW2 SOL  7528      -9.782 -10.586   6.176  1.00  0.00           H
ATOM  30749  HW3 SOL  7528     -10.309 -11.528   5.115  1.00  0.00           H
ATOM  30840  HW2 SOL  7551       6.117  23.047  -4.287  1.00  0.00           H
ATOM  30841  HW3 SOL  7551       4.871  22.723  -5.085  1.00  0.00           H
ATOM  30847  OW  SOL  7553       5.304  11.666  -9.787  1.00  0.00           O
ATOM  30848  HW2 SOL  7553       5.445  11.416  -8.874  1.00  0.00           H
ATOM  30849  HW3 SOL  7553       4.371  11.514  -9.936  1.00  0.00           H
ATOM  30931  OW  SOL  7574      10.938  16.668  -4.149  1.00  0.00           O
ATOM  30932  HW2 SOL  7574      11.481  17.048  -3.459  1.00  0.00           H
ATOM  30933  HW3 SOL  7574      11.493  16.687  -4.929  1.00  0.00           H
ATOM  30939  OW  SOL  7576       8.572  18.093  -0.711  1.00  0.00           O
ATOM  30940  HW2 SOL  7576       8.064  18.005   0.096  1.00  0.00           H
ATOM  30941  HW3 SOL  7576       8.655  17.198  -1.040  1.00  0.00           H
ATOM  31015  OW  SOL  7595      -6.699  24.119   5.419  1.00  0.00           O
ATOM  31016  HW2 SOL  7595      -6.868  23.847   4.517  1.00  0.00           H
ATOM  31017  HW3 SOL  7595      -7.500  24.567   5.688  1.00  0.00           H
ATOM  31027  OW  SOL  7598      -5.632  16.627  -4.265  1.00  0.00           O
ATOM  31028  HW2 SOL  7598      -6.188  16.346  -4.992  1.00  0.00           H
ATOM  31029  HW3 SOL  7598      -4.796  16.849  -4.674  1.00  0.00           H
ATOM  31115  OW  SOL  7620      10.380   6.384  -6.651  1.00  0.00           O
ATOM  31116  HW2 SOL  7620      11.266   6.473  -7.000  1.00  0.00           H
ATOM  31117  HW3 SOL  7620      10.123   5.489  -6.872  1.00  0.00           H
ATOM  31127  OW  SOL  7623       3.917  23.295  -2.196  1.00  0.00           O
ATOM  31128  HW2 SOL  7623       4.107  23.224  -3.132  1.00  0.00           H
ATOM  31129  HW3 SOL  7623       3.018  23.621  -2.159  1.00  0.00           H
ATOM  31167  OW  SOL  7633      -3.133  18.028 -12.594  1.00  0.00           O
ATOM  31168  HW2 SOL  7633      -2.496  18.229 -13.279  1.00  0.00           H
ATOM  31169  HW3 SOL  7633      -3.959  17.905 -13.063  1.00  0.00           H
ATOM  31183  OW  SOL  7637       0.246  22.183   9.683  1.00  0.00           O
ATOM  31184  HW2 SOL  7637       0.672  22.308  10.531  1.00  0.00           H
ATOM  31185  HW3 SOL  7637      -0.389  22.897   9.625  1.00  0.00           H
ATOM  31235  OW  SOL  7650       4.815  15.114 -10.649  1.00  0.00           O
ATOM  31236  HW2 SOL  7650       5.056  14.262 -10.285  1.00  0.00           H
ATOM  31237  HW3 SOL  7650       4.870  15.716  -9.907  1.00  0.00           H
ATOM  31251  OW  SOL  7654      -1.793  13.688  -5.080  1.00  0.00           O
ATOM  31252  HW2 SOL  7654      -2.223  13.627  -4.227  1.00  0.00           H
ATOM  31253  HW3 SOL  7654      -1.026  14.239  -4.924  1.00  0.00           H
ATOM  31261  HW3 SOL  7656       7.812  21.706  -3.254  1.00  0.00           H
ATOM  31367  OW  SOL  7683       0.706  20.425  -1.885  1.00  0.00           O
ATOM  31368  HW2 SOL  7683       1.101  21.052  -1.279  1.00  0.00           H
ATOM  31369  HW3 SOL  7683       0.320  20.967  -2.573  1.00  0.00           H
ATOM  31391  OW  SOL  7689       4.954  23.392   1.464  1.00  0.00           O
ATOM  31392  HW2 SOL  7689       5.230  23.586   2.360  1.00  0.00           H
ATOM  31393  HW3 SOL  7689       4.199  23.961   1.316  1.00  0.00           H
ATOM  31407  OW  SOL  7693      -1.119  15.184  -1.041  1.00  0.00           O
ATOM  31408  HW2 SOL  7693      -0.697  15.503  -0.244  1.00  0.00           H
ATOM  31409  HW3 SOL  7693      -0.468  15.324  -1.730  1.00  0.00           H
ATOM  31415  OW  SOL  7695      -1.604  19.692   3.374  1.00  0.00           O
ATOM  31416  HW2 SOL  7695      -2.217  20.062   4.010  1.00  0.00           H
ATOM  31417  HW3 SOL  7695      -2.009  19.863   2.524  1.00  0.00           H
ATOM  31419  OW  SOL  7696     -11.924  19.838   0.261  1.00  0.00           O
ATOM  31420  HW2 SOL  7696     -11.012  19.861  -0.030  1.00  0.00           H
ATOM  31421  HW3 SOL  7696     -11.923  19.241   1.009  1.00  0.00           H
ATOM  31439  OW  SOL  7701       4.203  26.384   8.541  1.00  0.00           O
ATOM  31440  HW2 SOL  7701       4.223  26.613   7.611  1.00  0.00           H
ATOM  31441  HW3 SOL  7701       3.328  26.023   8.680  1.00  0.00           H
ATOM  31451  OW  SOL  7704       1.462  12.046  -7.869  1.00  0.00           O
ATOM  31452  HW2 SOL  7704       0.613  12.396  -8.139  1.00  0.00           H
ATOM  31453  HW3 SOL  7704       1.967  12.816  -7.607  1.00  0.00           H
ATOM  31475  OW  SOL  7710     -12.444  16.014   4.893  1.00  0.00           O
ATOM  31476  HW2 SOL  7710     -13.296  15.611   5.057  1.00  0.00           H
ATOM  31477  HW3 SOL  7710     -12.230  15.766   3.994  1.00  0.00           H
ATOM  31503  OW  SOL  7717       5.560 -20.925   0.090  1.00  0.00           O
ATOM  31504  HW2 SOL  7717       4.730 -20.591   0.431  1.00  0.00           H
ATOM  31505  HW3 SOL  7717       5.870 -20.238  -0.500  1.00  0.00           H
ATOM  31507  OW  SOL  7718      16.687  16.101   2.824  1.00  0.00           O
ATOM  31508  HW2 SOL  7718      16.337  15.210   2.804  1.00  0.00           H
ATOM  31511  OW  SOL  7719       7.089 -20.878   2.430  1.00  0.00           O
ATOM  31512  HW2 SOL  7719       6.802 -20.872   1.517  1.00  0.00           H
ATOM  31513  HW3 SOL  7719       6.958 -19.978   2.729  1.00  0.00           H
ATOM  31523  OW  SOL  7722       7.861  15.657  -4.749  1.00  0.00           O
ATOM  31524  HW2 SOL  7722       8.354  16.092  -5.445  1.00  0.00           H
ATOM  31525  HW3 SOL  7722       7.197  16.297  -4.489  1.00  0.00           H
ATOM  31563  OW  SOL  7732      -2.487  16.866   5.876  1.00  0.00           O
ATOM  31564  HW2 SOL  7732      -2.505  15.911   5.946  1.00  0.00           H
ATOM  31565  HW3 SOL  7732      -3.299  17.088   5.420  1.00  0.00           H
ATOM  31571  OW  SOL  7734      -9.032  12.690   0.208  1.00  0.00           O
ATOM  31572  HW2 SOL  7734      -9.237  11.897   0.703  1.00  0.00           H
ATOM  31573  HW3 SOL  7734      -9.861  13.168   0.166  1.00  0.00           H
ATOM  31599  OW  SOL  7741       8.449  17.592  10.880  1.00  0.00           O
ATOM  31600  HW2 SOL  7741       7.970  17.552  11.707  1.00  0.00           H
ATOM  31601  HW3 SOL  7741       8.144  18.399  10.465  1.00  0.00           H
ATOM  31635  OW  SOL  7750      -7.275  18.040  17.214  1.00  0.00           O
ATOM  31636  HW2 SOL  7750      -7.021  18.101  18.135  1.00  0.00           H
ATOM  31637  HW3 SOL  7750      -8.194  18.306  17.200  1.00  0.00           H
ATOM  31643  OW  SOL  7752       3.724  15.879  11.509  1.00  0.00           O
ATOM  31644  HW2 SOL  7752       4.106  15.147  11.025  1.00  0.00           H
ATOM  31645  HW3 SOL  7752       3.627  15.552  12.403  1.00  0.00           H
ATOM  31647  OW  SOL  7753      -8.219  20.725   6.220  1.00  0.00           O
ATOM  31648  HW2 SOL  7753      -8.956  21.330   6.305  1.00  0.00           H
ATOM  31649  HW3 SOL  7753      -8.174  20.531   5.284  1.00  0.00           H
ATOM  31671  OW  SOL  7759      10.465  14.087  -3.457  1.00  0.00           O
ATOM  31672  HW2 SOL  7759      11.209  13.940  -2.874  1.00  0.00           H
ATOM  31673  HW3 SOL  7759      10.534  15.008  -3.707  1.00  0.00           H
ATOM  31675  OW  SOL  7760       9.241  24.278   6.914  1.00  0.00           O
ATOM  31676  HW2 SOL  7760       9.962  23.930   7.438  1.00  0.00           H
ATOM  31679  OW  SOL  7761      -0.416  26.927   3.799  1.00  0.00           O
ATOM  31680  HW2 SOL  7761       0.444  27.278   3.569  1.00  0.00           H
ATOM  31681  HW3 SOL  7761      -1.030  27.624   3.568  1.00  0.00           H
ATOM  31687  OW  SOL  7763       7.036  12.565   7.123  1.00  0.00           O
ATOM  31688  HW2 SOL  7763       6.182  12.969   6.964  1.00  0.00           H
ATOM  31689  HW3 SOL  7763       6.936  12.112   7.960  1.00  0.00           H
ATOM  31731  OW  SOL  7774       3.147  16.038   1.349  1.00  0.00           O
ATOM  31732  HW2 SOL  7774       2.948  15.698   2.221  1.00  0.00           H
ATOM  31733  HW3 SOL  7774       3.579  15.311   0.900  1.00  0.00           H
ATOM  31739  OW  SOL  7776       0.345  18.440  13.196  1.00  0.00           O
ATOM  31740  HW2 SOL  7776       0.080  18.707  14.076  1.00  0.00           H
ATOM  31741  HW3 SOL  7776      -0.379  18.714  12.633  1.00  0.00           H
ATOM  31745  HW3 SOL  7777       1.811  16.731  21.599  1.00  0.00           H
ATOM  31783  OW  SOL  7787       4.235  20.586  -1.544  1.00  0.00           O
ATOM  31784  HW2 SOL  7787       4.375  20.505  -0.601  1.00  0.00           H
ATOM  31785  HW3 SOL  7787       3.872  21.465  -1.658  1.00  0.00           H
ATOM  31803  OW  SOL  7792       4.020  23.876  11.473  1.00  0.00           O
ATOM  31804  HW2 SOL  7792       3.687  24.705  11.819  1.00  0.00           H
ATOM  31805  HW3 SOL  7792       4.442  23.456  12.222  1.00  0.00           H
ATOM  31839  OW  SOL  7801      11.028  15.555   4.022  1.00  0.00           O
ATOM  31840  HW2 SOL  7801      10.886  16.378   3.555  1.00  0.00           H
ATOM  31841  HW3 SOL  7801      10.148  15.243   4.232  1.00  0.00           H
ATOM  31851  OW  SOL  7804       7.035  22.642   6.725  1.00  0.00           O
ATOM  31852  HW2 SOL  7804       6.483  23.217   7.253  1.00  0.00           H
ATOM  31853  HW3 SOL  7804       7.838  23.144   6.583  1.00  0.00           H
ATOM  31883  OW  SOL  7812      -3.571  20.686  14.103  1.00  0.00           O
ATOM  31884  HW2 SOL  7812      -3.860  20.982  13.239  1.00  0.00           H
ATOM  31885  HW3 SOL  7812      -4.162  21.123  14.716  1.00  0.00           H
ATOM  31887  OW  SOL  7813      -0.547  19.950   8.004  1.00  0.00           O
ATOM  31888  HW2 SOL  7813      -1.317  20.495   7.843  1.00  0.00           H
ATOM  31889  HW3 SOL  7813      -0.056  20.422   8.676  1.00  0.00           H
ATOM  31895  OW  SOL  7815       9.236  19.655   3.078  1.00  0.00           O
ATOM  31896  HW2 SOL  7815       8.814  19.832   3.919  1.00  0.00           H
ATOM  31897  HW3 SOL  7815       9.098  18.719   2.932  1.00  0.00           H
ATOM  31903  OW  SOL  7817      -6.490  23.617  14.449  1.00  0.00           O
ATOM  31904  HW2 SOL  7817      -7.112  22.891  14.501  1.00  0.00           H
ATOM  31905  HW3 SOL  7817      -6.672  24.145  15.227  1.00  0.00           H
ATOM  31907  OW  SOL  7818      12.433  17.577   1.592  1.00  0.00           O
ATOM  31908  HW2 SOL  7818      12.673  16.717   1.246  1.00  0.00           H
ATOM  31909  HW3 SOL  7818      11.919  17.982   0.893  1.00  0.00           H
ATOM  31919  OW  SOL  7821      -1.161  23.625  16.691  1.00  0.00           O
ATOM  31920  HW2 SOL  7821      -0.532  24.340  16.780  1.00  0.00           H
ATOM  31921  HW3 SOL  7821      -1.839  23.973  16.112  1.00  0.00           H
ATOM  31927  OW  SOL  7823      -4.100  27.004  14.047  1.00  0.00           O
ATOM  31929  HW3 SOL  7823      -4.408  26.772  13.170  1.00  0.00           H
ATOM  31955  OW  SOL  7830       9.844  18.887  15.309  1.00  0.00           O
ATOM  31956  HW2 SOL  7830       9.663  19.117  14.398  1.00  0.00           H
ATOM  31957  HW3 SOL  7830       9.601  19.667  15.807  1.00  0.00           H
ATOM  31959  OW  SOL  7831      10.505  19.532   6.528  1.00  0.00           O
ATOM  31960  HW2 SOL  7831      10.988  19.352   5.722  1.00  0.00           H
ATOM  31961  HW3 SOL  7831       9.628  19.778   6.233  1.00  0.00           H
ATOM  31971  OW  SOL  7834       8.196  15.790   8.721  1.00  0.00           O
ATOM  31972  HW2 SOL  7834       8.654  16.239   8.010  1.00  0.00           H
ATOM  31973  HW3 SOL  7834       8.374  16.323   9.496  1.00  0.00           H
ATOM  31975  OW  SOL  7835      -1.749  18.645  -4.735  1.00  0.00           O
ATOM  31976  HW2 SOL  7835      -1.221  19.409  -4.502  1.00  0.00           H
ATOM  31977  HW3 SOL  7835      -2.174  18.388  -3.917  1.00  0.00           H
ATOM  31995  OW  SOL  7840      -8.671  24.655   8.228  1.00  0.00           O
ATOM  31996  HW2 SOL  7840      -8.984  24.966   9.077  1.00  0.00           H
ATOM  31997  HW3 SOL  7840      -7.921  24.098   8.437  1.00  0.00           H
ATOM  32019  OW  SOL  7846      -6.108  16.917   8.554  1.00  0.00           O
ATOM  32020  HW2 SOL  7846      -7.005  16.891   8.220  1.00  0.00           H
ATOM  32021  HW3 SOL  7846      -5.605  17.337   7.857  1.00  0.00           H
ATOM  32023  OW  SOL  7847       2.563  26.153  12.640  1.00  0.00           O
ATOM  32024  HW2 SOL  7847       3.341  26.576  13.003  1.00  0.00           H
ATOM  32025  HW3 SOL  7847       1.977  26.043  13.389  1.00  0.00           H
ATOM  32027  OW  SOL  7848       0.914  21.281  -6.636  1.00  0.00           O
ATOM  32028  HW2 SOL  7848       1.457  20.549  -6.345  1.00  0.00           H
ATOM  32029  HW3 SOL  7848       0.203  20.872  -7.128  1.00  0.00           H
ATOM  32035  OW  SOL  7850       1.721  24.393   3.731  1.00  0.00           O
ATOM  32036  HW2 SOL  7850       1.671  25.102   4.372  1.00  0.00           H
ATOM  32037  HW3 SOL  7850       2.434  23.836   4.045  1.00  0.00           H
ATOM  32047  OW  SOL  7853       8.186  22.842   3.135  1.00  0.00           O
ATOM  32048  HW2 SOL  7853       9.040  23.005   3.535  1.00  0.00           H
ATOM  32049  HW3 SOL  7853       8.368  22.782   2.197  1.00  0.00           H
ATOM  32067  OW  SOL  7858      -1.991  14.133  13.328  1.00  0.00           O
ATOM  32068  HW2 SOL  7858      -2.103  15.072  13.480  1.00  0.00           H
ATOM  32069  HW3 SOL  7858      -2.290  13.998  12.429  1.00  0.00           H
ATOM  32071  OW  SOL  7859       7.329  17.370  13.470  1.00  0.00           O
ATOM  32072  HW2 SOL  7859       8.068  17.150  14.037  1.00  0.00           H
ATOM  32073  HW3 SOL  7859       6.831  16.556  13.397  1.00  0.00           H
ATOM  32083  OW  SOL  7862      -0.429  27.320   7.508  1.00  0.00           O
ATOM  32084  HW2 SOL  7862      -0.649  27.101   8.413  1.00  0.00           H
ATOM  32085  HW3 SOL  7862       0.047  28.148   7.570  1.00  0.00           H
ATOM  32091  OW  SOL  7864       2.646  18.824   9.886  1.00  0.00           O
ATOM  32092  HW2 SOL  7864       3.122  19.340   9.235  1.00  0.00           H
ATOM  32093  HW3 SOL  7864       2.782  19.293  10.710  1.00  0.00           H
ATOM  32107  OW  SOL  7868       9.102  14.826   0.942  1.00  0.00           O
ATOM  32108  HW2 SOL  7868       8.928  15.095   0.040  1.00  0.00           H
ATOM  32109  HW3 SOL  7868       8.239  14.614   1.300  1.00  0.00           H
ATOM  32143  OW  SOL  7877      12.855  14.014  -2.236  1.00  0.00           O
ATOM  32144  HW2 SOL  7877      13.332  14.369  -2.987  1.00  0.00           H
ATOM  32145  HW3 SOL  7877      13.312  13.201  -2.024  1.00  0.00           H
ATOM  32147  OW  SOL  7878       2.565  22.569   7.444  1.00  0.00           O
ATOM  32148  HW2 SOL  7878       3.117  22.580   8.226  1.00  0.00           H
ATOM  32149  HW3 SOL  7878       1.673  22.666   7.778  1.00  0.00           H
ATOM  32167  OW  SOL  7883      11.485  13.314   1.184  1.00  0.00           O
ATOM  32168  HW2 SOL  7883      11.359  12.585   0.576  1.00  0.00           H
ATOM  32169  HW3 SOL  7883      10.600  13.550   1.462  1.00  0.00           H
ATOM  32175  OW  SOL  7885       1.838  24.868   9.371  1.00  0.00           O
ATOM  32176  HW2 SOL  7885       0.974  24.956   9.772  1.00  0.00           H
ATOM  32177  HW3 SOL  7885       2.317  24.283   9.959  1.00  0.00           H
ATOM  32187  OW  SOL  7888       7.512   8.437  -3.733  1.00  0.00           O
ATOM  32188  HW2 SOL  7888       6.962   8.239  -4.491  1.00  0.00           H
ATOM  32189  HW3 SOL  7888       7.147   9.247  -3.377  1.00  0.00           H
ATOM  32195  OW  SOL  7890       7.982  20.383   5.487  1.00  0.00           O
ATOM  32196  HW2 SOL  7890       7.076  20.079   5.456  1.00  0.00           H
ATOM  32197  HW3 SOL  7890       7.922  21.284   5.806  1.00  0.00           H
ATOM  32211  OW  SOL  7894       2.585  11.557 -10.088  1.00  0.00           O
ATOM  32212  HW2 SOL  7894       2.323  12.363 -10.533  1.00  0.00           H
ATOM  32213  HW3 SOL  7894       2.201  11.630  -9.214  1.00  0.00           H
ATOM  32243  OW  SOL  7902       4.869  10.058  18.844  1.00  0.00           O
ATOM  32244  HW2 SOL  7902       4.081   9.566  18.615  1.00  0.00           H
ATOM  32245  HW3 SOL  7902       4.828  10.149  19.796  1.00  0.00           H
ATOM  32247  OW  SOL  7903       5.942  24.036   3.873  1.00  0.00           O
ATOM  32248  HW2 SOL  7903       6.689  23.438   3.826  1.00  0.00           H
ATOM  32249  HW3 SOL  7903       5.296  23.571   4.404  1.00  0.00           H
ATOM  32251  OW  SOL  7904      -4.561  19.996  18.323  1.00  0.00           O
ATOM  32252  HW2 SOL  7904      -5.498  19.922  18.503  1.00  0.00           H
ATOM  32253  HW3 SOL  7904      -4.461  20.859  17.921  1.00  0.00           H
ATOM  32299  OW  SOL  7916       0.902  26.040  14.970  1.00  0.00           O
ATOM  32300  HW2 SOL  7916       0.025  26.387  14.805  1.00  0.00           H
ATOM  32301  HW3 SOL  7916       0.897  25.809  15.899  1.00  0.00           H
ATOM  32307  OW  SOL  7918      -5.109  16.613  13.266  1.00  0.00           O
ATOM  32308  HW2 SOL  7918      -5.316  16.255  14.129  1.00  0.00           H
ATOM  32309  HW3 SOL  7918      -5.511  17.482  13.264  1.00  0.00           H
ATOM  32335  OW  SOL  7925      -9.279  -9.514 -15.805  1.00  0.00           O
ATOM  32336  HW2 SOL  7925      -8.677  -9.109 -15.181  1.00  0.00           H
ATOM  32337  HW3 SOL  7925      -9.973  -9.887 -15.261  1.00  0.00           H
ATOM  32339  OW  SOL  7926       7.721  20.296  10.147  1.00  0.00           O
ATOM  32340  HW2 SOL  7926       7.030  20.486  10.781  1.00  0.00           H
ATOM  32341  HW3 SOL  7926       7.256  20.124   9.328  1.00  0.00           H
ATOM  32359  OW  SOL  7931       6.889  20.599  17.187  1.00  0.00           O
ATOM  32360  HW2 SOL  7931       6.310  21.250  16.790  1.00  0.00           H
ATOM  32361  HW3 SOL  7931       6.668  19.780  16.744  1.00  0.00           H
ATOM  32435  OW  SOL  7950       8.056   8.065  15.937  1.00  0.00           O
ATOM  32436  HW2 SOL  7950       7.749   7.323  15.417  1.00  0.00           H
ATOM  32437  HW3 SOL  7950       7.335   8.694  15.907  1.00  0.00           H
ATOM  32535  OW  SOL  7975       3.357  14.570  14.000  1.00  0.00           O
ATOM  32536  HW2 SOL  7975       3.060  13.660  13.991  1.00  0.00           H
ATOM  32537  HW3 SOL  7975       2.557  15.085  13.900  1.00  0.00           H
ATOM  32539  OW  SOL  7976       5.582  23.133  13.794  1.00  0.00           O
ATOM  32540  HW2 SOL  7976       5.403  22.782  14.666  1.00  0.00           H
ATOM  32541  HW3 SOL  7976       6.509  22.946  13.646  1.00  0.00           H
ATOM  32563  OW  SOL  7982       9.759  16.902  17.090  1.00  0.00           O
ATOM  32564  HW2 SOL  7982       9.888  17.541  16.390  1.00  0.00           H
ATOM  32565  HW3 SOL  7982      10.521  16.324  17.031  1.00  0.00           H
ATOM  32591  OW  SOL  7989      -1.430  27.158  10.258  1.00  0.00           O
ATOM  32592  HW2 SOL  7989      -1.426  26.232  10.499  1.00  0.00           H
ATOM  32593  HW3 SOL  7989      -1.129  27.613  11.044  1.00  0.00           H
ATOM  32615  OW  SOL  7995      -1.081  24.521  11.020  1.00  0.00           O
ATOM  32616  HW2 SOL  7995      -0.997  24.329  11.954  1.00  0.00           H
ATOM  32617  HW3 SOL  7995      -1.996  24.325  10.816  1.00  0.00           H
ATOM  32631  OW  SOL  7999       3.923   9.501  13.774  1.00  0.00           O
ATOM  32632  HW2 SOL  7999       4.482   8.919  13.260  1.00  0.00           H
ATOM  32633  HW3 SOL  7999       4.026  10.359  13.360  1.00  0.00           H
ATOM  32719  OW  SOL  8021      -4.571  13.201  19.829  1.00  0.00           O
ATOM  32720  HW2 SOL  8021      -5.098  13.318  20.619  1.00  0.00           H
ATOM  32721  HW3 SOL  8021      -5.108  13.567  19.126  1.00  0.00           H
ATOM  32727  OW  SOL  8023     -16.084 -11.769  -9.305  1.00  0.00           O
ATOM  32728  HW2 SOL  8023     -16.880 -12.265  -9.496  1.00  0.00           H
ATOM  32729  HW3 SOL  8023     -15.483 -11.997 -10.014  1.00  0.00           H
ATOM  32751  OW  SOL  8029       7.525  25.695  10.012  1.00  0.00           O
ATOM  32752  HW2 SOL  8029       6.980  24.948   9.765  1.00  0.00           H
ATOM  32755  OW  SOL  8030       2.578  13.763  20.631  1.00  0.00           O
ATOM  32756  HW2 SOL  8030       3.238  13.554  19.971  1.00  0.00           H
ATOM  32783  OW  SOL  8037      12.383  13.313   9.454  1.00  0.00           O
ATOM  32784  HW2 SOL  8037      12.189  14.235   9.624  1.00  0.00           H
ATOM  32785  HW3 SOL  8037      12.742  13.303   8.567  1.00  0.00           H
ATOM  32916  HW2 SOL  8070     -11.696  -5.992 -17.005  1.00  0.00           H
ATOM  32927  OW  SOL  8073       8.874  17.016   2.420  1.00  0.00           O
ATOM  32928  HW2 SOL  8073       8.047  16.820   2.861  1.00  0.00           H
ATOM  32929  HW3 SOL  8073       9.040  16.251   1.870  1.00  0.00           H
ATOM  32955  OW  SOL  8080       5.104  25.382  15.272  1.00  0.00           O
ATOM  32956  HW2 SOL  8080       5.335  24.661  14.686  1.00  0.00           H
ATOM  32963  OW  SOL  8082     -12.251  14.378   9.294  1.00  0.00           O
ATOM  32964  HW2 SOL  8082     -11.788  13.870   9.961  1.00  0.00           H
ATOM  32965  HW3 SOL  8082     -12.712  15.057   9.787  1.00  0.00           H
ATOM  32971  OW  SOL  8084       1.263  19.161  16.136  1.00  0.00           O
ATOM  32972  HW2 SOL  8084       1.287  18.206  16.186  1.00  0.00           H
ATOM  32973  HW3 SOL  8084       0.335  19.382  16.216  1.00  0.00           H
ATOM  33023  OW  SOL  8097      11.769 -19.623  -8.209  1.00  0.00           O
ATOM  33024  HW2 SOL  8097      11.132 -20.249  -7.863  1.00  0.00           H
ATOM  33031  OW  SOL  8099      -0.393 -18.902  -9.713  1.00  0.00           O
ATOM  33032  HW2 SOL  8099      -0.002 -18.230  -9.155  1.00  0.00           H
ATOM  33033  HW3 SOL  8099       0.353 -19.339 -10.123  1.00  0.00           H
ATOM  33059  OW  SOL  8106      10.876 -22.552  -2.757  1.00  0.00           O
ATOM  33060  HW2 SOL  8106      10.559 -21.723  -3.114  1.00  0.00           H
ATOM  33061  HW3 SOL  8106      10.221 -22.799  -2.105  1.00  0.00           H
ATOM  33075  OW  SOL  8110      -7.612 -18.379 -16.227  1.00  0.00           O
ATOM  33076  HW2 SOL  8110      -7.008 -18.858 -16.794  1.00  0.00           H
ATOM  33077  HW3 SOL  8110      -8.422 -18.320 -16.734  1.00  0.00           H
ATOM  33091  OW  SOL  8114       9.623 -14.481  -9.273  1.00  0.00           O
ATOM  33092  HW2 SOL  8114       8.844 -14.032  -8.946  1.00  0.00           H
ATOM  33093  HW3 SOL  8114       9.598 -15.341  -8.854  1.00  0.00           H
ATOM  33135  OW  SOL  8125       9.375  -7.866 -15.259  1.00  0.00           O
ATOM  33136  HW2 SOL  8125       9.789  -7.657 -16.096  1.00  0.00           H
ATOM  33137  HW3 SOL  8125       9.380  -8.823 -15.221  1.00  0.00           H
ATOM  33203  OW  SOL  8142      -4.032 -19.261  -8.095  1.00  0.00           O
ATOM  33204  HW2 SOL  8142      -3.909 -18.313  -8.054  1.00  0.00           H
ATOM  33205  HW3 SOL  8142      -4.884 -19.410  -7.684  1.00  0.00           H
ATOM  33208  HW2 SOL  8143      -0.720 -26.145 -10.036  1.00  0.00           H
ATOM  33223  OW  SOL  8147       5.449  20.731  11.776  1.00  0.00           O
ATOM  33224  HW2 SOL  8147       5.303  19.787  11.837  1.00  0.00           H
ATOM  33225  HW3 SOL  8147       4.949  21.099  12.504  1.00  0.00           H
ATOM  33283  OW  SOL  8162      -0.228 -23.940  -7.989  1.00  0.00           O
ATOM  33284  HW2 SOL  8162      -0.280 -22.988  -8.080  1.00  0.00           H
ATOM  33285  HW3 SOL  8162       0.626 -24.096  -7.587  1.00  0.00           H
ATOM  33331  OW  SOL  8174       5.056 -25.612  -5.866  1.00  0.00           O
ATOM  33332  HW2 SOL  8174       5.015 -25.420  -4.930  1.00  0.00           H
ATOM  33469  HW3 SOL  8208       4.928 -25.414  -7.856  1.00  0.00           H
ATOM  33503  OW  SOL  8217       9.157 -23.216  -0.787  1.00  0.00           O
ATOM  33505  HW3 SOL  8217       9.326 -22.754   0.035  1.00  0.00           H
ATOM  33507  OW  SOL  8218       2.033 -24.311  -6.808  1.00  0.00           O
ATOM  33508  HW2 SOL  8218       1.853 -24.812  -6.012  1.00  0.00           H
ATOM  33509  HW3 SOL  8218       2.525 -23.548  -6.505  1.00  0.00           H
ATOM  33559  OW  SOL  8231       1.503 -20.816 -10.821  1.00  0.00           O
ATOM  33560  HW2 SOL  8231       1.864 -21.516 -10.275  1.00  0.00           H
ATOM  33561  HW3 SOL  8231       1.296 -21.243 -11.652  1.00  0.00           H
ATOM  33567  OW  SOL  8233      11.410  -7.550  -3.208  1.00  0.00           O
ATOM  33568  HW2 SOL  8233      11.442  -7.603  -4.164  1.00  0.00           H
ATOM  33569  HW3 SOL  8233      11.935  -8.292  -2.909  1.00  0.00           H
ATOM  33611  OW  SOL  8244      12.408 -17.292   3.190  1.00  0.00           O
ATOM  33612  HW2 SOL  8244      13.285 -17.519   3.501  1.00  0.00           H
ATOM  33613  HW3 SOL  8244      12.526 -17.102   2.259  1.00  0.00           H
ATOM  33643  OW  SOL  8252       3.628 -19.765  -4.281  1.00  0.00           O
ATOM  33644  HW2 SOL  8252       4.425 -19.813  -4.809  1.00  0.00           H
ATOM  33645  HW3 SOL  8252       2.919 -19.937  -4.901  1.00  0.00           H
ATOM  33699  OW  SOL  8266      -0.538 -21.653   0.439  1.00  0.00           O
ATOM  33700  HW2 SOL  8266      -0.648 -21.874   1.363  1.00  0.00           H
ATOM  33701  HW3 SOL  8266      -0.204 -22.456   0.038  1.00  0.00           H
ATOM  33703  OW  SOL  8267       5.201 -16.029 -15.324  1.00  0.00           O
ATOM  33704  HW2 SOL  8267       5.666 -15.196 -15.243  1.00  0.00           H
ATOM  33705  HW3 SOL  8267       4.547 -15.874 -16.006  1.00  0.00           H
ATOM  33731  OW  SOL  8274       6.119 -11.958 -17.047  1.00  0.00           O
ATOM  33732  HW2 SOL  8274       5.330 -12.491 -16.948  1.00  0.00           H
ATOM  33733  HW3 SOL  8274       6.377 -12.078 -17.961  1.00  0.00           H
ATOM  33763  OW  SOL  8282       6.362 -12.705   9.654  1.00  0.00           O
ATOM  33764  HW2 SOL  8282       6.900 -12.684   8.863  1.00  0.00           H
ATOM  33765  HW3 SOL  8282       5.468 -12.567   9.340  1.00  0.00           H
ATOM  33779  OW  SOL  8286     -12.426  -8.722  -1.686  1.00  0.00           O
ATOM  33780  HW2 SOL  8286     -12.890  -8.659  -2.521  1.00  0.00           H
ATOM  33781  HW3 SOL  8286     -12.432  -7.829  -1.340  1.00  0.00           H
ATOM  33791  OW  SOL  8289       9.349 -15.085  10.676  1.00  0.00           O
ATOM  33792  HW2 SOL  8289       9.115 -15.145   9.750  1.00  0.00           H
ATOM  33793  HW3 SOL  8289      10.282 -15.300  10.702  1.00  0.00           H
ATOM  33811  OW  SOL  8294      -6.211 -20.959   3.246  1.00  0.00           O
ATOM  33812  HW2 SOL  8294      -7.103 -20.612   3.206  1.00  0.00           H
ATOM  33813  HW3 SOL  8294      -5.650 -20.193   3.125  1.00  0.00           H
ATOM  33827  OW  SOL  8298       1.204 -16.643   7.775  1.00  0.00           O
ATOM  33828  HW2 SOL  8298       2.047 -16.818   7.357  1.00  0.00           H
ATOM  33829  HW3 SOL  8298       0.568 -17.120   7.241  1.00  0.00           H
ATOM  33847  OW  SOL  8303      15.347  -6.607  -0.998  1.00  0.00           O
ATOM  33848  HW2 SOL  8303      15.919  -7.206  -1.477  1.00  0.00           H
ATOM  33849  HW3 SOL  8303      14.722  -6.297  -1.653  1.00  0.00           H
ATOM  33855  OW  SOL  8305      11.467 -17.680   8.850  1.00  0.00           O
ATOM  33856  HW2 SOL  8305      10.530 -17.733   9.039  1.00  0.00           H
ATOM  33857  HW3 SOL  8305      11.863 -17.400   9.675  1.00  0.00           H
ATOM  33875  OW  SOL  8310      14.782 -18.755   4.182  1.00  0.00           O
ATOM  33876  HW2 SOL  8310      14.302 -19.494   3.808  1.00  0.00           H
ATOM  33877  HW3 SOL  8310      15.212 -19.115   4.958  1.00  0.00           H
ATOM  33891  OW  SOL  8314      -0.415 -16.441   3.625  1.00  0.00           O
ATOM  33892  HW2 SOL  8314      -0.539 -15.498   3.728  1.00  0.00           H
ATOM  33893  HW3 SOL  8314      -0.425 -16.784   4.518  1.00  0.00           H
ATOM  33903  OW  SOL  8317      11.149  18.948  -0.541  1.00  0.00           O
ATOM  33904  HW2 SOL  8317      11.611  18.487  -1.241  1.00  0.00           H
ATOM  33905  HW3 SOL  8317      10.275  18.557  -0.532  1.00  0.00           H
ATOM  33907  OW  SOL  8318      13.317 -12.032 -11.315  1.00  0.00           O
ATOM  33908  HW2 SOL  8318      13.386 -11.574 -12.152  1.00  0.00           H
ATOM  33909  HW3 SOL  8318      13.171 -12.947 -11.553  1.00  0.00           H
ATOM  33919  OW  SOL  8321      13.258 -20.163  -1.157  1.00  0.00           O
ATOM  33920  HW2 SOL  8321      12.787 -20.604  -0.451  1.00  0.00           H
ATOM  33921  HW3 SOL  8321      14.055 -19.830  -0.743  1.00  0.00           H
ATOM  33943  OW  SOL  8327      11.437 -20.167   1.242  1.00  0.00           O
ATOM  33944  HW2 SOL  8327      11.986 -20.264   2.020  1.00  0.00           H
ATOM  33945  HW3 SOL  8327      10.820 -20.897   1.291  1.00  0.00           H
ATOM  33961  HW3 SOL  8331       5.092 -23.431   4.123  1.00  0.00           H
ATOM  33963  OW  SOL  8332       6.614 -18.347  -4.621  1.00  0.00           O
ATOM  33964  HW2 SOL  8332       5.930 -17.724  -4.374  1.00  0.00           H
ATOM  33965  HW3 SOL  8332       7.023 -17.960  -5.396  1.00  0.00           H
ATOM  33983  OW  SOL  8337      12.385 -18.768  -4.489  1.00  0.00           O
ATOM  33984  HW2 SOL  8337      12.283 -18.018  -5.074  1.00  0.00           H
ATOM  33985  HW3 SOL  8337      12.115 -18.442  -3.630  1.00  0.00           H
ATOM  33999  OW  SOL  8341     -13.245 -16.282   0.890  1.00  0.00           O
ATOM  34000  HW2 SOL  8341     -12.614 -16.245   0.171  1.00  0.00           H
ATOM  34001  HW3 SOL  8341     -13.234 -15.401   1.265  1.00  0.00           H
ATOM  34003  OW  SOL  8342     -10.628 -18.545  -0.367  1.00  0.00           O
ATOM  34004  HW2 SOL  8342     -11.389 -18.968   0.031  1.00  0.00           H
ATOM  34005  HW3 SOL  8342     -10.925 -17.658  -0.569  1.00  0.00           H
ATOM  34007  OW  SOL  8343       7.977 -19.630  -2.420  1.00  0.00           O
ATOM  34008  HW2 SOL  8343       7.716 -20.549  -2.471  1.00  0.00           H
ATOM  34009  HW3 SOL  8343       7.414 -19.184  -3.052  1.00  0.00           H
ATOM  34011  OW  SOL  8344       9.563 -22.292   1.793  1.00  0.00           O
ATOM  34013  HW3 SOL  8344       8.804 -21.946   2.262  1.00  0.00           H
ATOM  34027  OW  SOL  8348       4.892 -15.178   0.436  1.00  0.00           O
ATOM  34028  HW2 SOL  8348       4.226 -15.816   0.691  1.00  0.00           H
ATOM  34029  HW3 SOL  8348       5.451 -15.093   1.209  1.00  0.00           H
ATOM  34051  OW  SOL  8354       4.601 -21.745   3.761  1.00  0.00           O
ATOM  34052  HW2 SOL  8354       5.354 -21.331   3.339  1.00  0.00           H
ATOM  34053  HW3 SOL  8354       4.711 -21.553   4.692  1.00  0.00           H
ATOM  34083  OW  SOL  8362      -3.477 -18.076  -3.896  1.00  0.00           O
ATOM  34084  HW2 SOL  8362      -4.317 -18.418  -4.202  1.00  0.00           H
ATOM  34085  HW3 SOL  8362      -3.632 -17.845  -2.980  1.00  0.00           H
ATOM  34103  OW  SOL  8367      -3.698 -24.506  -3.311  1.00  0.00           O
ATOM  34104  HW2 SOL  8367      -3.995 -25.310  -3.737  1.00  0.00           H
ATOM  34105  HW3 SOL  8367      -3.315 -24.800  -2.484  1.00  0.00           H
ATOM  34139  OW  SOL  8376      15.229 -12.913  -8.863  1.00  0.00           O
ATOM  34140  HW2 SOL  8376      14.721 -12.757  -9.660  1.00  0.00           H
ATOM  34141  HW3 SOL  8376      15.582 -13.796  -8.973  1.00  0.00           H
ATOM  34183  OW  SOL  8387       9.744 -11.448  -6.376  1.00  0.00           O
ATOM  34184  HW2 SOL  8387      10.282 -10.677  -6.557  1.00  0.00           H
ATOM  34185  HW3 SOL  8387       9.061 -11.130  -5.785  1.00  0.00           H
ATOM  34187  OW  SOL  8388       9.303 -15.762   3.288  1.00  0.00           O
ATOM  34188  HW2 SOL  8388       9.366 -16.487   2.666  1.00  0.00           H
ATOM  34189  HW3 SOL  8388       9.244 -16.185   4.145  1.00  0.00           H
ATOM  34211  OW  SOL  8394      -2.391 -19.795  -6.033  1.00  0.00           O
ATOM  34212  HW2 SOL  8394      -2.822 -19.777  -6.888  1.00  0.00           H
ATOM  34213  HW3 SOL  8394      -2.883 -19.166  -5.504  1.00  0.00           H
ATOM  34327  OW  SOL  8423      10.224 -19.378   4.100  1.00  0.00           O
ATOM  34328  HW2 SOL  8423      10.112 -19.469   3.154  1.00  0.00           H
ATOM  34329  HW3 SOL  8423      11.151 -19.165   4.213  1.00  0.00           H
ATOM  34335  OW  SOL  8425      14.575 -15.412  -4.311  1.00  0.00           O
ATOM  34336  HW2 SOL  8425      15.302 -14.850  -4.042  1.00  0.00           H
ATOM  34337  HW3 SOL  8425      14.324 -15.082  -5.174  1.00  0.00           H
ATOM  34339  OW  SOL  8426      11.779 -21.440   7.333  1.00  0.00           O
ATOM  34340  HW2 SOL  8426      11.448 -20.950   8.086  1.00  0.00           H
ATOM  34347  OW  SOL  8428       9.566 -14.931  14.666  1.00  0.00           O
ATOM  34348  HW2 SOL  8428       9.168 -14.102  14.401  1.00  0.00           H
ATOM  34349  HW3 SOL  8428       9.263 -15.563  14.014  1.00  0.00           H
ATOM  34367  OW  SOL  8433       7.849 -23.005  -8.217  1.00  0.00           O
ATOM  34368  HW2 SOL  8433       8.797 -22.893  -8.287  1.00  0.00           H
ATOM  34403  OW  SOL  8442      18.416 -13.521   6.519  1.00  0.00           O
ATOM  34404  HW2 SOL  8442      18.063 -14.404   6.629  1.00  0.00           H
ATOM  34405  HW3 SOL  8442      17.643 -12.968   6.399  1.00  0.00           H
ATOM  34411  OW  SOL  8444       0.011  -9.383  11.629  1.00  0.00           O
ATOM  34412  HW2 SOL  8444       0.870  -8.975  11.528  1.00  0.00           H
ATOM  34413  HW3 SOL  8444      -0.610  -8.659  11.547  1.00  0.00           H
ATOM  34415  OW  SOL  8445      13.302 -11.156  -4.735  1.00  0.00           O
ATOM  34416  HW2 SOL  8445      13.734 -11.765  -5.334  1.00  0.00           H
ATOM  34417  HW3 SOL  8445      12.616 -11.676  -4.317  1.00  0.00           H
ATOM  34421  HW3 SOL  8446       9.731  19.820  -5.433  1.00  0.00           H
ATOM  34507  OW  SOL  8468      13.229 -20.989   3.403  1.00  0.00           O
ATOM  34509  HW3 SOL  8468      13.119 -20.989   4.354  1.00  0.00           H
ATOM  34519  OW  SOL  8471      -6.834 -22.345  -3.453  1.00  0.00           O
ATOM  34520  HW2 SOL  8471      -6.259 -21.593  -3.593  1.00  0.00           H
ATOM  34521  HW3 SOL  8471      -7.697 -21.962  -3.293  1.00  0.00           H
ATOM  34571  OW  SOL  8484       3.195 -22.155  -3.170  1.00  0.00           O
ATOM  34572  HW2 SOL  8484       3.618 -22.650  -3.871  1.00  0.00           H
ATOM  34573  HW3 SOL  8484       3.221 -21.246  -3.468  1.00  0.00           H
ATOM  34579  OW  SOL  8486       5.440  24.098   8.993  1.00  0.00           O
ATOM  34580  HW2 SOL  8486       5.039  23.699   9.765  1.00  0.00           H
ATOM  34581  HW3 SOL  8486       4.976  24.928   8.883  1.00  0.00           H
ATOM  34587  OW  SOL  8488       4.604 -25.351  -3.136  1.00  0.00           O
ATOM  34588  HW2 SOL  8488       3.865 -25.683  -2.627  1.00  0.00           H
ATOM  34589  HW3 SOL  8488       5.153 -24.898  -2.496  1.00  0.00           H
ATOM  34599  OW  SOL  8491      14.240 -13.464  -6.463  1.00  0.00           O
ATOM  34600  HW2 SOL  8491      14.508 -13.207  -7.345  1.00  0.00           H
ATOM  34601  HW3 SOL  8491      13.284 -13.427  -6.482  1.00  0.00           H
ATOM  34603  OW  SOL  8492      -6.375 -15.367  -5.559  1.00  0.00           O
ATOM  34604  HW2 SOL  8492      -5.867 -15.592  -4.779  1.00  0.00           H
ATOM  34605  HW3 SOL  8492      -6.106 -16.010  -6.214  1.00  0.00           H
ATOM  34675  OW  SOL  8510      14.509 -14.684   5.188  1.00  0.00           O
ATOM  34676  HW2 SOL  8510      14.653 -15.581   5.489  1.00  0.00           H
ATOM  34677  HW3 SOL  8510      13.666 -14.715   4.736  1.00  0.00           H
ATOM  34687  OW  SOL  8513       9.190 -15.458   7.737  1.00  0.00           O
ATOM  34688  HW2 SOL  8513       8.951 -16.114   7.083  1.00  0.00           H
ATOM  34689  HW3 SOL  8513      10.084 -15.204   7.506  1.00  0.00           H
ATOM  34771  OW  SOL  8534     -13.016  14.822  -6.926  1.00  0.00           O
ATOM  34772  HW2 SOL  8534     -12.279  14.919  -6.323  1.00  0.00           H
ATOM  34773  HW3 SOL  8534     -13.515  14.083  -6.579  1.00  0.00           H
ATOM  34784  HW2 SOL  8537      10.734  20.508  -1.143  1.00  0.00           H
ATOM  34785  HW3 SOL  8537       9.673  21.322  -1.853  1.00  0.00           H
ATOM  34797  HW3 SOL  8540       5.947 -12.179  16.621  1.00  0.00           H
ATOM  34799  OW  SOL  8541      -0.181 -18.633  10.966  1.00  0.00           O
ATOM  34819  OW  SOL  8546      11.553  -3.685  13.448  1.00  0.00           O
ATOM  34820  HW2 SOL  8546      12.056  -4.110  12.754  1.00  0.00           H
ATOM  34821  HW3 SOL  8546      10.850  -4.304  13.648  1.00  0.00           H
ATOM  34859  OW  SOL  8556       9.650  -9.751  14.553  1.00  0.00           O
ATOM  34860  HW2 SOL  8556       9.427 -10.675  14.442  1.00  0.00           H
ATOM  34861  HW3 SOL  8556      10.604  -9.722  14.472  1.00  0.00           H
ATOM  34871  OW  SOL  8559       7.863 -13.022   7.425  1.00  0.00           O
ATOM  34872  HW2 SOL  8559       8.366 -13.828   7.306  1.00  0.00           H
ATOM  34873  HW3 SOL  8559       8.524 -12.331   7.464  1.00  0.00           H
ATOM  34903  OW  SOL  8567       2.276 -20.042   3.758  1.00  0.00           O
ATOM  34904  HW2 SOL  8567       1.720 -20.575   4.328  1.00  0.00           H
ATOM  34905  HW3 SOL  8567       3.069 -20.564   3.640  1.00  0.00           H
ATOM  34907  OW  SOL  8568      11.078 -11.590  10.274  1.00  0.00           O
ATOM  34908  HW2 SOL  8568      11.658 -11.578  11.036  1.00  0.00           H
ATOM  34909  HW3 SOL  8568      10.229 -11.862  10.624  1.00  0.00           H
ATOM  34959  OW  SOL  8581       7.122 -18.865   7.089  1.00  0.00           O
ATOM  34960  HW2 SOL  8581       6.284 -18.660   7.504  1.00  0.00           H
ATOM  34961  HW3 SOL  8581       7.369 -19.714   7.453  1.00  0.00           H
ATOM  34963  OW  SOL  8582     -16.471   6.056  -2.890  1.00  0.00           O
ATOM  34964  HW2 SOL  8582     -16.009   6.854  -3.147  1.00  0.00           H
ATOM  34965  HW3 SOL  8582     -17.311   6.107  -3.347  1.00  0.00           H
ATOM  35047  OW  SOL  8603       4.410 -18.643   8.198  1.00  0.00           O
ATOM  35048  HW2 SOL  8603       4.880 -18.349   8.979  1.00  0.00           H
ATOM  35049  HW3 SOL  8603       4.277 -17.846   7.684  1.00  0.00           H
ATOM  35115  OW  SOL  8620       8.022 -16.517  12.547  1.00  0.00           O
ATOM  35116  HW2 SOL  8620       8.605 -16.248  11.837  1.00  0.00           H
ATOM  35117  HW3 SOL  8620       7.212 -16.033  12.390  1.00  0.00           H
ATOM  35147  OW  SOL  8628      13.296 -11.121  12.375  1.00  0.00           O
ATOM  35148  HW2 SOL  8628      13.666 -10.926  11.514  1.00  0.00           H
ATOM  35149  HW3 SOL  8628      13.043 -10.268  12.726  1.00  0.00           H
ATOM  35255  OW  SOL  8655      -0.430 -15.645  10.184  1.00  0.00           O
ATOM  35256  HW2 SOL  8655       0.178 -15.464   9.466  1.00  0.00           H
ATOM  35257  HW3 SOL  8655      -0.327 -16.582  10.354  1.00  0.00           H
ATOM  35267  OW  SOL  8658       3.286 -10.854  10.411  1.00  0.00           O
ATOM  35268  HW2 SOL  8658       3.634 -10.123   9.901  1.00  0.00           H
ATOM  35269  HW3 SOL  8658       3.199 -11.568   9.778  1.00  0.00           H
ATOM  35359  OW  SOL  8681      -3.304 -20.488   5.117  1.00  0.00           O
ATOM  35360  HW2 SOL  8681      -2.372 -20.284   5.033  1.00  0.00           H
ATOM  35361  HW3 SOL  8681      -3.681 -20.238   4.274  1.00  0.00           H
ATOM  35383  OW  SOL  8687       6.703  -7.730  -9.830  1.00  0.00           O
ATOM  35384  HW2 SOL  8687       6.475  -8.622  -9.570  1.00  0.00           H
ATOM  35385  HW3 SOL  8687       6.334  -7.634 -10.708  1.00  0.00           H
ATOM  35387  OW  SOL  8688       9.519  -9.622  -9.878  1.00  0.00           O
ATOM  35388  HW2 SOL  8688      10.379  -9.967  -9.637  1.00  0.00           H
ATOM  35389  HW3 SOL  8688       9.617  -8.671  -9.818  1.00  0.00           H
ATOM  35391  OW  SOL  8689      -3.767 -20.544 -11.753  1.00  0.00           O
ATOM  35392  HW2 SOL  8689      -3.298 -19.709 -11.734  1.00  0.00           H
ATOM  35393  HW3 SOL  8689      -3.916 -20.714 -12.683  1.00  0.00           H
ATOM  35399  OW  SOL  8691       2.385 -11.105 -12.889  1.00  0.00           O
ATOM  35400  HW2 SOL  8691       2.660 -10.199 -12.751  1.00  0.00           H
ATOM  35401  HW3 SOL  8691       2.666 -11.565 -12.098  1.00  0.00           H
ATOM  35407  OW  SOL  8693       5.956 -21.316 -13.720  1.00  0.00           O
ATOM  35409  HW3 SOL  8693       5.027 -21.258 -13.943  1.00  0.00           H
ATOM  35411  OW  SOL  8694       5.995 -14.782 -10.415  1.00  0.00           O
ATOM  35412  HW2 SOL  8694       5.686 -15.679 -10.545  1.00  0.00           H
ATOM  35413  HW3 SOL  8694       5.205 -14.246 -10.475  1.00  0.00           H
ATOM  35415  OW  SOL  8695       2.503 -17.473  -9.814  1.00  0.00           O
ATOM  35416  HW2 SOL  8695       3.279 -17.769 -10.289  1.00  0.00           H
ATOM  35417  HW3 SOL  8695       2.565 -17.903  -8.961  1.00  0.00           H
ATOM  35423  OW  SOL  8697      -0.869   3.245 -12.192  1.00  0.00           O
ATOM  35424  HW2 SOL  8697      -1.389   3.970 -12.541  1.00  0.00           H
ATOM  35425  HW3 SOL  8697      -0.721   3.476 -11.275  1.00  0.00           H
ATOM  35427  OW  SOL  8698       8.361  -9.223 -18.808  1.00  0.00           O
ATOM  35428  HW2 SOL  8698       8.209  -8.651 -18.056  1.00  0.00           H
ATOM  35429  HW3 SOL  8698       8.721 -10.025 -18.430  1.00  0.00           H
ATOM  35443  OW  SOL  8702       0.023 -17.896  -4.435  1.00  0.00           O
ATOM  35444  HW2 SOL  8702       0.847 -17.787  -3.961  1.00  0.00           H
ATOM  35445  HW3 SOL  8702      -0.536 -18.391  -3.835  1.00  0.00           H
ATOM  35451  OW  SOL  8704      -8.118 -17.940  -3.227  1.00  0.00           O
ATOM  35452  HW2 SOL  8704      -7.919 -18.434  -2.432  1.00  0.00           H
ATOM  35453  HW3 SOL  8704      -7.557 -18.328  -3.898  1.00  0.00           H
ATOM  35459  OW  SOL  8706       8.439 -13.420  -3.544  1.00  0.00           O
ATOM  35460  HW2 SOL  8706       8.046 -13.248  -4.400  1.00  0.00           H
ATOM  35461  HW3 SOL  8706       8.584 -12.551  -3.169  1.00  0.00           H
ATOM  35463  OW  SOL  8707      -1.077  -6.997 -14.473  1.00  0.00           O
ATOM  35464  HW2 SOL  8707      -0.341  -7.359 -14.967  1.00  0.00           H
ATOM  35465  HW3 SOL  8707      -0.670  -6.516 -13.754  1.00  0.00           H
ATOM  35471  OW  SOL  8709       2.804 -14.981  -7.375  1.00  0.00           O
ATOM  35472  HW2 SOL  8709       1.922 -15.333  -7.257  1.00  0.00           H
ATOM  35473  HW3 SOL  8709       3.371 -15.752  -7.386  1.00  0.00           H
ATOM  35475  OW  SOL  8710       7.063 -10.719 -10.377  1.00  0.00           O
ATOM  35476  HW2 SOL  8710       7.892 -10.266 -10.228  1.00  0.00           H
ATOM  35477  HW3 SOL  8710       7.033 -10.861 -11.323  1.00  0.00           H
ATOM  35479  OW  SOL  8711       1.120 -11.926 -20.489  1.00  0.00           O
ATOM  35480  HW2 SOL  8711       1.359 -11.274 -19.830  1.00  0.00           H
ATOM  35481  HW3 SOL  8711       1.750 -11.794 -21.197  1.00  0.00           H
ATOM  35491  OW  SOL  8714       3.477  -0.911 -23.487  1.00  0.00           O
ATOM  35492  HW2 SOL  8714       3.803  -0.569 -22.655  1.00  0.00           H
ATOM  35493  HW3 SOL  8714       4.265  -1.128 -23.984  1.00  0.00           H
ATOM  35503  OW  SOL  8717      10.786   2.433 -21.007  1.00  0.00           O
ATOM  35511  OW  SOL  8719       7.346 -18.916  -7.760  1.00  0.00           O
ATOM  35512  HW2 SOL  8719       7.622 -19.377  -8.552  1.00  0.00           H
ATOM  35513  HW3 SOL  8719       7.385 -17.989  -7.996  1.00  0.00           H
ATOM  35515  OW  SOL  8720       8.995 -16.066  -1.213  1.00  0.00           O
ATOM  35516  HW2 SOL  8720       9.220 -16.358  -0.329  1.00  0.00           H
ATOM  35517  HW3 SOL  8720       9.620 -16.517  -1.781  1.00  0.00           H
ATOM  35523  OW  SOL  8722       1.585   7.837  -7.305  1.00  0.00           O
ATOM  35524  HW2 SOL  8722       1.366   7.417  -6.473  1.00  0.00           H
ATOM  35525  HW3 SOL  8722       1.842   8.727  -7.065  1.00  0.00           H
ATOM  35528  HW2 SOL  8723      20.138  -1.061   1.280  1.00  0.00           H
ATOM  35543  OW  SOL  8727       1.356  -7.951 -15.652  1.00  0.00           O
ATOM  35544  HW2 SOL  8727       1.751  -8.771 -15.357  1.00  0.00           H
ATOM  35545  HW3 SOL  8727       1.675  -7.294 -15.033  1.00  0.00           H
ATOM  35547  OW  SOL  8728      -0.194 -18.115 -14.264  1.00  0.00           O
ATOM  35548  HW2 SOL  8728      -0.117 -18.213 -15.214  1.00  0.00           H
ATOM  35549  HW3 SOL  8728       0.610 -18.503 -13.918  1.00  0.00           H
ATOM  35555  OW  SOL  8730      14.110   2.657  -4.007  1.00  0.00           O
ATOM  35556  HW2 SOL  8730      14.727   3.198  -3.514  1.00  0.00           H
ATOM  35557  HW3 SOL  8730      13.672   2.126  -3.342  1.00  0.00           H
ATOM  35563  OW  SOL  8732      11.135  -8.008 -11.859  1.00  0.00           O
ATOM  35564  HW2 SOL  8732      11.562  -8.530 -11.180  1.00  0.00           H
ATOM  35565  HW3 SOL  8732      10.440  -8.574 -12.194  1.00  0.00           H
ATOM  35567  OW  SOL  8733       2.375 -10.270 -18.350  1.00  0.00           O
ATOM  35568  HW2 SOL  8733       2.001 -10.091 -17.487  1.00  0.00           H
ATOM  35569  HW3 SOL  8733       3.197  -9.781 -18.361  1.00  0.00           H
ATOM  35571  OW  SOL  8734      -4.637  -4.175 -10.167  1.00  0.00           O
ATOM  35572  HW2 SOL  8734      -4.911  -3.274 -10.340  1.00  0.00           H
ATOM  35573  HW3 SOL  8734      -4.637  -4.246  -9.213  1.00  0.00           H
ATOM  35583  OW  SOL  8737       9.281 -16.961  -8.481  1.00  0.00           O
ATOM  35584  HW2 SOL  8737       9.352 -17.412  -9.323  1.00  0.00           H
ATOM  35585  HW3 SOL  8737      10.095 -17.176  -8.025  1.00  0.00           H
ATOM  35587  OW  SOL  8738       3.797 -12.408  -8.467  1.00  0.00           O
ATOM  35588  HW2 SOL  8738       3.723 -13.320  -8.186  1.00  0.00           H
ATOM  35589  HW3 SOL  8738       2.893 -12.126  -8.609  1.00  0.00           H
ATOM  35591  OW  SOL  8739       7.377  -2.021 -13.655  1.00  0.00           O
ATOM  35592  HW2 SOL  8739       7.999  -2.663 -13.312  1.00  0.00           H
ATOM  35593  HW3 SOL  8739       6.531  -2.466 -13.624  1.00  0.00           H
ATOM  35599  OW  SOL  8741       4.891   9.426  -7.725  1.00  0.00           O
ATOM  35600  HW2 SOL  8741       4.210   9.804  -7.167  1.00  0.00           H
ATOM  35601  HW3 SOL  8741       5.678   9.928  -7.516  1.00  0.00           H
ATOM  35603  OW  SOL  8742       0.367   8.266 -14.865  1.00  0.00           O
ATOM  35604  HW2 SOL  8742       1.041   7.887 -15.429  1.00  0.00           H
ATOM  35605  HW3 SOL  8742       0.397   7.740 -14.067  1.00  0.00           H
ATOM  35615  OW  SOL  8745       8.283  -3.521 -16.293  1.00  0.00           O
ATOM  35616  HW2 SOL  8745       9.142  -3.659 -16.691  1.00  0.00           H
ATOM  35617  HW3 SOL  8745       8.157  -4.280 -15.724  1.00  0.00           H
ATOM  35619  OW  SOL  8746       8.138 -16.183  -6.113  1.00  0.00           O
ATOM  35620  HW2 SOL  8746       8.505 -16.423  -6.964  1.00  0.00           H
ATOM  35621  HW3 SOL  8746       8.892 -15.890  -5.601  1.00  0.00           H
ATOM  35627  OW  SOL  8748      -4.125 -17.917 -14.275  1.00  0.00           O
ATOM  35628  HW2 SOL  8748      -5.058 -17.887 -14.063  1.00  0.00           H
ATOM  35629  HW3 SOL  8748      -3.708 -18.244 -13.478  1.00  0.00           H
ATOM  35635  OW  SOL  8750       3.644 -16.506   6.437  1.00  0.00           O
ATOM  35636  HW2 SOL  8750       3.405 -16.304   5.532  1.00  0.00           H
ATOM  35637  HW3 SOL  8750       4.287 -15.837   6.670  1.00  0.00           H
ATOM  35643  OW  SOL  8752       2.078   1.956 -22.229  1.00  0.00           O
ATOM  35644  HW2 SOL  8752       1.166   1.734 -22.415  1.00  0.00           H
ATOM  35645  HW3 SOL  8752       2.505   1.955 -23.086  1.00  0.00           H
ATOM  35651  OW  SOL  8754       7.889   1.139 -14.737  1.00  0.00           O
ATOM  35652  HW2 SOL  8754       8.306   0.362 -15.109  1.00  0.00           H
ATOM  35653  HW3 SOL  8754       8.431   1.364 -13.981  1.00  0.00           H
ATOM  35663  OW  SOL  8757      -8.922 -12.588 -10.251  1.00  0.00           O
ATOM  35664  HW2 SOL  8757      -8.991 -12.727 -11.196  1.00  0.00           H
ATOM  35665  HW3 SOL  8757      -8.806 -11.642 -10.156  1.00  0.00           H
ATOM  35675  OW  SOL  8760       4.413  -3.462 -16.314  1.00  0.00           O
ATOM  35676  HW2 SOL  8760       5.016  -3.642 -17.035  1.00  0.00           H
ATOM  35677  HW3 SOL  8760       4.952  -3.530 -15.527  1.00  0.00           H
ATOM  35679  OW  SOL  8761       2.210 -16.117 -13.865  1.00  0.00           O
ATOM  35680  HW2 SOL  8761       2.646 -15.759 -14.639  1.00  0.00           H
ATOM  35681  HW3 SOL  8761       2.053 -17.036 -14.083  1.00  0.00           H
ATOM  35685  HW3 SOL  8762      17.718  -3.614 -11.723  1.00  0.00           H
ATOM  35687  OW  SOL  8763      12.150   3.535 -11.427  1.00  0.00           O
ATOM  35688  HW2 SOL  8763      12.321   2.645 -11.121  1.00  0.00           H
ATOM  35689  HW3 SOL  8763      11.890   3.429 -12.342  1.00  0.00           H
ATOM  35691  OW  SOL  8764       1.734  -2.748 -24.736  1.00  0.00           O
ATOM  35692  HW2 SOL  8764       2.223  -2.080 -24.255  1.00  0.00           H
ATOM  35693  HW3 SOL  8764       2.014  -3.577 -24.348  1.00  0.00           H
ATOM  35695  OW  SOL  8765      -3.144  -8.026 -15.953  1.00  0.00           O
ATOM  35696  HW2 SOL  8765      -3.561  -8.602 -15.312  1.00  0.00           H
ATOM  35697  HW3 SOL  8765      -2.421  -7.619 -15.475  1.00  0.00           H
ATOM  35711  OW  SOL  8769      -5.187   0.035 -20.401  1.00  0.00           O
ATOM  35712  HW2 SOL  8769      -4.605   0.470 -19.778  1.00  0.00           H
ATOM  35713  HW3 SOL  8769      -5.616   0.751 -20.869  1.00  0.00           H
ATOM  35715  OW  SOL  8770      11.733  -3.778 -14.582  1.00  0.00           O
ATOM  35716  HW2 SOL  8770      12.401  -3.508 -13.952  1.00  0.00           H
ATOM  35717  HW3 SOL  8770      11.647  -4.723 -14.449  1.00  0.00           H
ATOM  35719  OW  SOL  8771      13.710  -3.131 -12.202  1.00  0.00           O
ATOM  35720  HW2 SOL  8771      13.777  -2.221 -12.492  1.00  0.00           H
ATOM  35721  HW3 SOL  8771      13.018  -3.122 -11.540  1.00  0.00           H
ATOM  35723  OW  SOL  8772       5.715  -0.998 -15.856  1.00  0.00           O
ATOM  35724  HW2 SOL  8772       5.329  -1.798 -16.214  1.00  0.00           H
ATOM  35725  HW3 SOL  8772       6.356  -1.307 -15.216  1.00  0.00           H
ATOM  35727  OW  SOL  8773      11.765 -12.290  -2.915  1.00  0.00           O
ATOM  35728  HW2 SOL  8773      10.966 -11.898  -2.561  1.00  0.00           H
ATOM  35729  HW3 SOL  8773      12.473 -11.891  -2.409  1.00  0.00           H
ATOM  35735  OW  SOL  8775       8.849  -4.923 -21.152  1.00  0.00           O
ATOM  35736  HW2 SOL  8775       9.126  -4.675 -22.035  1.00  0.00           H
ATOM  35737  HW3 SOL  8775       9.257  -4.271 -20.582  1.00  0.00           H
ATOM  35743  OW  SOL  8777      11.400  -0.275  -8.725  1.00  0.00           O
ATOM  35744  HW2 SOL  8777      10.852   0.510  -8.708  1.00  0.00           H
ATOM  35745  HW3 SOL  8777      11.183  -0.737  -7.915  1.00  0.00           H
ATOM  35751  OW  SOL  8779       7.705 -14.420 -12.744  1.00  0.00           O
ATOM  35752  HW2 SOL  8779       6.842 -14.172 -13.076  1.00  0.00           H
ATOM  35753  HW3 SOL  8779       7.526 -14.860 -11.913  1.00  0.00           H
ATOM  35755  OW  SOL  8780       2.286 -15.214 -11.136  1.00  0.00           O
ATOM  35756  HW2 SOL  8780       2.450 -15.919 -10.509  1.00  0.00           H
ATOM  35757  HW3 SOL  8780       2.408 -15.623 -11.993  1.00  0.00           H
ATOM  35759  OW  SOL  8781      -4.719 -13.058 -13.860  1.00  0.00           O
ATOM  35760  HW2 SOL  8781      -5.067 -13.360 -13.021  1.00  0.00           H
ATOM  35761  HW3 SOL  8781      -4.175 -13.782 -14.169  1.00  0.00           H
ATOM  35775  OW  SOL  8785      -5.673  -5.101 -13.597  1.00  0.00           O
ATOM  35776  HW2 SOL  8785      -4.807  -4.806 -13.879  1.00  0.00           H
ATOM  35777  HW3 SOL  8785      -5.495  -5.780 -12.946  1.00  0.00           H
ATOM  35779  OW  SOL  8786      -0.868  -5.664 -22.794  1.00  0.00           O
ATOM  35780  HW2 SOL  8786      -0.697  -6.298 -22.098  1.00  0.00           H
ATOM  35785  HW3 SOL  8787      17.383  -7.053  -9.878  1.00  0.00           H
ATOM  35791  OW  SOL  8789       3.740 -12.880 -11.247  1.00  0.00           O
ATOM  35792  HW2 SOL  8789       3.311 -13.734 -11.186  1.00  0.00           H
ATOM  35793  HW3 SOL  8789       3.808 -12.581 -10.340  1.00  0.00           H
ATOM  35831  OW  SOL  8799       9.474 -17.573 -11.401  1.00  0.00           O
ATOM  35832  HW2 SOL  8799       9.365 -17.185 -12.269  1.00  0.00           H
ATOM  35833  HW3 SOL  8799      10.421 -17.589 -11.263  1.00  0.00           H
ATOM  35835  OW  SOL  8800      12.293 -15.535   0.558  1.00  0.00           O
ATOM  35836  HW2 SOL  8800      12.033 -15.295  -0.331  1.00  0.00           H
ATOM  35837  HW3 SOL  8800      11.972 -14.817   1.104  1.00  0.00           H
ATOM  35839  OW  SOL  8801       7.883  -6.633 -17.831  1.00  0.00           O
ATOM  35840  HW2 SOL  8801       7.389  -6.424 -18.623  1.00  0.00           H
ATOM  35841  HW3 SOL  8801       7.221  -6.684 -17.141  1.00  0.00           H
ATOM  35843  OW  SOL  8802      10.694  -6.785 -17.560  1.00  0.00           O
ATOM  35844  HW2 SOL  8802      10.570  -6.684 -18.503  1.00  0.00           H
ATOM  35845  HW3 SOL  8802      11.482  -7.320 -17.476  1.00  0.00           H
ATOM  35847  OW  SOL  8803      13.618   4.456 -15.188  1.00  0.00           O
ATOM  35848  HW2 SOL  8803      12.761   4.189 -15.522  1.00  0.00           H
ATOM  35851  OW  SOL  8804      -3.926 -24.602  -9.010  1.00  0.00           O
ATOM  35852  HW2 SOL  8804      -3.685 -23.709  -9.258  1.00  0.00           H
ATOM  35853  HW3 SOL  8804      -3.320 -24.827  -8.305  1.00  0.00           H
ATOM  35855  OW  SOL  8805       9.890 -12.852 -12.275  1.00  0.00           O
ATOM  35856  HW2 SOL  8805       9.040 -13.246 -12.473  1.00  0.00           H
ATOM  35857  HW3 SOL  8805       9.887 -12.742 -11.324  1.00  0.00           H
ATOM  35859  OW  SOL  8806       7.140  -1.800 -22.345  1.00  0.00           O
ATOM  35860  HW2 SOL  8806       7.812  -2.481 -22.319  1.00  0.00           H
ATOM  35861  HW3 SOL  8806       6.556  -2.066 -23.055  1.00  0.00           H
ATOM  35863  OW  SOL  8807      -0.076  -3.380 -20.956  1.00  0.00           O
ATOM  35864  HW2 SOL  8807      -0.683  -3.721 -20.299  1.00  0.00           H
ATOM  35865  HW3 SOL  8807      -0.234  -3.919 -21.731  1.00  0.00           H
ATOM  35872  HW2 SOL  8809       3.753   7.253 -22.990  1.00  0.00           H
ATOM  35875  OW  SOL  8810       9.444   2.008 -10.617  1.00  0.00           O
ATOM  35876  HW2 SOL  8810       8.801   2.228  -9.944  1.00  0.00           H
ATOM  35877  HW3 SOL  8810       8.997   1.375 -11.179  1.00  0.00           H
ATOM  35879  OW  SOL  8811       6.872 -12.618 -19.806  1.00  0.00           O
ATOM  35881  HW3 SOL  8811       6.242 -13.253 -20.147  1.00  0.00           H
ATOM  35883  OW  SOL  8812       5.699 -10.071  -7.459  1.00  0.00           O
ATOM  35884  HW2 SOL  8812       6.567 -10.111  -7.057  1.00  0.00           H
ATOM  35885  HW3 SOL  8812       5.665 -10.837  -8.033  1.00  0.00           H
ATOM  35891  OW  SOL  8814      18.045 -10.254   4.876  1.00  0.00           O
ATOM  35892  HW2 SOL  8814      17.739  -9.905   4.039  1.00  0.00           H
ATOM  35893  HW3 SOL  8814      17.411 -10.935   5.099  1.00  0.00           H
ATOM  35899  OW  SOL  8816      -1.249  -2.898 -14.027  1.00  0.00           O
ATOM  35900  HW2 SOL  8816      -1.811  -3.652 -14.207  1.00  0.00           H
ATOM  35901  HW3 SOL  8816      -0.365  -3.261 -13.987  1.00  0.00           H
ATOM  35919  OW  SOL  8821       8.252 -16.201 -17.372  1.00  0.00           O
ATOM  35921  HW3 SOL  8821       7.975 -15.437 -16.867  1.00  0.00           H
ATOM  35935  OW  SOL  8825       0.350 -16.598  -7.796  1.00  0.00           O
ATOM  35936  HW2 SOL  8825      -0.043 -15.841  -8.231  1.00  0.00           H
ATOM  35937  HW3 SOL  8825       0.066 -16.524  -6.884  1.00  0.00           H
ATOM  35943  OW  SOL  8827       3.268 -21.755 -15.070  1.00  0.00           O
ATOM  35945  HW3 SOL  8827       2.866 -21.675 -15.935  1.00  0.00           H
ATOM  35947  OW  SOL  8828      10.676 -12.167  -8.895  1.00  0.00           O
ATOM  35948  HW2 SOL  8828      10.286 -11.958  -8.047  1.00  0.00           H
ATOM  35949  HW3 SOL  8828      10.359 -13.048  -9.094  1.00  0.00           H
ATOM  35951  OW  SOL  8829       7.261   2.762  -8.909  1.00  0.00           O
ATOM  35952  HW2 SOL  8829       7.186   3.689  -8.685  1.00  0.00           H
ATOM  35953  HW3 SOL  8829       6.812   2.305  -8.198  1.00  0.00           H
ATOM  35955  OW  SOL  8830      12.062 -16.995 -10.791  1.00  0.00           O
ATOM  35956  HW2 SOL  8830      12.109 -16.473  -9.990  1.00  0.00           H
ATOM  35967  OW  SOL  8833      16.416  -8.908  -6.546  1.00  0.00           O
ATOM  35968  HW2 SOL  8833      15.686  -8.790  -7.154  1.00  0.00           H
ATOM  35969  HW3 SOL  8833      17.140  -9.207  -7.095  1.00  0.00           H
ATOM  35973  HW3 SOL  8834       4.015  12.727 -17.517  1.00  0.00           H
ATOM  35987  OW  SOL  8838       3.907   5.156 -16.922  1.00  0.00           O
ATOM  35988  HW2 SOL  8838       3.649   4.281 -17.211  1.00  0.00           H
ATOM  35989  HW3 SOL  8838       4.097   5.055 -15.989  1.00  0.00           H
ATOM  35995  OW  SOL  8840       2.501  -6.586 -13.753  1.00  0.00           O
ATOM  35996  HW2 SOL  8840       2.844  -7.297 -13.211  1.00  0.00           H
ATOM  35997  HW3 SOL  8840       3.239  -5.984 -13.853  1.00  0.00           H
ATOM  35999  OW  SOL  8841      14.793  -7.724  -8.567  1.00  0.00           O
ATOM  36000  HW2 SOL  8841      15.123  -6.834  -8.448  1.00  0.00           H
ATOM  36001  HW3 SOL  8841      13.840  -7.630  -8.558  1.00  0.00           H
ATOM  36003  OW  SOL  8842      16.525  -5.249  -8.719  1.00  0.00           O
ATOM  36004  HW2 SOL  8842      17.287  -5.144  -8.149  1.00  0.00           H
ATOM  36005  HW3 SOL  8842      16.566  -4.502  -9.315  1.00  0.00           H
ATOM  36011  OW  SOL  8844       6.265  -3.848 -18.143  1.00  0.00           O
ATOM  36012  HW2 SOL  8844       6.968  -3.978 -17.507  1.00  0.00           H
ATOM  36013  HW3 SOL  8844       6.429  -2.978 -18.507  1.00  0.00           H
ATOM  36019  OW  SOL  8846      12.878  -8.448 -17.787  1.00  0.00           O
ATOM  36020  HW2 SOL  8846      12.841  -8.748 -18.696  1.00  0.00           H
ATOM  36021  HW3 SOL  8846      13.735  -8.027 -17.709  1.00  0.00           H
ATOM  36031  OW  SOL  8849       2.004 -10.849 -15.559  1.00  0.00           O
ATOM  36032  HW2 SOL  8849       1.087 -11.041 -15.755  1.00  0.00           H
ATOM  36033  HW3 SOL  8849       2.070 -10.937 -14.608  1.00  0.00           H
ATOM  36035  OW  SOL  8850      12.472  -4.469  -5.851  1.00  0.00           O
ATOM  36036  HW2 SOL  8850      13.368  -4.137  -5.791  1.00  0.00           H
ATOM  36037  HW3 SOL  8850      11.969  -3.740  -6.212  1.00  0.00           H
ATOM  36039  OW  SOL  8851      16.549  -6.836  -4.717  1.00  0.00           O
ATOM  36040  HW2 SOL  8851      16.469  -7.552  -5.348  1.00  0.00           H
ATOM  36041  HW3 SOL  8851      16.104  -6.098  -5.133  1.00  0.00           H
ATOM  36043  OW  SOL  8852      10.859   2.640  -1.267  1.00  0.00           O
ATOM  36044  HW2 SOL  8852      10.267   2.716  -0.519  1.00  0.00           H
ATOM  36045  HW3 SOL  8852      11.498   3.341  -1.140  1.00  0.00           H
ATOM  36051  OW  SOL  8854       9.079  -4.968   7.629  1.00  0.00           O
ATOM  36052  HW2 SOL  8854       8.953  -5.759   7.104  1.00  0.00           H
ATOM  36053  HW3 SOL  8854       9.378  -4.309   7.003  1.00  0.00           H
ATOM  36055  OW  SOL  8855      17.720 -10.562  -4.344  1.00  0.00           O
ATOM  36056  HW2 SOL  8855      17.130 -10.476  -5.093  1.00  0.00           H
ATOM  36057  HW3 SOL  8855      18.384  -9.886  -4.482  1.00  0.00           H
ATOM  36059  OW  SOL  8856       9.949 -12.235 -15.246  1.00  0.00           O
ATOM  36060  HW2 SOL  8856       9.738 -11.726 -14.463  1.00  0.00           H
ATOM  36061  HW3 SOL  8856      10.462 -12.974 -14.921  1.00  0.00           H
ATOM  36063  OW  SOL  8857       8.251   0.889   7.463  1.00  0.00           O
ATOM  36064  HW2 SOL  8857       9.071   1.302   7.731  1.00  0.00           H
ATOM  36065  HW3 SOL  8857       8.303   0.849   6.508  1.00  0.00           H
ATOM  36083  OW  SOL  8862       8.066  -2.114  -6.154  1.00  0.00           O
ATOM  36084  HW2 SOL  8862       7.435  -1.439  -6.407  1.00  0.00           H
ATOM  36085  HW3 SOL  8862       7.528  -2.830  -5.816  1.00  0.00           H
ATOM  36087  OW  SOL  8863       8.342  -0.506 -11.516  1.00  0.00           O
ATOM  36088  HW2 SOL  8863       7.984  -1.189 -12.083  1.00  0.00           H
ATOM  36089  HW3 SOL  8863       8.372  -0.907 -10.647  1.00  0.00           H
ATOM  36107  OW  SOL  8868      10.624  -2.907   3.607  1.00  0.00           O
ATOM  36108  HW2 SOL  8868      11.483  -3.301   3.760  1.00  0.00           H
ATOM  36109  HW3 SOL  8868      10.283  -3.366   2.839  1.00  0.00           H
ATOM  36111  OW  SOL  8869       6.672 -15.360   2.566  1.00  0.00           O
ATOM  36112  HW2 SOL  8869       7.614 -15.506   2.648  1.00  0.00           H
ATOM  36113  HW3 SOL  8869       6.493 -14.616   3.141  1.00  0.00           H
ATOM  36119  OW  SOL  8871       7.228 -21.183   8.921  1.00  0.00           O
ATOM  36127  OW  SOL  8873      -0.982 -19.768  -2.893  1.00  0.00           O
ATOM  36128  HW2 SOL  8873      -1.851 -19.691  -3.288  1.00  0.00           H
ATOM  36129  HW3 SOL  8873      -0.984 -19.126  -2.182  1.00  0.00           H
ATOM  36135  OW  SOL  8875      15.477 -15.622  -8.250  1.00  0.00           O
ATOM  36136  HW2 SOL  8875      16.093 -15.362  -7.565  1.00  0.00           H
ATOM  36139  OW  SOL  8876       9.939 -20.396  -4.158  1.00  0.00           O
ATOM  36140  HW2 SOL  8876      10.571 -19.680  -4.089  1.00  0.00           H
ATOM  36141  HW3 SOL  8876       9.203 -20.120  -3.613  1.00  0.00           H
ATOM  36143  OW  SOL  8877      10.669   5.124   4.581  1.00  0.00           O
ATOM  36144  HW2 SOL  8877      10.820   5.133   3.636  1.00  0.00           H
ATOM  36145  HW3 SOL  8877       9.789   4.761   4.680  1.00  0.00           H
ATOM  36155  OW  SOL  8880      18.449   2.472  -1.804  1.00  0.00           O
ATOM  36156  HW2 SOL  8880      19.102   2.575  -1.112  1.00  0.00           H
ATOM  36157  HW3 SOL  8880      18.885   1.939  -2.469  1.00  0.00           H
ATOM  36159  OW  SOL  8881       1.066 -13.873   7.553  1.00  0.00           O
ATOM  36160  HW2 SOL  8881       1.139 -14.824   7.634  1.00  0.00           H
ATOM  36161  HW3 SOL  8881       1.504 -13.531   8.332  1.00  0.00           H
ATOM  36163  OW  SOL  8882       9.038  -8.335  12.222  1.00  0.00           O
ATOM  36164  HW2 SOL  8882       9.168  -8.782  13.058  1.00  0.00           H
ATOM  36165  HW3 SOL  8882       8.436  -8.900  11.738  1.00  0.00           H
ATOM  36171  OW  SOL  8884       3.267 -19.108  -7.552  1.00  0.00           O
ATOM  36172  HW2 SOL  8884       3.690 -19.863  -7.962  1.00  0.00           H
ATOM  36173  HW3 SOL  8884       2.491 -19.471  -7.124  1.00  0.00           H
ATOM  36179  OW  SOL  8886       0.380 -24.202  -1.179  1.00  0.00           O
ATOM  36180  HW2 SOL  8886       0.136 -23.614  -1.894  1.00  0.00           H
ATOM  36181  HW3 SOL  8886       0.948 -23.674  -0.617  1.00  0.00           H
ATOM  36183  OW  SOL  8887       7.643  -0.408  12.934  1.00  0.00           O
ATOM  36184  HW2 SOL  8887       7.554  -1.112  12.292  1.00  0.00           H
ATOM  36185  HW3 SOL  8887       6.787  -0.362  13.361  1.00  0.00           H
ATOM  36187  OW  SOL  8888      13.216  -4.403  11.469  1.00  0.00           O
ATOM  36188  HW2 SOL  8888      13.733  -5.186  11.659  1.00  0.00           H
ATOM  36189  HW3 SOL  8888      13.862  -3.750  11.199  1.00  0.00           H
ATOM  36191  OW  SOL  8889      18.905  -7.254   1.644  1.00  0.00           O
ATOM  36192  HW2 SOL  8889      19.153  -8.150   1.416  1.00  0.00           H
ATOM  36195  OW  SOL  8890      15.122  -0.822  -7.783  1.00  0.00           O
ATOM  36196  HW2 SOL  8890      14.560  -0.360  -8.405  1.00  0.00           H
ATOM  36197  HW3 SOL  8890      15.550  -0.127  -7.283  1.00  0.00           H
ATOM  36199  OW  SOL  8891      -2.855 -13.229   3.161  1.00  0.00           O
ATOM  36200  HW2 SOL  8891      -3.485 -12.510   3.109  1.00  0.00           H
ATOM  36201  HW3 SOL  8891      -2.213 -13.035   2.478  1.00  0.00           H
ATOM  36203  OW  SOL  8892      12.071  -7.012  -7.629  1.00  0.00           O
ATOM  36204  HW2 SOL  8892      12.247  -6.195  -7.162  1.00  0.00           H
ATOM  36205  HW3 SOL  8892      11.159  -6.935  -7.910  1.00  0.00           H
ATOM  36215  OW  SOL  8895       8.869 -18.357   9.469  1.00  0.00           O
ATOM  36216  HW2 SOL  8895       8.600 -18.164   8.571  1.00  0.00           H
ATOM  36217  HW3 SOL  8895       8.951 -19.310   9.496  1.00  0.00           H
ATOM  36219  OW  SOL  8896      16.245 -16.421   3.110  1.00  0.00           O
ATOM  36220  HW2 SOL  8896      15.787 -16.401   3.951  1.00  0.00           H
ATOM  36221  HW3 SOL  8896      17.173 -16.447   3.343  1.00  0.00           H
ATOM  36231  OW  SOL  8899      11.975  -6.661   6.481  1.00  0.00           O
ATOM  36232  HW2 SOL  8899      11.034  -6.784   6.350  1.00  0.00           H
ATOM  36233  HW3 SOL  8899      12.385  -7.209   5.812  1.00  0.00           H
ATOM  36239  OW  SOL  8901       6.273  -6.884  11.649  1.00  0.00           O
ATOM  36240  HW2 SOL  8901       5.771  -6.355  11.028  1.00  0.00           H
ATOM  36241  HW3 SOL  8901       5.653  -7.085  12.349  1.00  0.00           H
ATOM  36243  OW  SOL  8902      10.053   0.057  10.634  1.00  0.00           O
ATOM  36244  HW2 SOL  8902       9.977  -0.885  10.788  1.00  0.00           H
ATOM  36245  HW3 SOL  8902      10.640   0.366  11.324  1.00  0.00           H
ATOM  36247  OW  SOL  8903      10.998 -13.657   1.816  1.00  0.00           O
ATOM  36248  HW2 SOL  8903      10.431 -13.140   1.244  1.00  0.00           H
ATOM  36249  HW3 SOL  8903      10.455 -14.399   2.085  1.00  0.00           H
ATOM  36251  OW  SOL  8904      -0.313 -13.710   4.302  1.00  0.00           O
ATOM  36252  HW2 SOL  8904      -1.030 -13.077   4.344  1.00  0.00           H
ATOM  36253  HW3 SOL  8904       0.096 -13.666   5.166  1.00  0.00           H
ATOM  36255  OW  SOL  8905      13.178  -4.050   3.309  1.00  0.00           O
ATOM  36256  HW2 SOL  8905      13.386  -3.932   2.382  1.00  0.00           H
ATOM  36257  HW3 SOL  8905      12.952  -4.976   3.388  1.00  0.00           H
ATOM  36259  OW  SOL  8906      10.225  -4.820 -10.051  1.00  0.00           O
ATOM  36260  HW2 SOL  8906      11.043  -4.327 -10.112  1.00  0.00           H
ATOM  36261  HW3 SOL  8906       9.753  -4.601 -10.855  1.00  0.00           H
ATOM  36263  OW  SOL  8907       8.757 -17.252   5.588  1.00  0.00           O
ATOM  36264  HW2 SOL  8907       9.219 -17.886   5.040  1.00  0.00           H
ATOM  36265  HW3 SOL  8907       8.018 -17.741   5.950  1.00  0.00           H
ATOM  36267  OW  SOL  8908       4.452  -2.742   8.034  1.00  0.00           O
ATOM  36268  HW2 SOL  8908       4.121  -2.154   7.356  1.00  0.00           H
ATOM  36269  HW3 SOL  8908       4.661  -2.166   8.770  1.00  0.00           H
ATOM  36271  OW  SOL  8909       2.316  -7.756  11.729  1.00  0.00           O
ATOM  36272  HW2 SOL  8909       2.913  -7.991  12.439  1.00  0.00           H
ATOM  36273  HW3 SOL  8909       2.778  -8.016  10.931  1.00  0.00           H
ATOM  36291  OW  SOL  8914      16.665  -7.233  10.423  1.00  0.00           O
ATOM  36292  HW2 SOL  8914      16.285  -7.749   9.712  1.00  0.00           H
ATOM  36293  HW3 SOL  8914      16.713  -6.343  10.074  1.00  0.00           H
ATOM  36295  OW  SOL  8915      14.917  -3.209  -2.471  1.00  0.00           O
ATOM  36296  HW2 SOL  8915      14.241  -3.837  -2.729  1.00  0.00           H
ATOM  36297  HW3 SOL  8915      14.433  -2.481  -2.082  1.00  0.00           H
ATOM  36303  OW  SOL  8917      19.544 -13.334  -0.671  1.00  0.00           O
ATOM  36304  HW2 SOL  8917      18.843 -13.295  -0.021  1.00  0.00           H
ATOM  36305  HW3 SOL  8917      19.451 -12.523  -1.172  1.00  0.00           H
ATOM  36307  OW  SOL  8918       0.349  -5.354   9.166  1.00  0.00           O
ATOM  36308  HW2 SOL  8918       1.018  -4.676   9.073  1.00  0.00           H
ATOM  36309  HW3 SOL  8918      -0.466  -4.925   8.905  1.00  0.00           H
ATOM  36311  OW  SOL  8919       4.657 -23.099  -1.158  1.00  0.00           O
ATOM  36312  HW2 SOL  8919       5.264 -22.410  -0.888  1.00  0.00           H
ATOM  36313  HW3 SOL  8919       4.237 -22.754  -1.946  1.00  0.00           H
ATOM  36315  OW  SOL  8920       8.687  -2.334  -9.444  1.00  0.00           O
ATOM  36316  HW2 SOL  8920       9.130  -3.182  -9.413  1.00  0.00           H
ATOM  36317  HW3 SOL  8920       7.799  -2.515  -9.135  1.00  0.00           H
ATOM  36319  OW  SOL  8921       6.553  -3.880  14.937  1.00  0.00           O
ATOM  36320  HW2 SOL  8921       6.665  -4.230  14.053  1.00  0.00           H
ATOM  36321  HW3 SOL  8921       6.416  -4.653  15.485  1.00  0.00           H
ATOM  36323  OW  SOL  8922      10.125  -2.425  -3.163  1.00  0.00           O
ATOM  36324  HW2 SOL  8922      10.792  -1.789  -3.424  1.00  0.00           H
ATOM  36325  HW3 SOL  8922       9.311  -1.921  -3.135  1.00  0.00           H
ATOM  36339  OW  SOL  8926      13.013 -13.385   9.216  1.00  0.00           O
ATOM  36340  HW2 SOL  8926      12.305 -12.827   9.537  1.00  0.00           H
ATOM  36341  HW3 SOL  8926      12.609 -13.916   8.530  1.00  0.00           H
ATOM  36343  OW  SOL  8927       5.294 -17.635 -10.443  1.00  0.00           O
ATOM  36344  HW2 SOL  8927       5.875 -18.163 -10.990  1.00  0.00           H
ATOM  36345  HW3 SOL  8927       5.763 -17.543  -9.613  1.00  0.00           H
ATOM  36355  OW  SOL  8930       7.170 -13.625  -6.186  1.00  0.00           O
ATOM  36356  HW2 SOL  8930       7.386 -13.207  -7.019  1.00  0.00           H
ATOM  36357  HW3 SOL  8930       7.503 -14.519  -6.272  1.00  0.00           H
ATOM  36359  OW  SOL  8931       4.791  -5.889   9.537  1.00  0.00           O
ATOM  36360  HW2 SOL  8931       3.997  -5.355   9.502  1.00  0.00           H
ATOM  36361  HW3 SOL  8931       5.313  -5.594   8.791  1.00  0.00           H
ATOM  36363  OW  SOL  8932       4.867 -16.211  -4.104  1.00  0.00           O
ATOM  36364  HW2 SOL  8932       5.464 -16.000  -3.386  1.00  0.00           H
ATOM  36365  HW3 SOL  8932       4.784 -15.393  -4.595  1.00  0.00           H
ATOM  36367  OW  SOL  8933       0.001 -13.829  -7.848  1.00  0.00           O
ATOM  36368  HW2 SOL  8933      -0.840 -13.573  -8.227  1.00  0.00           H
ATOM  36369  HW3 SOL  8933       0.623 -13.186  -8.188  1.00  0.00           H
ATOM  36371  OW  SOL  8934       9.580 -18.012   1.130  1.00  0.00           O
ATOM  36372  HW2 SOL  8934       8.965 -18.518   0.599  1.00  0.00           H
ATOM  36373  HW3 SOL  8934      10.398 -18.507   1.087  1.00  0.00           H
ATOM  36375  OW  SOL  8935       3.527 -13.758   3.694  1.00  0.00           O
ATOM  36376  HW2 SOL  8935       4.385 -13.416   3.444  1.00  0.00           H
ATOM  36377  HW3 SOL  8935       3.208 -13.145   4.356  1.00  0.00           H
ATOM  36379  OW  SOL  8936       5.775  -7.936 -12.990  1.00  0.00           O
ATOM  36380  HW2 SOL  8936       4.924  -8.136 -12.601  1.00  0.00           H
ATOM  36381  HW3 SOL  8936       5.639  -7.110 -13.454  1.00  0.00           H
ATOM  36387  OW  SOL  8938       6.993   3.485   7.161  1.00  0.00           O
ATOM  36388  HW2 SOL  8938       6.544   3.716   7.974  1.00  0.00           H
ATOM  36389  HW3 SOL  8938       7.440   2.662   7.359  1.00  0.00           H
ATOM  36391  OW  SOL  8939       9.392  -7.698  -5.629  1.00  0.00           O
ATOM  36392  HW2 SOL  8939       9.290  -7.258  -6.473  1.00  0.00           H
ATOM  36393  HW3 SOL  8939       9.629  -6.999  -5.020  1.00  0.00           H
ATOM  36403  OW  SOL  8942      10.714  -6.941  10.510  1.00  0.00           O
ATOM  36404  HW2 SOL  8942      10.204  -7.312  11.231  1.00  0.00           H
ATOM  36405  HW3 SOL  8942      10.631  -5.994  10.620  1.00  0.00           H
ATOM  36411  OW  SOL  8944     -10.163 -14.317   7.149  1.00  0.00           O
ATOM  36412  HW2 SOL  8944      -9.403 -14.835   6.882  1.00  0.00           H
ATOM  36413  HW3 SOL  8944     -10.415 -13.838   6.360  1.00  0.00           H
ATOM  36423  OW  SOL  8947      11.850 -15.100   7.438  1.00  0.00           O
ATOM  36424  HW2 SOL  8947      11.902 -16.019   7.701  1.00  0.00           H
ATOM  36425  HW3 SOL  8947      11.950 -15.118   6.486  1.00  0.00           H
ATOM  36431  OW  SOL  8949      17.885 -16.008  -0.029  1.00  0.00           O
ATOM  36432  HW2 SOL  8949      18.327 -15.928  -0.874  1.00  0.00           H
ATOM  36433  HW3 SOL  8949      18.091 -15.192   0.428  1.00  0.00           H
ATOM  36435  OW  SOL  8950       9.187  -4.736  10.278  1.00  0.00           O
ATOM  36436  HW2 SOL  8950       9.209  -4.824   9.326  1.00  0.00           H
ATOM  36437  HW3 SOL  8950       9.507  -3.850  10.445  1.00  0.00           H
ATOM  36443  OW  SOL  8952       9.492 -10.214 -13.318  1.00  0.00           O
ATOM  36444  HW2 SOL  8952       9.734 -10.939 -12.742  1.00  0.00           H
ATOM  36445  HW3 SOL  8952       8.549 -10.109 -13.187  1.00  0.00           H
ATOM  36451  OW  SOL  8954       6.372  -2.350   4.256  1.00  0.00           O
ATOM  36452  HW2 SOL  8954       6.254  -2.899   3.481  1.00  0.00           H
ATOM  36453  HW3 SOL  8954       6.439  -1.459   3.910  1.00  0.00           H
ATOM  36455  OW  SOL  8955      15.916  -0.081   4.007  1.00  0.00           O
ATOM  36456  HW2 SOL  8955      14.989  -0.013   4.238  1.00  0.00           H
ATOM  36457  HW3 SOL  8955      16.039  -1.002   3.777  1.00  0.00           H
ATOM  36459  OW  SOL  8956       6.284 -15.375  -1.844  1.00  0.00           O
ATOM  36460  HW2 SOL  8956       5.864 -15.285  -0.988  1.00  0.00           H
ATOM  36461  HW3 SOL  8956       7.175 -15.662  -1.645  1.00  0.00           H
ATOM  36467  OW  SOL  8958      -0.594 -20.250   4.597  1.00  0.00           O
ATOM  36468  HW2 SOL  8958       0.038 -20.478   5.279  1.00  0.00           H
ATOM  36469  HW3 SOL  8958      -0.621 -21.020   4.029  1.00  0.00           H
ATOM  36471  OW  SOL  8959      14.225  -7.691 -14.348  1.00  0.00           O
ATOM  36472  HW2 SOL  8959      14.217  -8.633 -14.517  1.00  0.00           H
ATOM  36473  HW3 SOL  8959      13.320  -7.414 -14.489  1.00  0.00           H
ATOM  36479  OW  SOL  8961       7.421  -2.064   6.735  1.00  0.00           O
ATOM  36480  HW2 SOL  8961       6.715  -1.695   7.266  1.00  0.00           H
ATOM  36481  HW3 SOL  8961       7.009  -2.266   5.895  1.00  0.00           H
ATOM  36483  OW  SOL  8962      16.092 -12.359   5.537  1.00  0.00           O
ATOM  36484  HW2 SOL  8962      15.640 -11.523   5.656  1.00  0.00           H
ATOM  36485  HW3 SOL  8962      15.392 -13.012   5.537  1.00  0.00           H
ATOM  36487  OW  SOL  8963      13.284  -5.544  -2.509  1.00  0.00           O
ATOM  36488  HW2 SOL  8963      12.619  -4.949  -2.162  1.00  0.00           H
ATOM  36489  HW3 SOL  8963      12.786  -6.210  -2.982  1.00  0.00           H
ATOM  36491  OW  SOL  8964       9.456 -13.154  -0.445  1.00  0.00           O
ATOM  36492  HW2 SOL  8964       9.456 -12.509  -1.153  1.00  0.00           H
ATOM  36493  HW3 SOL  8964       9.251 -13.984  -0.877  1.00  0.00           H
ATOM  36495  OW  SOL  8965      -3.430  -5.834  11.645  1.00  0.00           O
ATOM  36496  HW2 SOL  8965      -3.756  -5.179  12.262  1.00  0.00           H
ATOM  36497  HW3 SOL  8965      -3.782  -5.561  10.797  1.00  0.00           H
ATOM  36499  OW  SOL  8966      12.642 -14.825  -2.322  1.00  0.00           O
ATOM  36500  HW2 SOL  8966      13.254 -15.056  -3.022  1.00  0.00           H
ATOM  36501  HW3 SOL  8966      12.470 -13.893  -2.451  1.00  0.00           H
ATOM  36503  OW  SOL  8967       4.870 -16.804  -7.363  1.00  0.00           O
ATOM  36504  HW2 SOL  8967       5.339 -17.042  -6.564  1.00  0.00           H
ATOM  36505  HW3 SOL  8967       4.215 -17.493  -7.472  1.00  0.00           H
ATOM  36511  OW  SOL  8969      15.463 -12.264   2.257  1.00  0.00           O
ATOM  36512  HW2 SOL  8969      15.763 -12.449   3.146  1.00  0.00           H
ATOM  36513  HW3 SOL  8969      15.207 -13.118   1.907  1.00  0.00           H
ATOM  36515  OW  SOL  8970      14.485  -2.353  -5.132  1.00  0.00           O
ATOM  36516  HW2 SOL  8970      15.197  -2.369  -4.492  1.00  0.00           H
ATOM  36517  HW3 SOL  8970      14.674  -1.592  -5.682  1.00  0.00           H
ATOM  36519  OW  SOL  8971      16.331 -17.616  -4.529  1.00  0.00           O
ATOM  36520  HW2 SOL  8971      15.620 -16.988  -4.657  1.00  0.00           H
ATOM  36527  OW  SOL  8973      13.400  -7.751   0.862  1.00  0.00           O
ATOM  36528  HW2 SOL  8973      13.987  -7.630   0.116  1.00  0.00           H
ATOM  36529  HW3 SOL  8973      13.553  -8.653   1.144  1.00  0.00           H
ATOM  36532  HW2 SOL  8974      16.362 -18.940   3.160  1.00  0.00           H
ATOM  36535  OW  SOL  8975       8.638  -2.234  14.536  1.00  0.00           O
ATOM  36536  HW2 SOL  8975       8.258  -1.479  14.087  1.00  0.00           H
ATOM  36537  HW3 SOL  8975       7.930  -2.877  14.566  1.00  0.00           H
ATOM  36539  OW  SOL  8976       0.452 -12.853  10.222  1.00  0.00           O
ATOM  36540  HW2 SOL  8976       0.629 -11.940  10.451  1.00  0.00           H
ATOM  36541  HW3 SOL  8976      -0.484 -12.965  10.391  1.00  0.00           H
ATOM  36543  OW  SOL  8977       4.882 -11.282  -4.448  1.00  0.00           O
ATOM  36544  HW2 SOL  8977       5.708 -10.899  -4.746  1.00  0.00           H
ATOM  36545  HW3 SOL  8977       4.804 -12.097  -4.943  1.00  0.00           H
ATOM  36547  OW  SOL  8978      10.661  -2.521  10.837  1.00  0.00           O
ATOM  36548  HW2 SOL  8978      11.488  -2.528  10.357  1.00  0.00           H
ATOM  36549  HW3 SOL  8978      10.888  -2.837  11.712  1.00  0.00           H
ATOM  36551  OW  SOL  8979       8.145   2.578 -17.229  1.00  0.00           O
ATOM  36552  HW2 SOL  8979       7.491   3.276 -17.277  1.00  0.00           H
ATOM  36553  HW3 SOL  8979       7.923   2.096 -16.432  1.00  0.00           H
ATOM  36555  OW  SOL  8980      10.726   8.194  16.628  1.00  0.00           O
ATOM  36557  HW3 SOL  8980       9.812   8.245  16.349  1.00  0.00           H
ATOM  36559  OW  SOL  8981      15.021 -14.915   1.218  1.00  0.00           O
ATOM  36560  HW2 SOL  8981      14.285 -15.388   0.830  1.00  0.00           H
ATOM  36561  HW3 SOL  8981      15.477 -15.572   1.745  1.00  0.00           H
ATOM  36567  OW  SOL  8983      11.809  -9.772  -6.977  1.00  0.00           O
ATOM  36568  HW2 SOL  8983      12.014  -8.843  -6.869  1.00  0.00           H
ATOM  36569  HW3 SOL  8983      12.319 -10.212  -6.297  1.00  0.00           H
ATOM  36579  OW  SOL  8986      17.413 -14.575  -6.381  1.00  0.00           O
ATOM  36581  HW3 SOL  8986      17.120 -13.895  -5.774  1.00  0.00           H
ATOM  36591  OW  SOL  8989      13.716  -9.483  -2.736  1.00  0.00           O
ATOM  36592  HW2 SOL  8989      13.617 -10.142  -3.424  1.00  0.00           H
ATOM  36593  HW3 SOL  8989      14.658  -9.319  -2.695  1.00  0.00           H
ATOM  36595  OW  SOL  8990      11.318  -3.759  -1.032  1.00  0.00           O
ATOM  36596  HW2 SOL  8990      10.706  -4.222  -0.459  1.00  0.00           H
ATOM  36597  HW3 SOL  8990      10.760  -3.326  -1.679  1.00  0.00           H
ATOM  36599  OW  SOL  8991      13.829  -0.892  -1.344  1.00  0.00           O
ATOM  36600  HW2 SOL  8991      14.480  -0.438  -0.808  1.00  0.00           H
ATOM  36601  HW3 SOL  8991      13.213  -1.261  -0.711  1.00  0.00           H
ATOM  36603  OW  SOL  8992       1.447 -14.578  12.423  1.00  0.00           O
ATOM  36604  HW2 SOL  8992       0.850 -14.739  13.154  1.00  0.00           H
ATOM  36605  HW3 SOL  8992       0.875 -14.501  11.659  1.00  0.00           H
ATOM  36615  OW  SOL  8995       7.748  -9.843  -4.888  1.00  0.00           O
ATOM  36616  HW2 SOL  8995       7.791 -10.129  -3.976  1.00  0.00           H
ATOM  36617  HW3 SOL  8995       8.233  -9.018  -4.904  1.00  0.00           H
ATOM  36623  OW  SOL  8997      11.975  -9.733   4.163  1.00  0.00           O
ATOM  36624  HW2 SOL  8997      11.953 -10.143   5.028  1.00  0.00           H
ATOM  36625  HW3 SOL  8997      11.174  -9.210   4.124  1.00  0.00           H
ATOM  36627  OW  SOL  8998       9.106   1.009  -7.447  1.00  0.00           O
ATOM  36628  HW2 SOL  8998       9.331   1.259  -6.551  1.00  0.00           H
ATOM  36629  HW3 SOL  8998       8.296   0.507  -7.361  1.00  0.00           H
ATOM  36631  OW  SOL  8999      11.571 -13.942  -6.303  1.00  0.00           O
ATOM  36632  HW2 SOL  8999      11.144 -14.513  -5.664  1.00  0.00           H
ATOM  36633  HW3 SOL  8999      10.964 -13.210  -6.414  1.00  0.00           H
ATOM  36635  OW  SOL  9000      -3.873 -14.159   5.601  1.00  0.00           O
ATOM  36636  HW2 SOL  9000      -3.114 -13.767   6.032  1.00  0.00           H
ATOM  36637  HW3 SOL  9000      -3.723 -14.010   4.668  1.00  0.00           H
ATOM  36639  OW  SOL  9001      20.347   1.682   2.957  1.00  0.00           O
ATOM  36640  HW2 SOL  9001      20.232   0.753   2.757  1.00  0.00           H
ATOM  36641  HW3 SOL  9001      19.497   1.961   3.296  1.00  0.00           H
ATOM  36643  OW  SOL  9002       6.979 -12.758  -8.795  1.00  0.00           O
ATOM  36644  HW2 SOL  9002       6.408 -13.309  -9.332  1.00  0.00           H
ATOM  36645  HW3 SOL  9002       7.133 -11.980  -9.331  1.00  0.00           H
ATOM  36647  OW  SOL  9003      13.412 -11.553  -1.085  1.00  0.00           O
ATOM  36648  HW2 SOL  9003      13.579 -10.719  -1.524  1.00  0.00           H
ATOM  36649  HW3 SOL  9003      13.182 -11.310  -0.188  1.00  0.00           H
ATOM  36651  OW  SOL  9004      -5.206 -20.292 -17.034  1.00  0.00           O
ATOM  36652  HW2 SOL  9004      -4.421 -20.270 -16.486  1.00  0.00           H
ATOM  36653  HW3 SOL  9004      -4.908 -19.993 -17.893  1.00  0.00           H
ATOM  36683  OW  SOL  9012       3.722 -12.703   8.443  1.00  0.00           O
ATOM  36684  HW2 SOL  9012       3.763 -13.601   8.771  1.00  0.00           H
ATOM  36685  HW3 SOL  9012       3.403 -12.791   7.545  1.00  0.00           H
ATOM  36687  OW  SOL  9013       5.258 -14.392   6.205  1.00  0.00           O
ATOM  36688  HW2 SOL  9013       5.700 -14.078   5.416  1.00  0.00           H
ATOM  36689  HW3 SOL  9013       5.689 -13.927   6.922  1.00  0.00           H
ATOM  36695  OW  SOL  9015       1.376  -2.182  18.963  1.00  0.00           O
ATOM  36696  HW2 SOL  9015       0.788  -2.414  19.682  1.00  0.00           H
ATOM  36697  HW3 SOL  9015       1.489  -2.996  18.473  1.00  0.00           H
ATOM  36699  OW  SOL  9016       2.312 -12.161   5.602  1.00  0.00           O
ATOM  36700  HW2 SOL  9016       1.830 -12.612   6.295  1.00  0.00           H
ATOM  36701  HW3 SOL  9016       1.826 -11.348   5.461  1.00  0.00           H
ATOM  36711  OW  SOL  9019       1.369 -21.343   6.089  1.00  0.00           O
ATOM  36712  HW2 SOL  9019       1.397 -20.693   6.791  1.00  0.00           H
ATOM  36713  HW3 SOL  9019       1.301 -22.183   6.542  1.00  0.00           H
ATOM  36727  OW  SOL  9023      -0.457  -4.417  20.104  1.00  0.00           O
ATOM  36731  OW  SOL  9024       4.794   1.748  19.141  1.00  0.00           O
ATOM  36732  HW2 SOL  9024       5.423   2.359  19.525  1.00  0.00           H
ATOM  36733  HW3 SOL  9024       4.599   1.130  19.845  1.00  0.00           H
ATOM  36743  OW  SOL  9027       3.392 -16.211  13.066  1.00  0.00           O
ATOM  36744  HW2 SOL  9027       2.634 -15.704  12.775  1.00  0.00           H
ATOM  36745  HW3 SOL  9027       3.018 -17.005  13.447  1.00  0.00           H
ATOM  36755  OW  SOL  9030       9.659  -5.792  13.529  1.00  0.00           O
ATOM  36756  HW2 SOL  9030       9.101  -5.191  13.034  1.00  0.00           H
ATOM  36757  HW3 SOL  9030       9.546  -6.637  13.093  1.00  0.00           H
ATOM  36763  OW  SOL  9032     -12.469   6.206  19.851  1.00  0.00           O
ATOM  36764  HW2 SOL  9032     -12.335   6.970  20.413  1.00  0.00           H
ATOM  36765  HW3 SOL  9032     -11.591   5.847  19.721  1.00  0.00           H
ATOM  36767  OW  SOL  9033       5.739 -15.186  11.575  1.00  0.00           O
ATOM  36768  HW2 SOL  9033       4.893 -15.244  12.019  1.00  0.00           H
ATOM  36769  HW3 SOL  9033       6.023 -14.283  11.717  1.00  0.00           H
ATOM  36771  OW  SOL  9034       7.946  -8.465  16.491  1.00  0.00           O
ATOM  36772  HW2 SOL  9034       8.409  -8.800  15.723  1.00  0.00           H
ATOM  36773  HW3 SOL  9034       7.266  -9.115  16.664  1.00  0.00           H
ATOM  36787  OW  SOL  9038       9.496 -10.756   8.303  1.00  0.00           O
ATOM  36788  HW2 SOL  9038      10.176 -10.813   8.974  1.00  0.00           H
ATOM  36789  HW3 SOL  9038       9.305  -9.821   8.233  1.00  0.00           H
ATOM  36807  OW  SOL  9043      12.609  -1.102   2.677  1.00  0.00           O
ATOM  36808  HW2 SOL  9043      12.817  -0.563   3.440  1.00  0.00           H
ATOM  36809  HW3 SOL  9043      11.953  -1.723   2.994  1.00  0.00           H
ATOM  36839  OW  SOL  9051      -1.146  -7.077  10.756  1.00  0.00           O
ATOM  36840  HW2 SOL  9051      -0.410  -6.522  10.498  1.00  0.00           H
ATOM  36841  HW3 SOL  9051      -1.744  -6.486  11.214  1.00  0.00           H
ATOM  36843  OW  SOL  9052       0.059  -9.161  14.288  1.00  0.00           O
ATOM  36844  HW2 SOL  9052       0.080  -9.220  13.333  1.00  0.00           H
ATOM  36845  HW3 SOL  9052       0.511  -8.341  14.489  1.00  0.00           H
ATOM  36847  OW  SOL  9053       2.738   3.792  19.308  1.00  0.00           O
ATOM  36848  HW2 SOL  9053       3.371   3.074  19.315  1.00  0.00           H
ATOM  36849  HW3 SOL  9053       2.691   4.079  20.220  1.00  0.00           H
ATOM  36855  OW  SOL  9055       3.388  -8.214   9.259  1.00  0.00           O
ATOM  36856  HW2 SOL  9055       3.984  -7.465   9.260  1.00  0.00           H
ATOM  36857  HW3 SOL  9055       2.858  -8.098   8.470  1.00  0.00           H
ATOM  36871  OW  SOL  9059       6.279 -12.411  14.563  1.00  0.00           O
ATOM  36872  HW2 SOL  9059       5.850 -13.267  14.585  1.00  0.00           H
ATOM  36873  HW3 SOL  9059       5.939 -11.992  13.773  1.00  0.00           H
ATOM  36879  OW  SOL  9061       0.326 -10.327   4.889  1.00  0.00           O
ATOM  36880  HW2 SOL  9061       1.150 -10.000   4.527  1.00  0.00           H
ATOM  36881  HW3 SOL  9061      -0.335 -10.073   4.245  1.00  0.00           H
ATOM  36911  OW  SOL  9069       2.577   4.489  16.668  1.00  0.00           O
ATOM  36912  HW2 SOL  9069       2.739   3.580  16.418  1.00  0.00           H
ATOM  36913  HW3 SOL  9069       2.787   4.522  17.601  1.00  0.00           H
ATOM  36915  OW  SOL  9070       4.477  -8.178  13.389  1.00  0.00           O
ATOM  36916  HW2 SOL  9070       4.787  -9.082  13.438  1.00  0.00           H
ATOM  36917  HW3 SOL  9070       4.665  -7.813  14.253  1.00  0.00           H
ATOM  36955  OW  SOL  9080       7.026  -4.451  12.417  1.00  0.00           O
ATOM  36956  HW2 SOL  9080       6.889  -5.286  11.969  1.00  0.00           H
ATOM  36957  HW3 SOL  9080       7.104  -3.809  11.712  1.00  0.00           H
ATOM  36959  OW  SOL  9081      11.870 -14.833   4.368  1.00  0.00           O
ATOM  36960  HW2 SOL  9081      11.818 -14.125   3.726  1.00  0.00           H
ATOM  36961  HW3 SOL  9081      11.822 -15.634   3.846  1.00  0.00           H
ATOM  36967  OW  SOL  9083      15.182  -2.950   7.849  1.00  0.00           O
ATOM  36968  HW2 SOL  9083      14.586  -3.401   7.251  1.00  0.00           H
ATOM  36969  HW3 SOL  9083      15.584  -2.264   7.315  1.00  0.00           H
ATOM  37003  OW  SOL  9092      -3.796  11.435  22.720  1.00  0.00           O
ATOM  37004  HW2 SOL  9092      -4.535  12.031  22.599  1.00  0.00           H
ATOM  37005  HW3 SOL  9092      -3.885  11.124  23.621  1.00  0.00           H
ATOM  37015  OW  SOL  9095      -2.558  -1.151  22.201  1.00  0.00           O
ATOM  37016  HW2 SOL  9095      -3.353  -1.673  22.310  1.00  0.00           H
ATOM  37017  HW3 SOL  9095      -2.073  -1.595  21.506  1.00  0.00           H
ATOM  37023  OW  SOL  9097      10.556 -20.753   9.583  1.00  0.00           O
ATOM  37031  OW  SOL  9099      15.439 -15.039   8.749  1.00  0.00           O
ATOM  37032  HW2 SOL  9099      14.833 -14.335   8.980  1.00  0.00           H
ATOM  37033  HW3 SOL  9099      16.036 -15.096   9.496  1.00  0.00           H
ATOM  37035  OW  SOL  9100       3.463  -4.159  14.936  1.00  0.00           O
ATOM  37036  HW2 SOL  9100       3.168  -4.543  14.111  1.00  0.00           H
ATOM  37037  HW3 SOL  9100       4.419  -4.199  14.892  1.00  0.00           H
ATOM  37083  OW  SOL  9112       8.600 -12.477  11.164  1.00  0.00           O
ATOM  37084  HW2 SOL  9112       8.882 -13.391  11.154  1.00  0.00           H
ATOM  37085  HW3 SOL  9112       7.751 -12.482  10.724  1.00  0.00           H
ATOM  37104  HW2 SOL  9117       0.024  -7.589  18.354  1.00  0.00           H
ATOM  37119  OW  SOL  9121      -9.526  -9.735   7.915  1.00  0.00           O
ATOM  37120  HW2 SOL  9121      -9.704  -8.803   8.046  1.00  0.00           H
ATOM  37121  HW3 SOL  9121     -10.363 -10.166   8.088  1.00  0.00           H
ATOM  37127  OW  SOL  9123      -9.246  -6.874   8.054  1.00  0.00           O
ATOM  37128  HW2 SOL  9123      -9.778  -6.192   8.463  1.00  0.00           H
ATOM  37129  HW3 SOL  9123      -8.654  -6.399   7.470  1.00  0.00           H
ATOM  37147  OW  SOL  9128      12.667  -7.847   8.822  1.00  0.00           O
ATOM  37148  HW2 SOL  9128      12.486  -7.139   8.203  1.00  0.00           H
ATOM  37149  HW3 SOL  9128      12.165  -7.617   9.603  1.00  0.00           H
ATOM  37151  OW  SOL  9129      12.959 -10.792   1.824  1.00  0.00           O
ATOM  37152  HW2 SOL  9129      13.738 -11.308   2.028  1.00  0.00           H
ATOM  37153  HW3 SOL  9129      12.560 -10.613   2.676  1.00  0.00           H
ATOM  37175  OW  SOL  9135       6.238 -18.135  10.278  1.00  0.00           O
ATOM  37176  HW2 SOL  9135       6.122 -17.405  10.887  1.00  0.00           H
ATOM  37177  HW3 SOL  9135       7.186 -18.205  10.166  1.00  0.00           H
ATOM  37183  OW  SOL  9137      -1.654  -9.955   2.889  1.00  0.00           O
ATOM  37184  HW2 SOL  9137      -2.594 -10.099   2.997  1.00  0.00           H
ATOM  37185  HW3 SOL  9137      -1.353 -10.706   2.378  1.00  0.00           H
ATOM  37191  OW  SOL  9139      10.181   3.590  13.311  1.00  0.00           O
ATOM  37192  HW2 SOL  9139      10.773   4.297  13.053  1.00  0.00           H
ATOM  37193  HW3 SOL  9139      10.755   2.837  13.454  1.00  0.00           H
ATOM  37199  OW  SOL  9141       3.185  -8.268  16.338  1.00  0.00           O
ATOM  37200  HW2 SOL  9141       2.754  -9.116  16.233  1.00  0.00           H
ATOM  37201  HW3 SOL  9141       3.992  -8.466  16.814  1.00  0.00           H
ATOM  37211  OW  SOL  9144       5.575 -10.835  12.472  1.00  0.00           O
ATOM  37212  HW2 SOL  9144       4.741 -10.758  12.010  1.00  0.00           H
ATOM  37213  HW3 SOL  9144       6.202 -10.375  11.914  1.00  0.00           H
ATOM  37231  OW  SOL  9149      13.662 -19.225   7.812  1.00  0.00           O
ATOM  37232  HW2 SOL  9149      12.970 -18.608   8.051  1.00  0.00           H
[truncated: 53,100 more chars]
