# Supplementary material for: Depletion of the Protein Hydration Shell with Increasing Temperature Observed by Small-Angle X‑ray Scattering and Molecular Simulations
Source: J Am Chem Soc. 2025 Dec 11;147(51):47117–25. doi: 10.1021/jacs.5c13497 (PMC12750538; doi:10.1021/jacs.5c13497)
Supplement: Supplementary file 6 [file ja5c13497_si_006.zip › pymol-density-visualization/README.TXT]

#
# PyMOL script for visualizing the solvent electron density or the electron density difference from simulations of GB3 or villin headpiece
#
# Temperature range: 250 K - 375 K
#
# Cube files were generated with GROMACS-SWAXS, https://gitlab.com/cbjh/gromacs-swaxs, with option
# GMX_WAXS_GRID_DENSITY=1
#
# Documentation: https://cbjh.gitlab.io/gromacs-swaxs-docs/
#
# Johanna-Barbara Linse, Jochen Hub, Saarland University, Oct 2025
#
#
# Usage:
# In Pymol command line:
# run show-density-around-protein.py
#
# or
#
# run show-density-difference-around-protein.py
#
# Note comments in the script for alternative visulization options
#
