# Supplementary material for: Depletion of the Protein Hydration Shell with Increasing Temperature Observed by Small-Angle X‑ray Scattering and Molecular Simulations
Source: J Am Chem Soc. 2025 Dec 11;147(51):47117–25. doi: 10.1021/jacs.5c13497 (PMC12750538; doi:10.1021/jacs.5c13497)
Supplement: Supplementary file 6 [file ja5c13497_si_006.zip › pymol-density-visualization/show-density-difference-around-protein.py]

#! /usr/bin/env python3

import os
import glob
from pymol import cmd

#
# PyMOL script for visualizing the solvent electron density difference from simulations of GB3 or villin headpiece
#
# Temperature range: 250 K - 375 K
#
# Cube files were generated with GROMACS-SWAXS, https://gitlab.com/cbjh/gromacs-swaxs, with option
# GMX_WAXS_GRID_DENSITY=1
#
# Documentation: https://cbjh.gitlab.io/gromacs-swaxs-docs/
#
# Johanna-Barbara Linse, Jochen Hub, Saarland University, Oct 2025
#
#
# Usage:
# In Pymol command line:
# run show-density-around-protein.py
#

# Choose the protein
protein='gb3' # or 'villin'

cubefiles = sorted(glob.glob(protein+'-diff-to-300K/density-diff-to-300K_T*.cube', recursive=True))

cmd.bg_color('white')

# More descrete density representation
cmd.volume_ramp_new('ramp_diffmap_discrete', [\
    -274.83, 0.00, 0.00, 1.00, 0.30, \
    -149.00, 0.00, 0.00, 1.00, 0.30, \
    -149.00, 0.73, 0.73, 0.73, 0.04, \
     -0.05, 0.73, 0.73, 0.73, 0.00, \
      0.49, 1.00, 0.67, 0.00, 0.00, \
    151.05, 1.00, 0.67, 0.00, 0.03, \
    151.05, 1.00, 0.00, 0.00, 0.30, \
    287.09, 1.00, 0.00, 0.00, 0.30, \
    ])

# More smoothed density representation
# You may easily generate alternative densities schemes with a large language model such as ChatGPT
cmd.volume_ramp_new('ramp_diffmap_smoothed', [
    -350.0,  0.00, 0.00, 0.70, 0.35,  # very deep blue, slightly darker & more opaque
    -200.0,  0.10, 0.10, 1.00, 0.20,  # strong blue
     -50.0,  0.30, 0.30, 1.00, 0.10,  # light blue, almost transparent
      -5.0,  0.80, 0.80, 0.80, 0.00,  # fade to transparent gray
       0.0,  0.80, 0.80, 0.80, 0.00,  # zero, transparent
       5.0,  0.80, 0.80, 0.80, 0.00,  # small neutral buffer
      50.0,  1.00, 0.70, 0.30, 0.10,  # light orange
     200.0,  1.00, 0.20, 0.00, 0.25,  # strong red-orange
     350.0,  1.00, 0.00, 0.00, 0.35   # deep red, more opaque
])


# load PDB file
file = protein+'-diff-to-300K/frame.pdb'
print ('Loading: ' + file)
cmd.load(file, 'system')
cmd.select("water", "resn SOL")
cmd.select("protein", "not water")
cmd.select("protein-H", "protein and not symbol H")
cmd.hide("all")
cmd.show("sticks", "protein-H")
cmd.color("green","(protein-H) and elem C")
cmd.select("nearbyWater", "(byres(protein expand 3.5)) and (not protein)")
cmd.show("sticks", "nearbyWater")

cmd.disable('nearbyWater')

#
# uncomment to hide nearby water molecules from the single MD frame
#
# cmd.hide("everything", "nearbyWater")

# load denisties from cube files
nframes = 0
for cubefile in cubefiles:
    print ('Opening cube file: ', cubefile)

    cmd.set("volume_layers", 500)
    cmd.load(cubefile, "sol_density")
    
    cmd.enable('sol_density',1)
    cmd.volume("sol_density_volume", "sol_density")
    cmd.enable('sol_density_volume', 1)

        
    cmd.show("volume","sol_density_volume")
    nframes += 1


for i in range(nframes):
    cmd.frame( i + 1 )

    # Change color scheme according to your needs, e.g. to ramp_diffmap_smoothed
    cmd.volume_color('sol_density_volume', "ramp_diffmap_discrete")

    
