# Supplementary material for: Depletion of the Protein Hydration Shell with Increasing Temperature Observed by Small-Angle X‑ray Scattering and Molecular Simulations
Source: J Am Chem Soc. 2025 Dec 11;147(51):47117–25. doi: 10.1021/jacs.5c13497 (PMC12750538; doi:10.1021/jacs.5c13497)
Supplement: Supplementary file 6 [file ja5c13497_si_006.zip › pymol-density-visualization/show-density-around-protein.py]

#! /usr/bin/env python3

import os
import glob
from pymol import cmd

#
# PyMOL script for visualizing the solvent electron density from simulations of GB3 or villin headpiece
#
# Temperature range: 250 K - 375 K
#
# Cube files were generated with GROMACS-SWAXS, https://gitlab.com/cbjh/gromacs-swaxs, with option
# GMX_WAXS_GRID_DENSITY=1
#
# Documentation: https://cbjh.gitlab.io/gromacs-swaxs-docs/
#
# Johanna-Barbara Linse, Jochen Hub, Saarland University, Oct 2025
#
#
# Usage:
# In Pymol command line:
# run show-density-around-protein.py
#

# Choose the protein
protein='gb3' # or 'villin'

cubefiles = sorted(glob.glob(protein+'/density_T*.cube', recursive=True))

cmd.bg_color('white')

cmd.volume_ramp_new('ramp463', [\
    182.51, 0.87, 0.87, 0.87, 0.00, \
    308.50, 0.87, 0.87, 0.87, 0.03, \
    319.65, 0.87, 0.87, 0.87, 0.00, \
    345.45, 0.00, 1.00, 1.00, 0.01, \
    365.65, 0.00, 0.00, 1.00, 0.00, \
    365.65, 0.00, 0.00, 1.00, 0.06, \
    419.36, 0.00, 0.00, 1.00, 0.11, \
    419.36, 1.00, 0.67, 0.00, 0.21, \
    717.49, 1.00, 0.67, 0.00, 0.18, \
    717.49, 0.67, 0.00, 0.50, 1.00, \
    935.96, 0.67, 0.00, 0.50, 1.00, \
    977.35, 0.67, 0.00, 0.50, 1.00, \
    ])


# Alternative color representation density representation
# You may easily generate alternative densities schemes with a large language model such as ChatGPT
cmd.volume_ramp_new('ramp463-alternative', [
    # value,    R,    G,    B,  alpha
    180.0,   0.87, 0.87, 0.87, 0.00,   # light gray, transparent
    320.0,   0.87, 0.87, 0.87, 0.10,   # light gray, faintly visible
    350.0,   0.00, 1.00, 1.00, 0.10,   # cyan start
    400.0,   0.00, 0.00, 1.00, 0.10,   # blue region
    600.0,   1.00, 0.67, 0.00, 0.18,   # orange/yellow
    720.0,   0.67, 0.00, 0.50, 0.80,   # magenta/purple (opaque)
    980.0,   0.67, 0.00, 0.50, 1.00,   # magenta, solid
])

# load PDB file
file = protein+'-diff-to-300K/frame.pdb'
print ('Loading: ' + file)
cmd.load(file, 'system')
cmd.select("water", "resn SOL")
cmd.select("protein", "not water")
cmd.select("protein-H", "protein and not symbol H")
cmd.hide("all")
cmd.show("sticks", "protein-H")
cmd.color("green","(protein-H) and elem C")
cmd.select("nearbyWater", "(byres(protein expand 3.5)) and (not protein)")
cmd.show("sticks", "nearbyWater")

cmd.disable('nearbyWater')

#
# uncomment to hide nearby water molecules from the single MD frame
#
# cmd.hide("everything", "nearbyWater")

# load denisties from cube files
nframes = 0
for cubefile in cubefiles:
    print ('Opening cube file: ', cubefile)

    cmd.set("volume_layers", 500)
    cmd.load(cubefile, "sol_density")
    
    cmd.enable('sol_density',1)
    cmd.volume("sol_density_volume", "sol_density")
    cmd.enable('sol_density_volume', 1)

        
    cmd.show("volume","sol_density_volume")
    nframes += 1


for i in range(nframes):
    cmd.frame( i + 1 )

    # Change color scheme according to your needs, e.g. to ramp463-alternative
    cmd.volume_color('sol_density_volume', "ramp463")

    
